# Supplementary material for: A high-quality apple genome assembly reveals the association of a retrotransposon and red fruit colour
Source: Nat Commun. 2019 Apr 2;10:1494. doi: 10.1038/s41467-019-09518-x (PMC6445120; doi:10.1038/s41467-019-09518-x)
Supplement: Supplementary file 5 — Supplementary Data 1 [file 41467_2019_9518_MOESM5_ESM.xlsx]

## Sheet: Supplementary Data 1
Supplementary Data 1. Identification of RedTE markers for Malus accessions used in this study.
Accession Number	Accession Name	Origin	Country	RedTE markers	Peel coloring type	Species
1	M.sieversii	Unknown	China	yes	red	wild apple
2	Cox's Orange Pippin	Ribston Pippin seedling	England	yes	red	cultivar
3	Macspur	Summerland mclntosh branch mutation	Canada	yes	red	cultivar
4	Stonetosh	Unknown	Canada	yes	red	cultivar
5	Atlas	Unknown	Canada	yes	red	cultivar
6	Meltosh	Unknown	Canada	yes	dark red	cultivar
7	Fameuse	Unknown	Canada	yes	red	cultivar
8	Norsan	Haralson×Rescue	Canada	yes	red	cultivar
9	Jiguan	Unknown	China	yes	red	cultivar
10	Guoling	Ralls×(Ralls×Dolgo)	China	yes	dark red	cultivar
11	Zaojinguan	Golden Delicious seedling	China	no	non-red	cultivar
12	Ruixiang	Jonathan×red Astrachan	China	yes	red	cultivar
13	Qiuhong	Jiguan×Grimes Golden	China	yes	red	cultivar
14	Chuizhihongxing	Unknown	China	yes	red	cultivar
15	Calville	Unknown	Belgium	yes	red	cultivar
16	Yanshanhong	Ralls×Richared Delicious	China	yes	red	cultivar
17	Pinova	Clivia× Golden Delicious	Germany	yes	red	cultivar
18	Goldspur	Golden Delicious spur	USA	no	non-red	cultivar
19	Fuqiu	Fuji×Qiuhong	China	yes	red	cultivar
20	Gravenstein	Unknown	Italy	yes	red	cultivar
21	Huamei	Gala×Huashuai)	China	yes	red	cultivar
22	Miyazaki spur fuji	Unknown	Japan	yes	red	cultivar
23	Sanatore	Unknown	Japan	yes	red	cultivar
24	Qiujin	Ralls×(hongguan+Delicious+Golden Delicious+Gravenstein+Mclntosh)	China	yes	red	cultivar
25	Xinguoguang	Ralls bud sports	China	yes	red	cultivar
26	Jie18	Unknown	Czech	yes	red	cultivar
27	Qingsenzaosheng	Unknown	Japan	yes	red	cultivar
28	Cloden	Golden Delicious×Reinette Cloehard	France	no	non-red	cultivar
29	Clapp's Seedling	Unknown	Denmark	yes	red	cultivar
30	New Jonagold	Unknown	Japan	yes	red	cultivar
31	Cellini	Nonsuch seedling	England	yes	red	cultivar
32	Allington Pippin	King of the Pippi×Cox's Orange Pippi	England	yes	red	cultivar
33	Prime Gold	Primgold(F)=Prima[[(GoldenDelicious×F226829-2-2vf)×[[Melba(McIntosh×ub.)×(Wealthy×Starr)]×[MorgenduftRed×Melba(McIntosh×ub.)]]]]×GoldenDelicious[SILBEREISEN:GoldenDelicious,Starkspur×StarkJongrimes]	USA	no	non-red	cultivar
34	Zaocuilü	Liaofu×Dailü	China	no	non-red	cultivar
35	Honglu	Stark Earliblazee×Golden Spur Delicious	Korea	yes	red	cultivar
36	King of Pippin	Unknown	France	yes	red	cultivar
37	Lady	Unknown	France	yes	red	cultivar
38	Bramley ’s Seedling	Unknown	England	yes	red	cultivar
39	Magu	Unknown	Unknown	yes	red	cultivar
40	KopHHeBoe	Unknown	FormerSovietUnion	yes	red	cultivar
41	Crea	Unknown	Unknown	yes	red	cultivar
42	Shinsekai	Fuji×Chicheng	Japan	yes	red	cultivar
43	Kykeca	Unknown	Unknown	yes	red	cultivar
44	Red Astrachan	Unknown	FormerSovietUnion	yes	red	cultivar
45	Liangxiang	Unknown	Japan	yes	red	cultivar
46	Geluxiaofuka	Unknown	FormerSovietUnion	yes	red	cultivar
47	Rt du Mans	Unknown	France	no	non-red	cultivar
48	Hesetiaowen	Unknown	FormerSovietUnion	yes	red	cultivar
49	Anglin	Unknown	Unknown	yes	red	cultivar
50	Shalatuoni	Unknown	FormerSovietUnion	yes	red	cultivar
51	Roxbury Russet	Unknown	USA	no	non-red	cultivar
52	Juliana	Unknown	France	yes	red	cultivar
53	Wenhong	Unknown	Unknown	yes	red	cultivar
54	Meinong	Unknown	France	yes	red	cultivar
55	Delaware Winter	Unknown	USA	yes	red	cultivar
56	Jerseymac	NJ24 ×Julyred	USA	yes	red	cultivar
57	Crispin	Golden Delicious× Indo	Japan	no	non-red	cultivar
58	Black Gilliflower	Black Gilliflower	USA	yes	red	cultivar
59	Fall Pippin	Unknown	USA	no	non-red	cultivar
60	Patten	Seedling	USA	yes	red	cultivar
61	Vista Bella	NJ77349 × Julyred	USA	yes	red	cultivar
62	Anweii Spur	Unknown	USA	no	non-red	cultivar
63	Wealthy	Cherry crab seedling	USA	yes	red	cultivar
64	Early Strawberry	Unknown	USA	yes	red	cultivar
65	Early McIntosh	Yellow Transparent×McIntosh	USA	yes	red	cultivar
66	Golden Delicious spur	Unknown	China	no	non-red	cultivar
67	Top Red Delicious	Monroe x PRI 612-1	USA	yes	red	cultivar
68	Melrose	Jonathan x Delicious	USA	yes	red	cultivar
69	Lüshuai	Golden Delicious seedling	China	no	non-red	cultivar
70	Twenty Ounce	Unknown	USA	yes	red	cultivar
71	Summer Champion	Summer Pearmain spur	USA	yes	red	cultivar
72	Xingping	Unknown	China	yes	red	cultivar
73	Rainier	Unknown	USA	yes	red	cultivar
74	Winesap	Unknown	USA	yes	red	cultivar
75	Red Gold	Starking Delicious ×610-2	USA	yes	red	cultivar
76	Richared Delicious	Delicious bud sports	USA	yes	red	cultivar
77	Golden Spur Delicious	Golden Delicious bud sports	USA	no	non-red	cultivar
78	Sweet McIntosh	Lawver×McIntosh	USA	yes	red	cultivar
79	White pearmain	Unknown	USA	no	non-red	cultivar
80	Huahong	Golden Delicious×(Ralls×Jonathan)	China	yes	red	cultivar
81	Huaping	Golden Delicious×(Ralls×Jonathan)	China	yes	red	cultivar
82	Early Fuji	Fuji bud sports	Japan	yes	red	cultivar
83	Fuji	Ralls×Delicious	Japan	yes	red	cultivar
84	Hanfu	Dongguang×Delicious	China	yes	red	cultivar
85	HanM	Hanfu bud sports	China	yes	red	cultivar
86	Maigold	Fraurotacher×GoldenDelicious	Swiss	no	non-red	cultivar
87	Alps otome apple	Jonathan×Unknown	Japan	yes	red	cultivar
88	Jonathan	Unknown	Japan	yes	red	cultivar
89	Jonared	Jonathan bud sports	USA	yes	red	cultivar
90	Jonagold	Golden Delicious×Jonathan	Japan	yes	red	cultivar
91	Huayue	Golden Delicious×Fuji	China	no	non-red	cultivar
92	Dongguang	Unknown	China	yes	red	cultivar
93	Jinhong	Golden Delicious×Hongtaiping	China	yes	red	cultivar
94	Starking Delicious	Delicious bud sports	USA	yes	red	cultivar
95	Aifeng	Unknown	China	no	non-red	cultivar
96	Honeycrisp	Macoun×Honeygold	USA	yes	red	cultivar
97	Starkrimson Delicious	Starking Delicious bud sports	USA	yes	red	cultivar
98	Granny smith	Unknown	Australia	no	non-red	cultivar
99	Orin	Golden Delicious×Indo	Japan	no	non-red	cultivar
100	Indo	Unknown	Japan	no	non-red	cultivar
101	Golden Delicious	Unknown	USA	no	non-red	cultivar
102	Fushuai	Mclntosh×Golden Delicious	China	no	non-red	cultivar
103	Ozark gold	Golden Delicious×H1291(Delicious×Conrad)	USA	no	non-red	cultivar
104	Ralls	Unknown	USA	yes	red	cultivar
105	Gala	Kidd's Orange Red×Golden Delicious	New Zealand	yes	red	cultivar
106	Galegala	Gala spur	USA	yes	dark red	cultivar
107	Red Delicious	McIntosh	USA	yes	red	cultivar
108	Mclntosh	Unknown	Canada	yes	red	cultivar
109	Braeburn	Lady Hamilton×Granny smith	New Zealand	yes	red	cultivar
110	Malus ioensis Britton.		USA	no	non-red	crabbapple
111	Malus coronaria Mill		USA	no	non-red	crabbapple
112	Malus coronaria Mill		USA	no	non-red	crabbapple
113	Yellow Siberian		China	no	non-red	crabbapple
114	M.baccata .Zhaai		China	no	non-red	crabbapple
115	Maus rockii Rehd		China	no	non-red	crabbapple
116	M.hupehensis var.pingyiensis		China	no	non-red	crabbapple
117	Dongbeihaitang		China	no	non-red	crabbapple
118	Daguoshandingzi	M.baccata .×Unknown	China	yes	red	crabbapple
119	Huacui	Golden Delicious×(Ralls×Jonathan)	China	yes	red	cultivar
120	Youyi	Jonathan seedling	China	yes	red	cultivar
121	Ningguang	Ralls seedling	China	yes	red	cultivar
122	Ningguan1	Golden Delicious×Ben Davis	China	no	non-red	cultivar
123	Meltosh	McIntosh seedling	Canada	yes	red	cultivar
124	Silver Spur Red Delicious	Red Delicious bud sports	USA	yes	red	cultivar
125	Chaodengqiangwei	Unknown	Unknown	yes	red	cultivar
126	Huajin	Gold Spur× Well bud sports	China	no	non-red	cultivar
127	Empire	McIntosh× Delicious	USA	yes	red	cultivar
128	Qingguan	Indo×Golden Delicious	China	no	non-red	cultivar
129	Huaguan	Golden Delicious×Fuji	China	yes	red	cultivar
130	Hatsuaki	Jonathan×Golden Delicious	Japan	yes	red	cultivar
131	Megumi	Ralls×Jonathan	Japan	yes	red	cultivar
132	Huamei	Gala×(Fuji×Starking Delicious)	China	yes	red	cultivar
133	Yueyanghong	Fuji×Toko	Japan	yes	red	cultivar
134	Danxia	Golden Delicious seedling	China	yes	red	cultivar
135	Huadan	NY543×Maiyan	China	yes	red	cultivar
136	Duchess of Oldenburg	Unknown	Russia	yes	red	cultivar
137	Close	Unknown	USA	yes	red	cultivar
138	Smith Cider	Unknown	USA	yes	red	cultivar
139	Lowlandspderry	Unknown	Unknown	yes	red	cultivar
140	Williams Favorite	Unknown	USA	yes	red	cultivar
141	Fujin	Delicious×Yellow Transparent	China	yes	red	cultivar
142	Jinhong	Jonathan×Jiguan	China	yes	red	cultivar
143	Mato	Unknown	USA	yes	red	cultivar
144	Hua Caiping	Unknown	China	yes	red	cultivar
145	Dolgo	M.robusta.×Unknown	USA	yes	red	crabbapple
146	Malus Royalty	Rudolph×(Neidzwetzkyana×Unknown)	USA	no	red-fleshed	crabbapple
147	Hongxun	Unknown	China	no	red-fleshed	crabbapple
148	Neidzwetzkyana	Unknown	China	no	red-fleshed	crabbapple
*The accessions were collected from the National Repository of Apple Germplasm Resources, Xingcheng, Liaoning , China.
