# Supplementary material for: A high-quality apple genome assembly reveals the association of a retrotransposon and red fruit colour
Source: Nat Commun. 2019 Apr 2;10:1494. doi: 10.1038/s41467-019-09518-x (PMC6445120; doi:10.1038/s41467-019-09518-x)
Supplement: Supplementary file 6 — Supplementary Data 2 [file 41467_2019_9518_MOESM6_ESM.xlsx]

## Sheet: Supplementary Data 2
Supplementary Data 2.75 progenies of the cross of the‘Huayue’ (non red skin) and ‘Honeycrisp’ (red skin)
NO.of hybrid seedlings	RedTE markers	Peel coloring type
HH1	no	non-red
HH2	no	non-red
HH3	no	non-red
HH4	no	non-red
HH5	yes	red
HH6	yes	red
HH7	no	non-red
HH8	yes	red
HH9	no	non-red
HH10	yes	red
HH11	no	non-red
HH12	no	non-red
HH13	yes	red
HH14	yes	red
HH15	no	non-red
HH16	yes	red
HH17	no	non-red
HH18	yes	red
HH19	no	non-red
HH20	yes	red
HH21	yes	red
HH22	yes	red
HH23	yes	red
HH24	yes	red
HH25	no	non-red
HH26	yes	red
HH27	no	non-red
HH28	no	non-red
HH29	yes	red
HH30	yes	red
HH31	yes	red
HH32	no	non-red
HH33	no	non-red
HH34	yes	red
HH35	yes	red
HH36	yes	red
HH37	yes	red
HH38	yes	red
HH39	no	non-red
HH40	no	non-red
HH41	no	non-red
HH42	no	non-red
HH43	no	non-red
HH44	no	non-red
HH45	no	non-red
HH46	no	non-red
HH47	yes	red
HH48	yes	red
HH49	yes	red
HH50	yes	red
HH51	no	non-red
HH52	yes	red
HH53	yes	red
HH54	yes	red
HH55	no	non-red
HH56	yes	red
HH57	no	non-red
HH58	no	non-red
HH59	yes	red
HH60	yes	red
HH61	yes	red
HH62	yes	red
HH63	no	non-red
HH64	yes	red
HH65	yes	red
HH66	yes	red
HH67	yes	red
HH68	yes	red
HH69	no	non-red
HH70	no	non-red
HH71	no	non-red
HH72	no	non-red
HH73	yes	red
HH74	yes	red
HH75	no	non-red
