# Supplementary material for: A high-quality apple genome assembly reveals the association of a retrotransposon and red fruit colour
Source: Nat Commun. 2019 Apr 2;10:1494. doi: 10.1038/s41467-019-09518-x (PMC6445120; doi:10.1038/s41467-019-09518-x)
Supplement: Supplementary file 7 — Source Data 1 [file 41467_2019_9518_MOESM7_ESM.xlsx]

## Sheet: Figure 2
Figure 2 | Characterization of structural variants.
No.	Type	Genome	Chr.	Start	End	Length (bp)	Main repeat elements overlapped with SVs	Divergence rate of repeats	Genes overlapped with SVs
1	Insertion	HFTH1	Chr00	1009911	1010064	154	DNA	1.9	NA
2	Insertion	HFTH1	Chr00	1252707	1253228	522	NA	NA	NA
3	Insertion	HFTH1	Chr00	1311098	1311280	183	tandem_repeat	.	NA
4	Insertion	HFTH1	Chr00	1335435	1335647	213	NA	NA	NA
5	Insertion	HFTH1	Chr00	1340986	1341201	216	NA	NA	NA
6	Insertion	HFTH1	Chr00	1343685	1343918	234	tandem_repeat	.	NA
7	Insertion	HFTH1	Chr00	1552178	1552755	578	Simple_repeat	18.8	NA
8	Insertion	HFTH1	Chr00	158981	159087	107	NA	NA	NA
9	Insertion	HFTH1	Chr00	160194	160368	175	LTR/Gypsy	23.5	NA
10	Insertion	HFTH1	Chr00	1703123	1714084	10962	LTR/Copia	10.8	NA
11	Insertion	HFTH1	Chr00	1889567	1891295	1729	LTR/Copia	17.9	NA
12	Insertion	HFTH1	Chr00	190968	191084	117	tandem_repeat	NA	NA
13	Insertion	HFTH1	Chr00	191195	191842	648	NA	NA	NA
14	Insertion	HFTH1	Chr00	1938995	1940299	1305	LTR/Gypsy	21.5	NA
15	Insertion	HFTH1	Chr00	1942334	1942550	217	tandem_repeat	.	NA
16	Insertion	HFTH1	Chr00	1946479	1946989	511	tandem_repeat	.	NA
17	Insertion	HFTH1	Chr00	1947175	1947520	346	tandem_repeat	NA	NA
18	Insertion	HFTH1	Chr00	1950790	1951877	1088	LTR/Copia	15.4	NA
19	Insertion	HFTH1	Chr00	1952885	1952998	114	tandem_repeat	NA	NA
20	Insertion	HFTH1	Chr00	1953049	1953526	478	DNA/MULE-MuDR	25	NA
21	Insertion	HFTH1	Chr00	1997171	1997580	410	LTR/Copia	5.6	NA
22	Insertion	HFTH1	Chr00	2225073	2225175	103	LTR/Gypsy	21.5	NA
23	Insertion	HFTH1	Chr00	2416888	2419576	2689	tandem_repeat	NA	NA
24	Insertion	HFTH1	Chr00	2422677	2427670	4994	tandem_repeat	.	NA
25	Insertion	HFTH1	Chr00	2827501	2830414	2914	LTR/Gypsy	17.1	NA
26	Insertion	HFTH1	Chr00	2880678	2883390	2713	LTR/Gypsy	NA	NA
27	Insertion	HFTH1	Chr00	2883834	2883967	134	NA	NA	NA
28	Insertion	HFTH1	Chr00	2884065	2884692	628	NA	NA	NA
29	Insertion	HFTH1	Chr00	2884942	2885605	664	tandem_repeat	.	NA
30	Insertion	HFTH1	Chr00	2886017	2886458	442	tandem_repeat	.	NA
31	Insertion	HFTH1	Chr00	2915697	2915836	140	NA	NA	NA
32	Insertion	HFTH1	Chr00	2989697	2989822	126	DNA/hAT-Ac	13.8	NA
33	Insertion	HFTH1	Chr00	2990071	2990492	422	DNA/hAT-Ac	20.2	NA
34	Insertion	HFTH1	Chr00	2994092	2994196	105	DNA/CMC-EnSpm	14.3	NA
35	Insertion	HFTH1	Chr00	2994678	2996608	1931	DNA/hAT-Tip100	NA	HF31732-RA
36	Insertion	HFTH1	Chr00	3185848	3186182	335	NA	NA	NA
37	Insertion	HFTH1	Chr00	3197339	3197947	609	NA	NA	HF28686-RA
38	Insertion	HFTH1	Chr00	3257471	3257920	450	LTR/Copia	30.8	HF35712-RA
39	Insertion	HFTH1	Chr00	3263998	3264361	364	LTR/Copia	24.7	NA
40	Insertion	HFTH1	Chr00	3264454	3265090	637	LTR/Copia	24.7	HF35713-RA
41	Insertion	HFTH1	Chr00	3280137	3280975	839	LTR/Gypsy	17.6	HF35713-RA
42	Insertion	HFTH1	Chr00	3300597	3301641	1045	NA	NA	HF35708-RA
43	Insertion	HFTH1	Chr00	3388609	3388908	300	NA	NA	NA
44	Insertion	HFTH1	Chr00	3418950	3424121	5172	RC/Helitron	22.8	NA
45	Insertion	HFTH1	Chr00	359638	360047	410	NA	NA	NA
46	Insertion	HFTH1	Chr00	3725132	3725713	582	NA	NA	NA
47	Insertion	HFTH1	Chr00	3728388	3730365	1978	tandem_repeat	.	NA
48	Insertion	HFTH1	Chr00	3730697	3736830	6134	tandem_repeat	NA	NA
49	Insertion	HFTH1	Chr00	3736978	3738088	1111	NA	NA	NA
50	Insertion	HFTH1	Chr00	3738277	3741681	3405	NA	NA	NA
51	Insertion	HFTH1	Chr00	3792805	3798887	6083	LTR/Gypsy	15.6	NA
52	Insertion	HFTH1	Chr00	3799289	3800280	992	NA	NA	NA
53	Insertion	HFTH1	Chr00	38650	38806	157	NA	NA	NA
54	Insertion	HFTH1	Chr00	3988539	3989765	1227	DNA/hAT-Ac	NA	NA
55	Insertion	HFTH1	Chr00	3991196	3991308	113	DNA/hAT-Ac	NA	NA
56	Insertion	HFTH1	Chr00	3993559	3993700	142	LTR/Cassandra	NA	NA
57	Insertion	HFTH1	Chr00	4078268	4078412	145	LTR/Copia	19.5	NA
58	Insertion	HFTH1	Chr00	4078468	4079209	742	LTR/Copia	22.8	NA
59	Insertion	HFTH1	Chr00	4126771	4127173	403	NA	NA	NA
60	Insertion	HFTH1	Chr00	4222742	4223099	358	NA	NA	HF34158-RA
61	Insertion	HFTH1	Chr00	4546739	4547059	321	NA	NA	NA
62	Insertion	HFTH1	Chr00	4580826	4581480	655	LTR/Gypsy	22	NA
63	Insertion	HFTH1	Chr00	4895755	4895912	158	NA	NA	NA
64	Insertion	HFTH1	Chr00	4901764	4901913	150	DNA/MULE-MuDR	15.3	NA
65	Insertion	HFTH1	Chr00	4902160	4902372	213	NA	NA	NA
66	Insertion	HFTH1	Chr00	4904435	4905022	588	LTR/Gypsy	18.6	NA
67	Insertion	HFTH1	Chr00	4913131	4913281	151	DNA	23.1	NA
68	Insertion	HFTH1	Chr00	4913660	4914064	405	NA	NA	NA
69	Insertion	HFTH1	Chr00	4914987	4915316	330	NA	NA	NA
70	Insertion	HFTH1	Chr00	4926716	4927157	442	LTR/Gypsy	24.8	NA
71	Insertion	HFTH1	Chr00	4927481	4928016	536	LTR/Gypsy	24.5	NA
72	Insertion	HFTH1	Chr00	4928342	4928786	445	LTR/Gypsy	24.5	NA
73	Insertion	HFTH1	Chr00	5183277	5184594	1318	NA	NA	NA
74	Insertion	HFTH1	Chr00	5454911	5455023	113	NA	NA	NA
75	Insertion	HFTH1	Chr00	5944103	5944222	120	DNA/hAT-Ac	NA	NA
76	Insertion	HFTH1	Chr00	5949187	5949312	126	NA	NA	NA
77	Insertion	HFTH1	Chr00	5949735	5950231	497	NA	NA	NA
78	Insertion	HFTH1	Chr00	5952210	5952825	616	LTR/Gypsy	14.7	NA
79	Insertion	HFTH1	Chr00	5955550	5955819	270	DNA/hAT-Ac	17.8	NA
80	Insertion	HFTH1	Chr00	5961783	5961951	169	NA	NA	NA
81	Insertion	HFTH1	Chr00	5962474	5963718	1245	NA	NA	HF07067-RA
82	Insertion	HFTH1	Chr00	5965257	5966047	791	NA	NA	NA
83	Insertion	HFTH1	Chr00	5968434	5969045	612	NA	NA	NA
84	Insertion	HFTH1	Chr00	5969211	5969684	474	NA	NA	NA
85	Insertion	HFTH1	Chr00	6010130	6010254	125	LTR/Gypsy	18.6	NA
86	Insertion	HFTH1	Chr00	6020953	6021087	135	NA	NA	NA
87	Insertion	HFTH1	Chr00	6097135	6098251	1117	NA	NA	NA
88	Insertion	HFTH1	Chr00	6157075	6163376	6302	LINE/RTE-BovB	9.1	NA
89	Insertion	HFTH1	Chr00	6318820	6319007	188	LTR/Gypsy	24.6	NA
90	Insertion	HFTH1	Chr00	6389749	6389979	231	LTR/Copia	21.6	NA
91	Insertion	HFTH1	Chr00	6420857	6421249	393	DNA	22.6	NA
92	Insertion	HFTH1	Chr00	6744734	6745296	563	NA	NA	NA
93	Insertion	HFTH1	Chr00	6939649	6939820	172	NA	NA	NA
94	Insertion	HFTH1	Chr00	6942454	6944535	2082	LTR/Gypsy	16.9	NA
95	Insertion	HFTH1	Chr00	6945738	6950557	4820	LINE/RTE-BovB	19.4	NA
96	Insertion	HFTH1	Chr00	7031190	7031566	377	NA	NA	NA
97	Insertion	HFTH1	Chr00	722971	723137	167	tandem_repeat	.	NA
98	Insertion	HFTH1	Chr00	724565	727485	2921	tandem_repeat	.	NA
99	Insertion	HFTH1	Chr00	7255432	7255669	238	NA	NA	NA
100	Insertion	HFTH1	Chr00	7445518	7445929	412	DNA/Novosib	20.9	NA
101	Insertion	HFTH1	Chr00	7446990	7447472	483	LTR	26.1	NA
102	Insertion	HFTH1	Chr00	7485420	7485656	237	DNA/MULE-MuDR	NA	NA
103	Insertion	HFTH1	Chr00	7512907	7513132	226	LTR/Gypsy	21.3	NA
104	Insertion	HFTH1	Chr00	7513237	7513483	247	LTR/Gypsy	13.1	NA
105	Insertion	HFTH1	Chr00	7514143	7514468	326	NA	NA	NA
106	Insertion	HFTH1	Chr00	7583026	7583178	153	DNA	2.6	NA
107	Insertion	HFTH1	Chr01	10375410	10375697	288	LTR/Gypsy	15.6	NA
108	Insertion	HFTH1	Chr01	10802829	10804724	1896	LTR/Gypsy	14.2	NA
109	Insertion	HFTH1	Chr01	10878472	10878577	106	LTR/Gypsy	17.2	NA
110	Insertion	HFTH1	Chr01	10897565	10897718	154	DNA	0.7	NA
111	Insertion	HFTH1	Chr01	10899929	10900083	155	DNA	0.7	NA
112	Insertion	HFTH1	Chr01	12233724	12234018	295	LTR/Gypsy	5.5	NA
113	Insertion	HFTH1	Chr01	12381603	12381806	204	LTR/Caulimovirus	4	NA
114	Insertion	HFTH1	Chr01	12549273	12550066	794	DNA/MULE-MuDR	20.6	NA
115	Insertion	HFTH1	Chr01	12550765	12554206	3442	LTR/Copia	25	NA
116	Insertion	HFTH1	Chr01	12557421	12560336	2916	DNA/MULE-MuDR	22.1	HF35316-RA
117	Insertion	HFTH1	Chr01	12560753	12561294	542	DNA	28.1	NA
118	Insertion	HFTH1	Chr01	12639807	12639958	152	DNA	5.8	NA
119	Insertion	HFTH1	Chr01	12653653	12653812	160	DNA	0.7	NA
120	Insertion	HFTH1	Chr01	12733226	12733357	132	LTR/Gypsy	12.6	NA
121	Insertion	HFTH1	Chr01	12933176	12933418	243	tandem_repeat	.	NA
122	Insertion	HFTH1	Chr01	12940183	12940623	441	DNA/hAT-Tag1	24.6	NA
123	Insertion	HFTH1	Chr01	12969239	12969456	218	tandem_repeat	NA	NA
124	Insertion	HFTH1	Chr01	12975715	12976646	932	DNA	20.6	NA
125	Insertion	HFTH1	Chr01	13099289	13099471	183	NA	NA	HF15070-RA
126	Insertion	HFTH1	Chr01	13236404	13236599	196	DNA/hAT-Ac	16.6	NA
127	Insertion	HFTH1	Chr01	13449260	13450339	1080	LTR/Gypsy	NA	HF15081-RA
128	Insertion	HFTH1	Chr01	13592267	13592409	143	NA	NA	NA
129	Insertion	HFTH1	Chr01	13649104	13649231	128	LTR/Gypsy	NA	NA
130	Insertion	HFTH1	Chr01	13744239	13745457	1219	DNA/PIF-Harbinger	28.5	NA
131	Insertion	HFTH1	Chr01	13747864	13748359	496	NA	NA	NA
132	Insertion	HFTH1	Chr01	13748668	13748777	110	NA	NA	HF15095-RA
133	Insertion	HFTH1	Chr01	13749312	13750137	826	DNA	24.4	HF15096-RA
134	Insertion	HFTH1	Chr01	13750530	13750786	257	DNA	25.1	NA
135	Insertion	HFTH1	Chr01	13757072	13757430	359	NA	NA	NA
136	Insertion	HFTH1	Chr01	13759086	13759528	443	DNA/MULE-MuDR	NA	NA
137	Insertion	HFTH1	Chr01	13760826	13761138	313	NA	NA	NA
138	Insertion	HFTH1	Chr01	13761666	13762213	548	RC/Helitron	18.8	NA
139	Insertion	HFTH1	Chr01	13770997	13771155	159	tandem_repeat	NA	NA
140	Insertion	HFTH1	Chr01	13779479	13779689	211	RC/Helitron	10.4	NA
141	Insertion	HFTH1	Chr01	13787989	13788274	286	DNA/PIF-Harbinger	NA	NA
142	Insertion	HFTH1	Chr01	13795620	13796367	748	DNA/MULE-MuDR?	19.8	NA
143	Insertion	HFTH1	Chr01	13796590	13796697	108	tandem_repeat	NA	NA
144	Insertion	HFTH1	Chr01	13803197	13803391	195	NA	NA	NA
145	Insertion	HFTH1	Chr01	13803512	13804170	659	Unknown	NA	NA
146	Insertion	HFTH1	Chr01	13858913	13859048	136	LTR	NA	NA
147	Insertion	HFTH1	Chr01	14249155	14249308	154	DNA	1.9	NA
148	Insertion	HFTH1	Chr01	14256706	14257106	401	DNA/PIF-Harbinger	1.7	NA
149	Insertion	HFTH1	Chr01	14295565	14295847	283	Low_complexity	14.3	NA
150	Insertion	HFTH1	Chr01	14442139	14442501	363	DNA/PIF-Harbinger	8.5	NA
151	Insertion	HFTH1	Chr01	14455403	14455597	195	LTR/Gypsy	16.5	NA
152	Insertion	HFTH1	Chr01	15021858	15022015	158	DNA/hAT-Ac	18.6	NA
153	Insertion	HFTH1	Chr01	15023284	15023944	661	DNA/hAT-Ac	21.4	NA
154	Insertion	HFTH1	Chr01	15053571	15053946	376	DNA/PIF-Harbinger	24.3	NA
155	Insertion	HFTH1	Chr01	15129136	15129292	157	DNA	6	NA
156	Insertion	HFTH1	Chr01	15519436	15521382	1947	LTR/Gypsy	28.3	NA
157	Insertion	HFTH1	Chr01	15537684	15537849	166	SINE/tRNA?	1.2	NA
158	Insertion	HFTH1	Chr01	15929800	15931614	1815	LTR/Gypsy	7.7	NA
159	Insertion	HFTH1	Chr01	17580874	17581039	166	DNA/hAT-Tip100	NA	NA
160	Insertion	HFTH1	Chr01	18012480	18015164	2685	DNA/MULE-MuDR	26.4	NA
161	Insertion	HFTH1	Chr01	18161548	18161797	250	DNA/PIF-Harbinger	24.5	NA
162	Insertion	HFTH1	Chr01	18211376	18213393	2018	LTR/Gypsy	15.6	NA
163	Insertion	HFTH1	Chr01	18309676	18309843	168	DNA	1.3	NA
164	Insertion	HFTH1	Chr01	18338534	18338654	121	SINE/tRNA?	1.6	NA
165	Insertion	HFTH1	Chr01	18345211	18345434	224	DNA/MULE-MuDR	20.2	NA
166	Insertion	HFTH1	Chr01	18384694	18384906	213	DNA/MULE-MuDR	NA	NA
167	Insertion	HFTH1	Chr01	18439573	18440429	857	LINE/RTE-BovB	21.8	NA
168	Insertion	HFTH1	Chr01	18441330	18441845	516	DNA	NA	NA
169	Insertion	HFTH1	Chr01	18629584	18630072	489	DNA/PIF-Harbinger	5.3	NA
170	Insertion	HFTH1	Chr01	18634697	18634894	198	NA	NA	NA
171	Insertion	HFTH1	Chr01	18670612	18670752	141	NA	NA	HF10230-RA
172	Insertion	HFTH1	Chr01	18810755	18811016	262	NA	NA	NA
173	Insertion	HFTH1	Chr01	18811478	18811609	132	NA	NA	NA
174	Insertion	HFTH1	Chr01	19053107	19053265	159	SINE/tRNA?	1.3	NA
175	Insertion	HFTH1	Chr01	190642	190958	317	LTR/Copia	12	NA
176	Insertion	HFTH1	Chr01	19127350	19127513	164	SINE/tRNA?	3	NA
177	Insertion	HFTH1	Chr01	19208488	19208696	209	NA	NA	NA
178	Insertion	HFTH1	Chr01	19232285	19233042	758	NA	NA	HF05740-RA	HF05739-RA
179	Insertion	HFTH1	Chr01	19447584	19447741	158	DNA	0.7	NA
180	Insertion	HFTH1	Chr01	19500527	19500833	307	Simple_repeat	NA	HF05719-RA
181	Insertion	HFTH1	Chr01	19563652	19563799	148	DNA	2.6	NA
182	Insertion	HFTH1	Chr01	19903786	19903996	211	DNA	NA	NA
183	Insertion	HFTH1	Chr01	19985958	19986314	357	tandem_repeat	NA	NA
184	Insertion	HFTH1	Chr01	19992141	19992305	165	SINE/tRNA?	1.2	HF05676-RA
185	Insertion	HFTH1	Chr01	20021570	20021718	149	DNA/MULE-MuDR	5.4	NA
186	Insertion	HFTH1	Chr01	20196927	20197080	154	DNA	1.9	NA
187	Insertion	HFTH1	Chr01	20392367	20392471	105	NA	NA	NA
188	Insertion	HFTH1	Chr01	20499226	20502713	3488	DNA/MULE-MuDR	27.6	NA
189	Insertion	HFTH1	Chr01	20516073	20516618	546	LTR/Copia	NA	NA
190	Insertion	HFTH1	Chr01	21235581	21235735	155	DNA	2.6	NA
191	Insertion	HFTH1	Chr01	21418194	21418317	124	LTR/Copia?	4.8	NA
192	Insertion	HFTH1	Chr01	21476517	21476779	263	LTR/Copia?	8.2	NA
193	Insertion	HFTH1	Chr01	21496220	21496450	231	LTR/Gypsy	NA	NA
194	Insertion	HFTH1	Chr01	21504066	21504452	387	LTR	13.2	NA
195	Insertion	HFTH1	Chr01	21507367	21507557	191	LTR/Gypsy	27.5	NA
196	Insertion	HFTH1	Chr01	21509412	21509668	257	LTR	12.6	NA
197	Insertion	HFTH1	Chr01	21517546	21517748	203	LTR/Copia?	17.1	NA
198	Insertion	HFTH1	Chr01	21521006	21521118	113	NA	NA	NA
199	Insertion	HFTH1	Chr01	21531353	21532043	691	NA	NA	NA
200	Insertion	HFTH1	Chr01	21532233	21532382	150	NA	NA	HF05587-RA
201	Insertion	HFTH1	Chr01	21533681	21533961	281	DNA/hAT-Tag1	NA	NA
202	Insertion	HFTH1	Chr01	21539645	21540651	1007	DNA/MULE-MuDR	13	NA
203	Insertion	HFTH1	Chr01	21594018	21594684	667	LTR/Copia?	9.3	NA
204	Insertion	HFTH1	Chr01	21617262	21617444	183	LTR/Copia?	NA	NA
205	Insertion	HFTH1	Chr01	21698673	21698796	124	LTR	20.4	NA
206	Insertion	HFTH1	Chr01	21698880	21698987	108	LTR/Gypsy	25.6	NA
207	Insertion	HFTH1	Chr01	21712193	21712301	109	NA	NA	NA
208	Insertion	HFTH1	Chr01	21731088	21731192	105	tandem_repeat	.	NA
209	Insertion	HFTH1	Chr01	21763311	21763463	153	SINE/tRNA?	1.3	HF05563-RA
210	Insertion	HFTH1	Chr01	21777690	21777824	135	NA	NA	NA
211	Insertion	HFTH1	Chr01	21797452	21797632	181	NA	NA	NA
212	Insertion	HFTH1	Chr01	21818317	21818899	583	DNA/CMC-EnSpm	NA	NA
213	Insertion	HFTH1	Chr01	21819104	21819495	392	tandem_repeat	NA	NA
214	Insertion	HFTH1	Chr01	21819813	21820664	852	DNA/MULE-MuDR	24.9	HF05558-RA
215	Insertion	HFTH1	Chr01	21848212	21849897	1686	DNA/hAT-Tip100	27.8	NA
216	Insertion	HFTH1	Chr01	21949083	21949327	245	LTR/Gypsy	31	NA
217	Insertion	HFTH1	Chr01	21949383	21949702	320	LTR/Gypsy	31	NA
218	Insertion	HFTH1	Chr01	21962336	21962504	169	SINE/tRNA?	1.8	HF05541-RA
219	Insertion	HFTH1	Chr01	22052258	22052428	171	NA	NA	NA
220	Insertion	HFTH1	Chr01	22165665	22166642	978	DNA/PIF-Harbinger	9.4	NA
221	Insertion	HFTH1	Chr01	22179204	22179696	493	DNA/hAT-Tag1	3.8	NA
222	Insertion	HFTH1	Chr01	22253953	22254073	121	DNA/MULE-MuDR	14.5	NA
223	Insertion	HFTH1	Chr01	22265378	22265538	161	SINE/tRNA?	1.3	NA
224	Insertion	HFTH1	Chr01	22276067	22276218	152	DNA	7.3	NA
225	Insertion	HFTH1	Chr01	22276928	22277039	112	DNA/MULE-MuDR	22.8	NA
226	Insertion	HFTH1	Chr01	22378060	22378451	392	DNA	22.1	NA
227	Insertion	HFTH1	Chr01	22387297	22387830	534	RC/Helitron	NA	NA
228	Insertion	HFTH1	Chr01	22410303	22410460	158	RC/Helitron	NA	NA
229	Insertion	HFTH1	Chr01	22419648	22419793	146	NA	NA	NA
230	Insertion	HFTH1	Chr01	22440729	22440888	160	RC/Helitron	NA	NA
231	Insertion	HFTH1	Chr01	22450093	22450238	146	NA	NA	NA
232	Insertion	HFTH1	Chr01	22621979	22622219	241	LTR/Copia	13.7	NA
233	Insertion	HFTH1	Chr01	22696417	22696545	129	DNA	1.6	NA
234	Insertion	HFTH1	Chr01	22697328	22697462	135	LTR/Copia	5.7	NA
235	Insertion	HFTH1	Chr01	22769530	22769691	162	SINE/tRNA?	0	NA
236	Insertion	HFTH1	Chr01	22999773	22999997	225	DNA/MULE-MuDR	17.6	NA
237	Insertion	HFTH1	Chr01	23102636	23103558	923	LTR/Gypsy	7.2	NA
238	Insertion	HFTH1	Chr01	23178324	23178488	165	SINE/tRNA?	2.4	NA
239	Insertion	HFTH1	Chr01	23271547	23271768	222	DNA/MULE-MuDR	20.2	NA
240	Insertion	HFTH1	Chr01	23638273	23638769	497	DNA/MULE-MuDR	14.8	HF24206-RA
241	Insertion	HFTH1	Chr01	23651067	23651279	213	RC/Helitron	3.7	NA
242	Insertion	HFTH1	Chr01	23884897	23885055	159	DNA	3.3	NA
243	Insertion	HFTH1	Chr01	24103170	24105888	2719	LTR/Gypsy	12.8	NA
244	Insertion	HFTH1	Chr01	24114119	24114432	314	Simple_repeat	NA	NA
245	Insertion	HFTH1	Chr01	24623736	24623883	148	DNA/MULE-MuDR	4.1	NA
246	Insertion	HFTH1	Chr01	24786652	24787787	1136	LTR/Gypsy	4.9	NA
247	Insertion	HFTH1	Chr01	24789373	24790660	1288	LTR/Gypsy	5.8	NA
248	Insertion	HFTH1	Chr01	24804739	24804893	155	DNA	3.2	NA
249	Insertion	HFTH1	Chr01	24919090	24919289	200	NA	NA	NA
250	Insertion	HFTH1	Chr01	24930907	24931062	156	DNA	0.7	NA
251	Insertion	HFTH1	Chr01	24953196	24953330	135	LTR	26.7	NA
252	Insertion	HFTH1	Chr01	25127957	25128454	498	DNA/MULE-MuDR	16.3	NA
253	Insertion	HFTH1	Chr01	25233495	25233613	119	LTR/Gypsy	12.8	NA
254	Insertion	HFTH1	Chr01	25255363	25258839	3477	LTR/Copia	17.1	NA
255	Insertion	HFTH1	Chr01	25306800	25307733	934	DNA/PIF-Harbinger	6.3	NA
256	Insertion	HFTH1	Chr01	25333349	25333503	155	DNA	1.3	NA
257	Insertion	HFTH1	Chr01	25341624	25341776	153	DNA	10	NA
258	Insertion	HFTH1	Chr01	25399850	25400172	323	DNA	2.6	NA
259	Insertion	HFTH1	Chr01	25570613	25572990	2378	DNA/hAT-Ac	2.8	NA
260	Insertion	HFTH1	Chr01	25579455	25579609	155	DNA	4.5	NA
261	Insertion	HFTH1	Chr01	25610059	25610286	228	NA	NA	NA
262	Insertion	HFTH1	Chr01	25643626	25643848	223	DNA/MULE-MuDR	21	NA
263	Insertion	HFTH1	Chr01	25663223	25663617	395	DNA/PIF-Harbinger	3.7	NA
264	Insertion	HFTH1	Chr01	25705428	25706343	916	DNA/MULE-MuDR	4.2	NA
265	Insertion	HFTH1	Chr01	25823978	25824124	147	DNA	10.2	NA
266	Insertion	HFTH1	Chr01	25834684	25834881	198	NA	NA	NA
267	Insertion	HFTH1	Chr01	25842895	25843118	224	DNA/MULE-MuDR	25.8	NA
268	Insertion	HFTH1	Chr01	25868901	25869261	361	DNA/PIF-Harbinger	24.3	NA
269	Insertion	HFTH1	Chr01	25908994	25909905	912	DNA/hAT-Tip100	1.2	NA
270	Insertion	HFTH1	Chr01	25988748	25991791	3044	DNA/hAT-Tag1	6.5	NA
271	Insertion	HFTH1	Chr01	25995414	25995548	135	SINE/tRNA?	2.9	NA
272	Insertion	HFTH1	Chr01	25997282	25997764	483	NA	NA	HF23985-RA
273	Insertion	HFTH1	Chr01	26147630	26147784	155	DNA	2.6	NA
274	Insertion	HFTH1	Chr01	26156317	26156697	381	DNA/PIF-Harbinger	24.6	NA
275	Insertion	HFTH1	Chr01	26164682	26164823	142	NA	NA	NA
276	Insertion	HFTH1	Chr01	28682594	28682699	106	SINE/tRNA?	2	NA
277	Insertion	HFTH1	Chr01	28723653	28724688	1036	LINE/L1	2.2	NA
278	Insertion	HFTH1	Chr01	28949674	28950418	745	LTR/Copia	13.7	NA
279	Insertion	HFTH1	Chr01	28954358	28954539	182	DNA	10.1	NA
280	Insertion	HFTH1	Chr01	28961368	28961470	103	SINE/tRNA?	1	NA
281	Insertion	HFTH1	Chr01	29262414	29262516	103	NA	NA	HF23645-RA
282	Insertion	HFTH1	Chr01	29391677	29391882	206	LINE/L1	30.8	NA
283	Insertion	HFTH1	Chr01	29405237	29406222	986	DNA/hAT-Ac	3	NA
284	Insertion	HFTH1	Chr01	29447781	29447931	151	NA	NA	NA
285	Insertion	HFTH1	Chr01	29611504	29611674	171	SINE/tRNA?	2.4	NA
286	Insertion	HFTH1	Chr01	29812977	29813131	155	DNA	3.2	NA
287	Insertion	HFTH1	Chr01	29849370	29849572	203	NA	NA	NA
288	Insertion	HFTH1	Chr01	29894662	29894814	153	DNA	5.8	NA
289	Insertion	HFTH1	Chr01	29970669	29971124	456	DNA	17.3	NA
290	Insertion	HFTH1	Chr01	30235032	30236079	1048	DNA/hAT-Tag1	3.7	NA
291	Insertion	HFTH1	Chr01	30312193	30315010	2818	LTR/Gypsy	18.1	NA
292	Insertion	HFTH1	Chr01	30554605	30556271	1667	LTR/Gypsy	12.8	NA
293	Insertion	HFTH1	Chr01	30605775	30605945	171	DNA/MULE-MuDR	8.2	NA
294	Insertion	HFTH1	Chr01	30655616	30655990	375	DNA/PIF-Harbinger	24.6	NA
295	Insertion	HFTH1	Chr01	30738389	30738533	145	LTR/Copia	13.3	NA
296	Insertion	HFTH1	Chr01	30771544	30771821	278	NA	NA	HF23488-RA
297	Insertion	HFTH1	Chr01	30798583	30798709	127	DNA/CMC-EnSpm	25.1	NA
298	Insertion	HFTH1	Chr01	31074158	31074266	109	DNA/MULE-MuDR	22.1	NA
299	Insertion	HFTH1	Chr01	31163089	31163906	818	DNA	0.9	NA
300	Insertion	HFTH1	Chr01	31369350	31373719	4370	LTR/Gypsy	2.5	NA
301	Insertion	HFTH1	Chr01	3163502	3163698	197	LTR/Gypsy	19.7	NA
302	Insertion	HFTH1	Chr01	3188614	3192277	3664	LTR/Gypsy	18.8	NA
303	Insertion	HFTH1	Chr01	32092371	32092554	184	NA	NA	NA
304	Insertion	HFTH1	Chr01	32207813	32207965	153	DNA	4.5	NA
305	Insertion	HFTH1	Chr01	4960599	4961589	991	LTR/Gypsy	11.4	NA
306	Insertion	HFTH1	Chr01	8204357	8204517	161	LTR/Gypsy	16.5	NA
307	Insertion	HFTH1	Chr01	8618785	8619705	921	LTR/Gypsy	7.5	NA
308	Insertion	HFTH1	Chr01	8727731	8727856	126	DNA/hAT-Ac	11.7	NA
309	Insertion	HFTH1	Chr01	8769467	8769600	134	Simple_repeat	0.7	NA
310	Insertion	HFTH1	Chr01	9090482	9091384	903	DNA/MULE-MuDR	4.2	NA
311	Insertion	HFTH1	Chr01	9098863	9099189	327	LTR/Gypsy	19	NA
312	Insertion	HFTH1	Chr01	9295286	9295481	196	SINE/tRNA?	1.8	NA
313	Insertion	HFTH1	Chr01	9588778	9588960	183	LTR/Gypsy	10.2	NA
314	Insertion	HFTH1	Chr01	9719910	9720178	269	DNA	NA	NA
315	Insertion	HFTH1	Chr01	9782294	9782466	173	LTR/Caulimovirus	29.4	NA
316	Insertion	HFTH1	Chr01	9834093	9834286	194	NA	NA	NA
317	Insertion	HFTH1	Chr02	10017942	10024498	6557	NA	NA	NA
318	Insertion	HFTH1	Chr02	1037401	1037798	398	DNA	5.2	NA
319	Insertion	HFTH1	Chr02	10402180	10402364	185	DNA	4	NA
320	Insertion	HFTH1	Chr02	10467548	10468285	738	DNA/PIF-Harbinger	11.1	NA
321	Insertion	HFTH1	Chr02	10505177	10505337	161	SINE/tRNA?	1.8	NA
322	Insertion	HFTH1	Chr02	10517972	10520328	2357	LTR/Gypsy	5.9	NA
323	Insertion	HFTH1	Chr02	10599243	10599407	165	SINE/tRNA?	1.8	NA
324	Insertion	HFTH1	Chr02	10685348	10685470	123	NA	NA	NA
325	Insertion	HFTH1	Chr02	10686141	10686401	261	NA	NA	HF27679-RA
326	Insertion	HFTH1	Chr02	10690758	10690976	219	DNA/MULE-MuDR	28.6	NA
327	Insertion	HFTH1	Chr02	10707857	10709427	1571	LTR/Gypsy	15.6	NA
328	Insertion	HFTH1	Chr02	10748107	10748272	166	SINE/tRNA?	0.6	NA
329	Insertion	HFTH1	Chr02	10793501	10793603	103	SINE/tRNA?	NA	NA
330	Insertion	HFTH1	Chr02	10828770	10828961	192	DNA/hAT-Ac	23.8	HF27667-RA
331	Insertion	HFTH1	Chr02	10930177	10930551	375	DNA/PIF-Harbinger	24.3	NA
332	Insertion	HFTH1	Chr02	11080209	11080359	151	SINE/tRNA?	3.3	NA
333	Insertion	HFTH1	Chr02	11094628	11094832	205	DNA/MULE-MuDR	21.4	NA
334	Insertion	HFTH1	Chr02	11116455	11117356	902	DNA/PIF-Harbinger	13.5	NA
335	Insertion	HFTH1	Chr02	11153644	11154564	921	LTR/Copia	5.3	NA
336	Insertion	HFTH1	Chr02	11189798	11189982	185	SINE/tRNA?	0.6	NA
337	Insertion	HFTH1	Chr02	11215129	11215290	162	SINE/tRNA?	0	NA
338	Insertion	HFTH1	Chr02	11216263	11216494	232	DNA	6.2	NA
339	Insertion	HFTH1	Chr02	11235721	11235847	127	DNA/PIF-Harbinger	7.3	NA
340	Insertion	HFTH1	Chr02	11274732	11274894	163	SINE/tRNA?	1.8	NA
341	Insertion	HFTH1	Chr02	11276503	11276781	279	DNA	NA	NA
342	Insertion	HFTH1	Chr02	11315576	11315766	191	SINE/tRNA?	0	NA
343	Insertion	HFTH1	Chr02	11368823	11368994	172	DNA	14.3	NA
344	Insertion	HFTH1	Chr02	11372605	11372761	157	LTR/Copia	3.2	NA
345	Insertion	HFTH1	Chr02	11402895	11403050	156	DNA	0.7	NA
346	Insertion	HFTH1	Chr02	11428865	11431587	2723	DNA/PIF-Harbinger	3	NA
347	Insertion	HFTH1	Chr02	11462854	11463101	248	DNA	NA	NA
348	Insertion	HFTH1	Chr02	11536004	11536222	219	DNA/MULE-MuDR	NA	NA
349	Insertion	HFTH1	Chr02	11686443	11686595	153	LTR/Copia	3.9	NA
350	Insertion	HFTH1	Chr02	11706933	11707085	153	NA	NA	NA
351	Insertion	HFTH1	Chr02	11737464	11737631	168	tandem_repeat	.	NA
352	Insertion	HFTH1	Chr02	11749975	11751590	1616	LTR/Gypsy	12.6	NA
353	Insertion	HFTH1	Chr02	11753471	11753626	156	DNA	4.5	NA
354	Insertion	HFTH1	Chr02	11880943	11881135	193	SINE/tRNA?	2.9	HF27574-RA
355	Insertion	HFTH1	Chr02	11924923	11925392	470	LTR/Gypsy	15.3	NA
356	Insertion	HFTH1	Chr02	12000218	12000999	782	DNA/PIF-Harbinger	10.2	NA
357	Insertion	HFTH1	Chr02	12062904	12064710	1807	LTR/Cassandra	16.9	HF27558-RA
358	Insertion	HFTH1	Chr02	1217013	1217178	166	SINE/tRNA?	1.3	NA
359	Insertion	HFTH1	Chr02	12370811	12370981	171	SINE/tRNA?	1.2	HF27537-RA
360	Insertion	HFTH1	Chr02	12612335	12612495	161	DNA	2.6	NA
361	Insertion	HFTH1	Chr02	12712398	12712619	222	DNA/MULE-MuDR	18.4	NA
362	Insertion	HFTH1	Chr02	12717129	12717347	219	DNA/MULE-MuDR	23.5	NA
363	Insertion	HFTH1	Chr02	12718707	12718870	164	SINE/tRNA?	1.2	NA
364	Insertion	HFTH1	Chr02	1280666	1281540	875	LINE/L1	18.5	HF18470-RA
365	Insertion	HFTH1	Chr02	12840873	12844023	3151	DNA/PIF-Harbinger	12.3	NA
366	Insertion	HFTH1	Chr02	12854020	12854168	149	DNA/MULE-MuDR	6.8	NA
367	Insertion	HFTH1	Chr02	12977600	12977844	245	DNA/MULE-MuDR	8.9	NA
368	Insertion	HFTH1	Chr02	13087986	13090213	2228	LTR/Copia	15.3	NA
369	Insertion	HFTH1	Chr02	13254742	13255847	1106	DNA/PIF-Harbinger	11	NA
370	Insertion	HFTH1	Chr02	13406476	13406705	230	DNA/MULE-MuDR	5.4	NA
371	Insertion	HFTH1	Chr02	13803125	13803761	637	NA	NA	HF27453-RA
372	Insertion	HFTH1	Chr02	13838393	13838950	558	DNA/MULE-MuDR	22.4	NA
373	Insertion	HFTH1	Chr02	13849749	13850060	312	DNA	NA	NA
374	Insertion	HFTH1	Chr02	13869149	13869297	149	DNA/MULE-MuDR	5.4	NA
375	Insertion	HFTH1	Chr02	13898222	13898626	405	DNA	10.1	NA
376	Insertion	HFTH1	Chr02	13978874	13979273	400	LTR/Caulimovirus	29.5	HF27445-RA
377	Insertion	HFTH1	Chr02	13994959	13995130	172	LTR/Gypsy	27.9	NA
378	Insertion	HFTH1	Chr02	14063477	14063593	117	LTR/Copia	18.2	NA
379	Insertion	HFTH1	Chr02	14072633	14072797	165	SINE/tRNA?	1.2	NA
380	Insertion	HFTH1	Chr02	14128321	14128567	247	DNA/MULE-MuDR	7.9	NA
381	Insertion	HFTH1	Chr02	14150088	14150223	136	DNA/CMC-EnSpm	15.2	NA
382	Insertion	HFTH1	Chr02	1509557	1509711	155	DNA	11	NA
383	Insertion	HFTH1	Chr02	15156783	15157161	379	DNA/PIF-Harbinger	26.5	NA
384	Insertion	HFTH1	Chr02	15263776	15264005	230	DNA	NA	NA
385	Insertion	HFTH1	Chr02	15301824	15302048	225	LTR/Gypsy	12.1	NA
386	Insertion	HFTH1	Chr02	15339370	15339506	137	LTR/Gypsy	7.5	NA
387	Insertion	HFTH1	Chr02	1534272	1534429	158	LTR/Copia	16	NA
388	Insertion	HFTH1	Chr02	15406610	15406849	240	NA	NA	NA
389	Insertion	HFTH1	Chr02	15713935	15714168	234	DNA/hAT-Ac	12.8	NA
390	Insertion	HFTH1	Chr02	16061943	16062156	214	DNA/hAT-Tip100	10	NA
391	Insertion	HFTH1	Chr02	16095266	16095368	103	LTR/Gypsy	15	NA
392	Insertion	HFTH1	Chr02	1616936	1617039	104	NA	NA	NA
393	Insertion	HFTH1	Chr02	1633596	1633751	156	SINE/tRNA?	3.9	NA
394	Insertion	HFTH1	Chr02	16427092	16427194	103	SINE/tRNA?	NA	NA
395	Insertion	HFTH1	Chr02	16469073	16469776	704	DNA/MULE-MuDR?	1.3	NA
396	Insertion	HFTH1	Chr02	16577415	16577566	152	NA	NA	NA
397	Insertion	HFTH1	Chr02	16789929	16790059	131	tandem_repeat	.	NA
398	Insertion	HFTH1	Chr02	16982672	16982819	148	DNA/MULE-MuDR	3.4	NA
399	Insertion	HFTH1	Chr02	17107236	17107397	162	NA	NA	NA
400	Insertion	HFTH1	Chr02	17127511	17127653	143	DNA/CMC-EnSpm	7.3	NA
401	Insertion	HFTH1	Chr02	17137900	17138415	516	LTR/Gypsy	8	NA
402	Insertion	HFTH1	Chr02	17207511	17207677	167	SINE/tRNA?	0	NA
403	Insertion	HFTH1	Chr02	17579319	17580109	791	DNA/MULE-MuDR?	1	NA
404	Insertion	HFTH1	Chr02	17976156	17976263	108	LTR/Copia	25.2	NA
405	Insertion	HFTH1	Chr02	18016440	18016741	302	NA	NA	HF27249-RA
406	Insertion	HFTH1	Chr02	1814408	1814589	182	NA	NA	NA
407	Insertion	HFTH1	Chr02	18499412	18501104	1693	LTR/Gypsy	20	NA
408	Insertion	HFTH1	Chr02	19422743	19424970	2228	LTR/Gypsy	15.1	NA
409	Insertion	HFTH1	Chr02	19670783	19670937	155	DNA	0.7	NA
410	Insertion	HFTH1	Chr02	19693597	19696945	3349	DNA/hAT-Tip100	7.3	NA
411	Insertion	HFTH1	Chr02	19746221	19746395	175	SINE/tRNA?	2.4	NA
412	Insertion	HFTH1	Chr02	19756230	19756603	374	DNA/PIF-Harbinger	22.5	NA
413	Insertion	HFTH1	Chr02	20150997	20151118	122	LINE/RTE-BovB	9.1	NA
414	Insertion	HFTH1	Chr02	20280917	20281070	154	DNA	1.9	NA
415	Insertion	HFTH1	Chr02	2036274	2036882	609	LTR/Copia	17.5	NA
416	Insertion	HFTH1	Chr02	20395475	20396082	608	NA	NA	HF27130-RA
417	Insertion	HFTH1	Chr02	20433542	20433722	181	DNA/MULE-MuDR	NA	HF27127-RA
418	Insertion	HFTH1	Chr02	20456256	20456465	210	NA	NA	NA
419	Insertion	HFTH1	Chr02	20794883	20795037	155	DNA	7.2	NA
420	Insertion	HFTH1	Chr02	21064072	21065259	1188	DNA/hAT-Tag1	3.5	NA
421	Insertion	HFTH1	Chr02	21336006	21336122	117	NA	NA	NA
422	Insertion	HFTH1	Chr02	2141669	2143279	1611	tandem_repeat	.	HF18549-RA	HF18550-RA	HF18548-RA
423	Insertion	HFTH1	Chr02	21501811	21501965	155	LTR/Copia	4.3	NA
424	Insertion	HFTH1	Chr02	21638230	21640141	1912	LTR/Gypsy	12.5	NA
425	Insertion	HFTH1	Chr02	21779228	21781027	1800	LTR/Gypsy	16.7	NA
426	Insertion	HFTH1	Chr02	21782939	21784973	2035	LTR/Copia	17.9	NA
427	Insertion	HFTH1	Chr02	21791627	21793491	1865	LTR/Copia	4.2	NA
428	Insertion	HFTH1	Chr02	21797822	21799175	1354	LTR/Gypsy	8.8	NA
429	Insertion	HFTH1	Chr02	21926688	21926812	125	SINE/tRNA?	2.3	NA
430	Insertion	HFTH1	Chr02	22001166	22003282	2117	LTR/Gypsy	11.8	NA
431	Insertion	HFTH1	Chr02	22138981	22139127	147	DNA/CMC-EnSpm	35.2	NA
432	Insertion	HFTH1	Chr02	22275465	22277290	1826	LTR/Gypsy	4.8	NA
433	Insertion	HFTH1	Chr02	22298009	22299878	1870	LTR/Copia	4.4	NA
434	Insertion	HFTH1	Chr02	22476183	22478067	1885	LTR/Gypsy	9.9	NA
435	Insertion	HFTH1	Chr02	22516381	22516540	160	SINE/tRNA?	1.3	NA
436	Insertion	HFTH1	Chr02	22700858	22700993	136	NA	NA	NA
437	Insertion	HFTH1	Chr02	22718637	22720845	2209	LTR/Gypsy	17.4	NA
438	Insertion	HFTH1	Chr02	22833246	22833507	262	LTR/Gypsy	10.3	NA
439	Insertion	HFTH1	Chr02	23019208	23019327	120	DNA/PIF-Harbinger	NA	NA
440	Insertion	HFTH1	Chr02	23372902	23373010	109	tandem_repeat	.	NA
441	Insertion	HFTH1	Chr02	23480084	23480202	119	LTR/Gypsy	16.1	NA
442	Insertion	HFTH1	Chr02	2425485	2425694	210	DNA	7.8	NA
443	Insertion	HFTH1	Chr02	2454346	2454580	235	NA	NA	NA
444	Insertion	HFTH1	Chr02	2534282	2534442	161	DNA	6.5	NA
445	Insertion	HFTH1	Chr02	25358106	25359913	1808	LTR/Copia	8.8	NA
446	Insertion	HFTH1	Chr02	25374905	25376843	1939	DNA/PIF-Harbinger	30.6	NA
447	Insertion	HFTH1	Chr02	25800294	25801412	1119	LTR/Gypsy	12.6	NA
448	Insertion	HFTH1	Chr02	25816776	25817128	353	DNA/PIF-Harbinger	25.1	NA
449	Insertion	HFTH1	Chr02	26058919	26060740	1822	LTR/Gypsy	4.6	NA
450	Insertion	HFTH1	Chr02	26525725	26525862	138	SINE/tRNA?	0.7	NA
451	Insertion	HFTH1	Chr02	26533442	26533619	178	NA	NA	NA
452	Insertion	HFTH1	Chr02	26581415	26581544	130	NA	NA	NA
453	Insertion	HFTH1	Chr02	26727023	26727685	663	DNA/MULE-MuDR?	1.2	NA
454	Insertion	HFTH1	Chr02	26804407	26804508	102	DNA/CMC-EnSpm	17.4	NA
455	Insertion	HFTH1	Chr02	268687	268833	147	DNA/MULE-MuDR	6.8	NA
456	Insertion	HFTH1	Chr02	2688887	2689201	315	RC/Helitron	NA	NA
457	Insertion	HFTH1	Chr02	2697714	2697924	211	tandem_repeat	.	HF18622-RA
458	Insertion	HFTH1	Chr02	27048620	27048783	164	SINE/tRNA?	0.6	NA
459	Insertion	HFTH1	Chr02	2711387	2711498	112	tandem_repeat	.	NA
460	Insertion	HFTH1	Chr02	27136038	27138217	2180	LTR/Gypsy	14.1	NA
461	Insertion	HFTH1	Chr02	27229081	27231647	2567	LTR/Gypsy	9.7	NA
462	Insertion	HFTH1	Chr02	27423484	27423999	516	LTR/Gypsy	12	NA
463	Insertion	HFTH1	Chr02	274706	275268	563	DNA/hAT-Tip100	NA	NA
464	Insertion	HFTH1	Chr02	27873696	27874070	375	DNA/PIF-Harbinger	24.3	NA
465	Insertion	HFTH1	Chr02	27938580	27940778	2199	LTR/Gypsy	16.3	NA
466	Insertion	HFTH1	Chr02	27963911	27964184	274	NA	NA	NA
467	Insertion	HFTH1	Chr02	27989039	27989171	133	NA	NA	HF26934-RA
468	Insertion	HFTH1	Chr02	28040883	28041031	149	NA	NA	NA
469	Insertion	HFTH1	Chr02	28191822	28191980	159	NA	NA	NA
470	Insertion	HFTH1	Chr02	28198385	28198754	370	LTR/Gypsy	29.7	NA
471	Insertion	HFTH1	Chr02	28202639	28205298	2660	LTR/Gypsy	6	NA
472	Insertion	HFTH1	Chr02	28464355	28464507	153	SINE/tRNA?	1.4	NA
473	Insertion	HFTH1	Chr02	28524487	28524625	139	LTR/Gypsy	15.6	NA
474	Insertion	HFTH1	Chr02	28671660	28671848	189	LTR/Copia	26.8	NA
475	Insertion	HFTH1	Chr02	28705916	28706027	112	NA	NA	NA
476	Insertion	HFTH1	Chr02	28742083	28745337	3255	LTR/Copia	2.6	NA
477	Insertion	HFTH1	Chr02	28769669	28770140	472	LINE/L1	35.7	NA
478	Insertion	HFTH1	Chr02	28891109	28891463	355	DNA/PIF-Harbinger	17.9	NA
479	Insertion	HFTH1	Chr02	28914537	28914741	205	LTR/Gypsy	22.8	NA
480	Insertion	HFTH1	Chr02	28950792	28950958	167	SINE/tRNA?	0.6	HF26890-RA
481	Insertion	HFTH1	Chr02	28984826	28987709	2884	LINE/RTE-BovB	4.3	NA
482	Insertion	HFTH1	Chr02	29127682	29127989	308	NA	NA	NA
483	Insertion	HFTH1	Chr02	29161969	29162145	177	tandem_repeat	.	NA
484	Insertion	HFTH1	Chr02	29165415	29167285	1871	LTR/Copia	27.4	NA
485	Insertion	HFTH1	Chr02	29170399	29170531	133	LTR/Copia	27.4	NA
486	Insertion	HFTH1	Chr02	29170636	29171330	695	LTR/Copia	27.4	NA
487	Insertion	HFTH1	Chr02	29171537	29171655	119	LTR/Copia	5.9	NA
488	Insertion	HFTH1	Chr02	29180669	29181079	411	NA	NA	NA
489	Insertion	HFTH1	Chr02	29188323	29188427	105	LTR/Gypsy	18.4	NA
490	Insertion	HFTH1	Chr02	29283868	29284325	458	LTR/Gypsy	33.4	NA
491	Insertion	HFTH1	Chr02	29285687	29286109	423	LTR/Copia	NA	NA
492	Insertion	HFTH1	Chr02	29290541	29290690	150	NA	NA	NA
493	Insertion	HFTH1	Chr02	29290749	29290947	199	DNA/hAT-Ac	20.8	NA
494	Insertion	HFTH1	Chr02	29292852	29293976	1125	tandem_repeat	.	NA
495	Insertion	HFTH1	Chr02	29296743	29297702	960	DNA/hAT-Ac	3.3	NA
496	Insertion	HFTH1	Chr02	29389101	29389326	226	tandem_repeat	.	NA
497	Insertion	HFTH1	Chr02	29510653	29511430	778	NA	NA	NA
498	Insertion	HFTH1	Chr02	29595902	29596060	159	DNA	9.2	NA
499	Insertion	HFTH1	Chr02	29723879	29724379	501	NA	NA	NA
500	Insertion	HFTH1	Chr02	29745535	29745675	141	NA	NA	NA
501	Insertion	HFTH1	Chr02	29752723	29752859	137	NA	NA	NA
502	Insertion	HFTH1	Chr02	29859166	29859982	817	DNA/MULE-MuDR?	1.8	NA
503	Insertion	HFTH1	Chr02	29875585	29876947	1363	LTR	29.2	NA
504	Insertion	HFTH1	Chr02	29878151	29878580	430	LTR/Gypsy	20.1	NA
505	Insertion	HFTH1	Chr02	29900998	29901576	579	tandem_repeat	NA	NA
506	Insertion	HFTH1	Chr02	29902226	29902421	196	NA	NA	NA
507	Insertion	HFTH1	Chr02	29975852	29976059	208	NA	NA	NA
508	Insertion	HFTH1	Chr02	29977267	29977375	109	DNA	21.4	NA
509	Insertion	HFTH1	Chr02	29984085	29984239	155	DNA	2.6	NA
510	Insertion	HFTH1	Chr02	30031629	30031785	157	NA	NA	NA
511	Insertion	HFTH1	Chr02	30108286	30108928	643	LTR/Cassandra	5.6	NA
512	Insertion	HFTH1	Chr02	30152374	30152799	426	DNA/hAT-Tag1	3.3	NA
513	Insertion	HFTH1	Chr02	30193907	30194130	224	DNA/MULE-MuDR	18.9	NA
514	Insertion	HFTH1	Chr02	30216701	30217089	389	NA	NA	NA
515	Insertion	HFTH1	Chr02	30218606	30218732	127	tandem_repeat	NA	NA
516	Insertion	HFTH1	Chr02	30228296	30229800	1505	LTR	29.7	HF26808-RA
517	Insertion	HFTH1	Chr02	30232075	30232707	633	LTR	21.8	NA
518	Insertion	HFTH1	Chr02	30233406	30233744	339	Unknown	17.4	NA
519	Insertion	HFTH1	Chr02	30234628	30235008	381	Unknown	20	NA
520	Insertion	HFTH1	Chr02	30235165	30235513	349	NA	NA	NA
521	Insertion	HFTH1	Chr02	30236864	30237072	209	NA	NA	NA
522	Insertion	HFTH1	Chr02	30291029	30291149	121	SINE/tRNA?	1.8	NA
523	Insertion	HFTH1	Chr02	30348538	30348690	153	NA	NA	NA
524	Insertion	HFTH1	Chr02	30455771	30455986	216	Unknown	16.7	NA
525	Insertion	HFTH1	Chr02	30456429	30456562	134	NA	NA	NA
526	Insertion	HFTH1	Chr02	30459866	30460191	326	LTR/Gypsy	13	NA
527	Insertion	HFTH1	Chr02	30509057	30510156	1100	LTR/Gypsy	25.2	NA
528	Insertion	HFTH1	Chr02	30514326	30515663	1338	LTR/Gypsy	20.8	NA
529	Insertion	HFTH1	Chr02	30553831	30554794	964	LTR/Copia	17.2	NA
530	Insertion	HFTH1	Chr02	30588481	30588916	436	tandem_repeat	.	NA
531	Insertion	HFTH1	Chr02	30588986	30590675	1690	DNA/MULE-MuDR	NA	HF26783-RA
532	Insertion	HFTH1	Chr02	30592453	30592735	283	NA	NA	NA
533	Insertion	HFTH1	Chr02	30592877	30593439	563	tandem_repeat	.	NA
534	Insertion	HFTH1	Chr02	30593664	30594661	998	DNA/MULE-MuDR	22.9	NA
535	Insertion	HFTH1	Chr02	30594879	30595639	761	DNA/PIF-Harbinger	NA	NA
536	Insertion	HFTH1	Chr02	30601363	30601763	401	NA	NA	NA
537	Insertion	HFTH1	Chr02	30604780	30605050	271	LTR	25.5	NA
538	Insertion	HFTH1	Chr02	30606195	30606736	542	tandem_repeat	NA	NA
539	Insertion	HFTH1	Chr02	30607372	30607618	247	LTR/Copia	NA	NA
540	Insertion	HFTH1	Chr02	30609155	30609349	195	tandem_repeat	.	NA
541	Insertion	HFTH1	Chr02	30623353	30623561	209	tandem_repeat	.	NA
542	Insertion	HFTH1	Chr02	30625853	30626399	547	tandem_repeat	.	NA
543	Insertion	HFTH1	Chr02	30626581	30627074	494	tandem_repeat	NA	NA
544	Insertion	HFTH1	Chr02	30628165	30628689	525	DNA	NA	NA
545	Insertion	HFTH1	Chr02	30629036	30629366	331	LTR/Gypsy	13.2	NA
546	Insertion	HFTH1	Chr02	30641140	30641453	314	LTR/Gypsy	24.1	NA
547	Insertion	HFTH1	Chr02	30643085	30643658	574	LTR/Gypsy	24.1	NA
548	Insertion	HFTH1	Chr02	30656496	30656685	190	LTR	NA	NA
549	Insertion	HFTH1	Chr02	30692411	30692658	248	LTR	20.4	NA
550	Insertion	HFTH1	Chr02	30693469	30693631	163	LTR	20.2	NA
551	Insertion	HFTH1	Chr02	30696430	30696537	108	LTR/Gypsy	23.9	NA
552	Insertion	HFTH1	Chr02	30706697	30707723	1027	DNA/MULE-MuDR	31.2	NA
553	Insertion	HFTH1	Chr02	30707798	30708094	297	NA	NA	NA
554	Insertion	HFTH1	Chr02	30708283	30709305	1023	tandem_repeat	NA	NA
555	Insertion	HFTH1	Chr02	30715575	30715769	195	DNA/TcMar-Pogo	NA	NA
556	Insertion	HFTH1	Chr02	30720621	30721068	448	DNA	NA	NA
557	Insertion	HFTH1	Chr02	30723914	30724280	367	DNA/MULE-MuDR	26.4	NA
558	Insertion	HFTH1	Chr02	30740574	30740836	263	LTR/Gypsy	NA	NA
559	Insertion	HFTH1	Chr02	30749432	30750030	599	LTR/Copia	27.2	NA
560	Insertion	HFTH1	Chr02	30750554	30751482	929	LTR/Copia	27.2	NA
561	Insertion	HFTH1	Chr02	30751669	30751817	149	LTR/Copia	27.2	NA
562	Insertion	HFTH1	Chr02	30768849	30769118	270	NA	NA	HF26772-RA
563	Insertion	HFTH1	Chr02	30772971	30773161	191	LTR/Gypsy	14.6	NA
564	Insertion	HFTH1	Chr02	30773877	30774735	859	LTR/Copia	6.2	NA
565	Insertion	HFTH1	Chr02	30820645	30820789	145	DNA	6	NA
566	Insertion	HFTH1	Chr02	30843529	30844965	1437	LTR/Gypsy	5.8	NA
567	Insertion	HFTH1	Chr02	30909544	30909707	164	SINE/tRNA?	0	NA
568	Insertion	HFTH1	Chr02	30990921	30991096	176	SINE/tRNA?	0.6	NA
569	Insertion	HFTH1	Chr02	31099217	31099371	155	LTR/Copia	5.1	NA
570	Insertion	HFTH1	Chr02	31101815	31101969	155	DNA	3.3	NA
571	Insertion	HFTH1	Chr02	31110898	31111064	167	SINE/tRNA?	0	HF26748-RA
572	Insertion	HFTH1	Chr02	31155594	31158331	2738	DNA/MULE-MuDR	18.4	NA
573	Insertion	HFTH1	Chr02	31308110	31308355	246	NA	NA	NA
574	Insertion	HFTH1	Chr02	31308722	31308828	107	NA	NA	NA
575	Insertion	HFTH1	Chr02	31349320	31349746	427	NA	NA	NA
576	Insertion	HFTH1	Chr02	31351401	31351859	459	tandem_repeat	NA	NA
577	Insertion	HFTH1	Chr02	31367186	31367416	231	NA	NA	NA
578	Insertion	HFTH1	Chr02	31369661	31369966	306	tandem_repeat	NA	NA
579	Insertion	HFTH1	Chr02	31376290	31376576	287	LINE/L1	NA	NA
580	Insertion	HFTH1	Chr02	31383557	31383674	118	LTR/Gypsy	23.2	NA
581	Insertion	HFTH1	Chr02	31385887	31386297	411	tandem_repeat	NA	NA
582	Insertion	HFTH1	Chr02	31448374	31448503	130	NA	NA	NA
583	Insertion	HFTH1	Chr02	31449887	31449995	109	NA	NA	NA
584	Insertion	HFTH1	Chr02	31452548	31452919	372	NA	NA	NA
585	Insertion	HFTH1	Chr02	31614876	31614999	124	DNA/MULE-MuDR	27.3	NA
586	Insertion	HFTH1	Chr02	31626352	31627130	779	LTR/Copia	14	NA
587	Insertion	HFTH1	Chr02	31694471	31698449	3979	LTR/Gypsy	14.4	NA
588	Insertion	HFTH1	Chr02	31894790	31895024	235	NA	NA	NA
589	Insertion	HFTH1	Chr02	31897405	31898789	1385	LINE/L1	32.3	NA
590	Insertion	HFTH1	Chr02	31912837	31913059	223	DNA/hAT-Ac	16.8	NA
591	Insertion	HFTH1	Chr02	31913267	31915072	1806	DNA	17.2	NA
592	Insertion	HFTH1	Chr02	31927936	31928084	149	DNA/MULE-MuDR	4.7	NA
593	Insertion	HFTH1	Chr02	3212329	3213324	996	DNA/MULE-MuDR	5.2	HF18675-RA
594	Insertion	HFTH1	Chr02	3331620	3331874	255	NA	NA	NA
595	Insertion	HFTH1	Chr02	3362210	3363163	954	NA	NA	NA
596	Insertion	HFTH1	Chr02	3364780	3364936	157	NA	NA	NA
597	Insertion	HFTH1	Chr02	3366497	3366603	107	NA	NA	NA
598	Insertion	HFTH1	Chr02	3367059	3367625	567	DNA/MULE-MuDR	NA	NA
599	Insertion	HFTH1	Chr02	3367683	3368102	420	tandem_repeat	NA	NA
600	Insertion	HFTH1	Chr02	3374837	3375194	358	tandem_repeat	.	HF18689-RA
601	Insertion	HFTH1	Chr02	34139591	34140264	674	DNA/MULE-MuDR	23	NA
602	Insertion	HFTH1	Chr02	34205136	34205301	166	SINE/tRNA?	0	NA
603	Insertion	HFTH1	Chr02	3433923	3434085	163	SINE/tRNA?	1.9	NA
604	Insertion	HFTH1	Chr02	34387770	34389449	1680	Unknown	24.5	NA
605	Insertion	HFTH1	Chr02	34463198	34463410	213	LTR/Copia	11.7	NA
606	Insertion	HFTH1	Chr02	34468821	34468979	159	DNA/hAT-Ac	14.5	NA
607	Insertion	HFTH1	Chr02	34472530	34472742	213	DNA	NA	NA
608	Insertion	HFTH1	Chr02	34604184	34604321	138	SINE/tRNA?	2.1	NA
609	Insertion	HFTH1	Chr02	34885973	34886379	407	DNA/PIF-Harbinger	7	NA
610	Insertion	HFTH1	Chr02	34921193	34921346	154	DNA	3.9	NA
611	Insertion	HFTH1	Chr02	34923953	34924305	353	LINE/L1	NA	NA
612	Insertion	HFTH1	Chr02	35031835	35032158	324	DNA	NA	NA
613	Insertion	HFTH1	Chr02	35196109	35196263	155	LTR/Copia	11.8	NA
614	Insertion	HFTH1	Chr02	35202850	35203017	168	SINE/tRNA?	1.8	NA
615	Insertion	HFTH1	Chr02	35205826	35206043	218	tandem_repeat	.	NA
616	Insertion	HFTH1	Chr02	35323398	35323499	102	LTR/Copia	35.7	NA
617	Insertion	HFTH1	Chr02	35360447	35361204	758	LTR/Copia	26	NA
618	Insertion	HFTH1	Chr02	3550749	3550857	109	RC/Helitron	NA	NA
619	Insertion	HFTH1	Chr02	3567588	3567813	226	DNA/MULE-MuDR	23.7	NA
620	Insertion	HFTH1	Chr02	35828015	35828482	468	DNA/MULE-MuDR	20.5	NA
621	Insertion	HFTH1	Chr02	35896051	35896426	376	DNA/PIF-Harbinger	23.3	NA
622	Insertion	HFTH1	Chr02	35977974	35978127	154	LTR/Copia	4.1	NA
623	Insertion	HFTH1	Chr02	35985821	35986000	180	DNA	2.6	NA
624	Insertion	HFTH1	Chr02	36190242	36190788	547	NA	NA	NA
625	Insertion	HFTH1	Chr02	36191484	36191678	195	NA	NA	NA
626	Insertion	HFTH1	Chr02	36193413	36193587	175	NA	NA	NA
627	Insertion	HFTH1	Chr02	36243348	36243515	168	NA	NA	NA
628	Insertion	HFTH1	Chr02	36248876	36249099	224	NA	NA	NA
629	Insertion	HFTH1	Chr02	36256449	36256679	231	NA	NA	HF06913-RA
630	Insertion	HFTH1	Chr02	36259972	36260237	266	tandem_repeat	NA	HF06913-RA
631	Insertion	HFTH1	Chr02	36296658	36296828	171	SINE/tRNA?	0.6	NA
632	Insertion	HFTH1	Chr02	36348697	36349070	374	DNA/PIF-Harbinger	25.2	NA
633	Insertion	HFTH1	Chr02	36540301	36540493	193	RC/Helitron	NA	NA
634	Insertion	HFTH1	Chr02	36540735	36540844	110	NA	NA	NA
635	Insertion	HFTH1	Chr02	36549074	36549595	522	NA	NA	NA
636	Insertion	HFTH1	Chr02	36549967	36550497	531	LTR	29.9	NA
637	Insertion	HFTH1	Chr02	36551434	36551562	129	RC/Helitron	32.6	NA
638	Insertion	HFTH1	Chr02	36552465	36553282	818	RC/Helitron	NA	NA
639	Insertion	HFTH1	Chr02	36566532	36567408	877	DNA/hAT-Tag1	25.2	NA
640	Insertion	HFTH1	Chr02	36567479	36567678	200	LTR/Gypsy	19.1	NA
641	Insertion	HFTH1	Chr02	36574057	36574533	477	DNA/hAT-Tag1	21.4	NA
642	Insertion	HFTH1	Chr02	36575448	36575615	168	DNA/hAT-Tag1	NA	NA
643	Insertion	HFTH1	Chr02	36575675	36576673	999	LTR/Gypsy	21.7	NA
644	Insertion	HFTH1	Chr02	36578156	36578448	293	LTR/Gypsy	25.2	NA
645	Insertion	HFTH1	Chr02	36578527	36578667	141	LTR/Gypsy	15.8	NA
646	Insertion	HFTH1	Chr02	36580636	36580842	207	LTR/Gypsy	19.9	NA
647	Insertion	HFTH1	Chr02	36591799	36592266	468	LTR/Gypsy	23	NA
648	Insertion	HFTH1	Chr02	36600307	36601953	1647	LTR/Gypsy	17.2	NA
649	Insertion	HFTH1	Chr02	36602285	36602817	533	NA	NA	NA
650	Insertion	HFTH1	Chr02	36602960	36603086	127	DNA/PIF-Harbinger	NA	NA
651	Insertion	HFTH1	Chr02	36606508	36606682	175	NA	NA	NA
652	Insertion	HFTH1	Chr02	36607369	36607692	324	tandem_repeat	.	HF06931-RA
653	Insertion	HFTH1	Chr02	36608123	36608688	566	NA	NA	HF06933-RA	HF06932-RA
654	Insertion	HFTH1	Chr02	36610088	36610210	123	NA	NA	NA
655	Insertion	HFTH1	Chr02	36613202	36613612	411	NA	NA	NA
656	Insertion	HFTH1	Chr02	36618913	36619179	267	LTR/Gypsy	26.7	NA
657	Insertion	HFTH1	Chr02	36620551	36620767	217	NA	NA	NA
658	Insertion	HFTH1	Chr02	36621532	36621936	405	NA	NA	NA
659	Insertion	HFTH1	Chr02	36622787	36623044	258	NA	NA	NA
660	Insertion	HFTH1	Chr02	36635544	36636487	944	tandem_repeat	NA	NA
661	Insertion	HFTH1	Chr02	36639550	36639842	293	NA	NA	NA
662	Insertion	HFTH1	Chr02	36640476	36640781	306	DNA/MULE-MuDR	25.1	HF06934-RA
663	Insertion	HFTH1	Chr02	36640929	36642008	1080	LTR	23.6	NA
664	Insertion	HFTH1	Chr02	36673047	36674091	1045	LTR	NA	NA
665	Insertion	HFTH1	Chr02	36674722	36674923	202	NA	NA	NA
666	Insertion	HFTH1	Chr02	36675320	36675948	629	LTR/Gypsy	20.9	NA
667	Insertion	HFTH1	Chr02	36676527	36677625	1099	LTR	29	NA
668	Insertion	HFTH1	Chr02	36683531	36683906	376	RC/Helitron	27.8	NA
669	Insertion	HFTH1	Chr02	36688214	36688598	385	DNA	23	NA
670	Insertion	HFTH1	Chr02	36688659	36688892	234	DNA	23	NA
671	Insertion	HFTH1	Chr02	36689198	36689305	108	NA	NA	NA
672	Insertion	HFTH1	Chr02	36689656	36690110	455	DNA/hAT-Ac	16.9	NA
673	Insertion	HFTH1	Chr02	36690876	36691133	258	NA	NA	NA
674	Insertion	HFTH1	Chr02	36698857	36699119	263	DNA	NA	NA
675	Insertion	HFTH1	Chr02	36701309	36701596	288	NA	NA	NA
676	Insertion	HFTH1	Chr02	36704482	36704679	198	NA	NA	NA
677	Insertion	HFTH1	Chr02	36705620	36706535	916	tandem_repeat	NA	NA
678	Insertion	HFTH1	Chr02	36709608	36709775	168	NA	NA	NA
679	Insertion	HFTH1	Chr02	36710535	36710839	305	DNA/MULE-MuDR	24.7	HF06938-RA
680	Insertion	HFTH1	Chr02	36710987	36711169	183	NA	NA	NA
681	Insertion	HFTH1	Chr02	36719134	36726268	7135	LINE/L1	34.2	NA
682	Insertion	HFTH1	Chr02	36730031	36730224	194	LTR/Gypsy	22.6	NA
683	Insertion	HFTH1	Chr02	36731068	36731366	299	LTR/Copia	23.7	NA
684	Insertion	HFTH1	Chr02	36743592	36743899	308	DNA/MULE-MuDR	15.5	NA
685	Insertion	HFTH1	Chr02	36744536	36744681	146	NA	NA	NA
686	Insertion	HFTH1	Chr02	36760506	36760817	312	LTR/Copia	17.5	NA
687	Insertion	HFTH1	Chr02	36763823	36764107	285	NA	NA	HF06942-RA
688	Insertion	HFTH1	Chr02	36765543	36765692	150	LTR/Copia	23.6	NA
689	Insertion	HFTH1	Chr02	36771133	36771269	137	NA	NA	NA
690	Insertion	HFTH1	Chr02	36772535	36772713	179	NA	NA	NA
691	Insertion	HFTH1	Chr02	36773024	36773376	353	NA	NA	NA
692	Insertion	HFTH1	Chr02	36773540	36773736	197	NA	NA	NA
693	Insertion	HFTH1	Chr02	36773828	36773990	163	NA	NA	NA
694	Insertion	HFTH1	Chr02	36778227	36778346	120	NA	NA	NA
695	Insertion	HFTH1	Chr02	36780389	36780672	284	DNA	16.2	NA
696	Insertion	HFTH1	Chr02	36785923	36786673	751	NA	NA	NA
697	Insertion	HFTH1	Chr02	36790670	36791076	407	RC/Helitron	26.3	HF06944-RA
698	Insertion	HFTH1	Chr02	36791354	36791496	143	DNA/MULE-MuDR	16.2	NA
699	Insertion	HFTH1	Chr02	36825224	36825333	110	DNA/MULE-MuDR?	15.8	NA
700	Insertion	HFTH1	Chr02	36831336	36831527	192	DNA/PIF-Harbinger	NA	NA
701	Insertion	HFTH1	Chr02	36832180	36832666	487	DNA/MULE-MuDR	NA	NA
702	Insertion	HFTH1	Chr02	36837069	36837244	176	LTR/Gypsy	NA	NA
703	Insertion	HFTH1	Chr02	36838035	36838193	159	NA	NA	NA
704	Insertion	HFTH1	Chr02	36838366	36838504	139	LTR/Copia	NA	NA
705	Insertion	HFTH1	Chr02	36839852	36840336	485	DNA	24	NA
706	Insertion	HFTH1	Chr02	36840992	36841296	305	LTR/Copia	14.8	NA
707	Insertion	HFTH1	Chr02	36843012	36843114	103	LTR/Gypsy	NA	NA
708	Insertion	HFTH1	Chr02	36846475	36846989	515	LTR	15.8	NA
709	Insertion	HFTH1	Chr02	36847045	36848707	1663	LTR	15.8	NA
710	Insertion	HFTH1	Chr02	36864813	36864991	179	LTR/Copia	12.9	NA
711	Insertion	HFTH1	Chr02	36880884	36881186	303	NA	NA	NA
712	Insertion	HFTH1	Chr02	36881789	36882439	651	NA	NA	NA
713	Insertion	HFTH1	Chr02	36893222	36893428	207	NA	NA	NA
714	Insertion	HFTH1	Chr02	37211422	37211590	169	LTR/Copia	20.7	NA
715	Insertion	HFTH1	Chr02	37217146	37217549	404	DNA/hAT-Tip100	NA	NA
716	Insertion	HFTH1	Chr02	37233070	37233172	103	NA	NA	NA
717	Insertion	HFTH1	Chr02	37262805	37263886	1082	LTR/Copia	NA	NA
718	Insertion	HFTH1	Chr02	37380711	37380876	166	SINE/tRNA?	1.8	HF06980-RA
719	Insertion	HFTH1	Chr02	3753088	3753338	251	DNA/MULE-MuDR	21.4	NA
720	Insertion	HFTH1	Chr02	3754402	3754549	148	DNA/MULE-MuDR	10.9	NA
721	Insertion	HFTH1	Chr02	37553977	37554126	150	SINE/tRNA?	0	NA
722	Insertion	HFTH1	Chr02	37567744	37567907	164	DNA	9.1	NA
723	Insertion	HFTH1	Chr02	37696305	37696469	165	LTR/Copia	NA	NA
724	Insertion	HFTH1	Chr02	37709464	37709595	132	tandem_repeat	.	NA
725	Insertion	HFTH1	Chr02	37742249	37742402	154	DNA	2.6	NA
726	Insertion	HFTH1	Chr02	3784673	3785483	811	DNA	25.7	NA
727	Insertion	HFTH1	Chr02	3785992	3786454	463	DNA/MULE-MuDR	27.5	NA
728	Insertion	HFTH1	Chr02	3787008	3787188	181	NA	NA	NA
729	Insertion	HFTH1	Chr02	37898340	37898497	158	SINE/tRNA?	2.5	NA
730	Insertion	HFTH1	Chr02	37912118	37912271	154	DNA	0.7	NA
731	Insertion	HFTH1	Chr02	38040514	38041321	808	DNA/MULE-MuDR?	1.1	NA
732	Insertion	HFTH1	Chr02	38154585	38154751	167	SINE/tRNA?	1.2	NA
733	Insertion	HFTH1	Chr02	38201427	38201587	161	SINE/tRNA?	1.2	NA
734	Insertion	HFTH1	Chr02	3820641	3821033	393	DNA	22.6	NA
735	Insertion	HFTH1	Chr02	3958595	3958749	155	DNA	NA	NA
736	Insertion	HFTH1	Chr02	3959813	3959934	122	NA	NA	NA
737	Insertion	HFTH1	Chr02	3981504	3981673	170	NA	NA	NA
738	Insertion	HFTH1	Chr02	3981897	3982045	149	DNA/MULE-MuDR	NA	NA
739	Insertion	HFTH1	Chr02	3983309	3983432	124	DNA/MULE-MuDR	23.5	NA
740	Insertion	HFTH1	Chr02	3998787	3999012	226	DNA/MULE-MuDR	19.7	NA
741	Insertion	HFTH1	Chr02	4006598	4006901	304	RC/Helitron	NA	NA
742	Insertion	HFTH1	Chr02	4073888	4074593	706	NA	NA	NA
743	Insertion	HFTH1	Chr02	4131203	4131378	176	DNA	13.6	NA
744	Insertion	HFTH1	Chr02	4310352	4311549	1198	DNA/hAT-Ac	7.3	NA
745	Insertion	HFTH1	Chr02	4449688	4449984	297	tandem_repeat	.	NA
746	Insertion	HFTH1	Chr02	4573321	4573492	172	DNA	5.2	NA
747	Insertion	HFTH1	Chr02	4744239	4745139	901	DNA/hAT-Tip100	5.3	NA
748	Insertion	HFTH1	Chr02	4811894	4812391	498	DNA/MULE-MuDR	14	NA
749	Insertion	HFTH1	Chr02	4898462	4900757	2296	LTR/Gypsy	13.9	NA
750	Insertion	HFTH1	Chr02	4913651	4914188	538	DNA/PIF-Harbinger	23.4	NA
751	Insertion	HFTH1	Chr02	4920506	4921142	637	LTR/Cassandra	7.4	NA
752	Insertion	HFTH1	Chr02	4927898	4929002	1105	DNA/CMC-EnSpm	NA	NA
753	Insertion	HFTH1	Chr02	5070492	5070637	146	SINE/tRNA?	1.9	NA
754	Insertion	HFTH1	Chr02	5249501	5249988	488	DNA/PIF-Harbinger	12.7	NA
755	Insertion	HFTH1	Chr02	5306573	5306732	160	DNA	7.1	NA
756	Insertion	HFTH1	Chr02	5375060	5375995	936	LTR/Gypsy	6.5	NA
757	Insertion	HFTH1	Chr02	5426501	5426704	204	DNA/PIF-Harbinger	7	NA
758	Insertion	HFTH1	Chr02	5561828	5562184	357	DNA/PIF-Harbinger	22.5	NA
759	Insertion	HFTH1	Chr02	5563520	5563874	355	NA	NA	HF18909-RA
760	Insertion	HFTH1	Chr02	5669506	5669679	174	SINE/tRNA?	3.6	NA
761	Insertion	HFTH1	Chr02	5856660	5856826	167	NA	NA	NA
762	Insertion	HFTH1	Chr02	5857539	5857693	155	DNA	1.9	NA
763	Insertion	HFTH1	Chr02	5963750	5963906	157	DNA	1.9	NA
764	Insertion	HFTH1	Chr02	6085917	6086070	154	DNA	5.2	NA
765	Insertion	HFTH1	Chr02	6293775	6293895	121	RC/Helitron	5.6	NA
766	Insertion	HFTH1	Chr02	6296102	6296228	127	LTR/Copia	10.4	NA
767	Insertion	HFTH1	Chr02	6319366	6319586	221	DNA/MULE-MuDR	21	NA
768	Insertion	HFTH1	Chr02	6483289	6483443	155	LTR/Copia	5.2	NA
769	Insertion	HFTH1	Chr02	6490798	6491101	304	Simple_repeat	NA	HF19003-RA
770	Insertion	HFTH1	Chr02	6588647	6592352	3706	LTR/Gypsy	8.9	HF19015-RA	HF19014-RA
771	Insertion	HFTH1	Chr02	6942989	6943143	155	LTR/Copia	3.6	NA
772	Insertion	HFTH1	Chr02	6943510	6944101	592	DNA/PIF-Harbinger	6.6	NA
773	Insertion	HFTH1	Chr02	6990490	6991252	763	DNA/MULE-MuDR	9.8	NA
774	Insertion	HFTH1	Chr02	7068230	7068727	498	DNA/MULE-MuDR	14.5	NA
775	Insertion	HFTH1	Chr02	7086557	7086713	157	DNA	0.7	NA
776	Insertion	HFTH1	Chr02	7105207	7105523	317	NA	NA	NA
777	Insertion	HFTH1	Chr02	7106199	7106416	218	DNA/MULE-MuDR	22.1	NA
778	Insertion	HFTH1	Chr02	7262962	7263113	152	DNA/MULE-MuDR	24.4	NA
779	Insertion	HFTH1	Chr02	748718	749027	310	Simple_repeat	NA	NA
780	Insertion	HFTH1	Chr02	7817327	7817494	168	SINE/tRNA?	1.8	NA
781	Insertion	HFTH1	Chr02	821432	821580	149	DNA/MULE-MuDR	9.5	NA
782	Insertion	HFTH1	Chr02	8297251	8297669	419	LTR/Gypsy	22.4	NA
783	Insertion	HFTH1	Chr02	8301117	8301261	145	NA	NA	NA
784	Insertion	HFTH1	Chr02	8325952	8326120	169	SINE/tRNA?	0.6	NA
785	Insertion	HFTH1	Chr02	8327996	8328350	355	NA	NA	NA
786	Insertion	HFTH1	Chr02	8464453	8464610	158	DNA	4.5	NA
787	Insertion	HFTH1	Chr02	86328	86506	179	DNA	1.9	NA
788	Insertion	HFTH1	Chr02	8671636	8671790	155	DNA	5.2	NA
789	Insertion	HFTH1	Chr02	8683193	8683324	132	NA	NA	NA
790	Insertion	HFTH1	Chr02	8685047	8685343	297	DNA/MULE-MuDR	14.1	NA
791	Insertion	HFTH1	Chr02	868603	869774	1172	DNA/hAT-Tag1	4.5	NA
792	Insertion	HFTH1	Chr02	8690500	8690655	156	DNA	6.5	NA
793	Insertion	HFTH1	Chr02	875109	875388	280	LTR/Cassandra	10.2	NA
794	Insertion	HFTH1	Chr02	8817167	8817924	758	DNA/PIF-Harbinger	23.3	NA
795	Insertion	HFTH1	Chr02	8831364	8831520	157	DNA	1.3	NA
796	Insertion	HFTH1	Chr02	8924601	8925310	710	DNA/PIF-Harbinger	10.2	NA
797	Insertion	HFTH1	Chr02	9120324	9120487	164	SINE/tRNA?	3.6	HF19270-RA
798	Insertion	HFTH1	Chr02	9136563	9136913	351	DNA/PIF-Harbinger	25.6	NA
799	Insertion	HFTH1	Chr02	9154867	9155028	162	SINE/tRNA?	0.6	NA
800	Insertion	HFTH1	Chr02	9215889	9216632	744	LTR/Gypsy	11.7	NA
801	Insertion	HFTH1	Chr02	9439904	9440007	104	DNA	NA	NA
802	Insertion	HFTH1	Chr02	9469996	9470372	377	DNA/PIF-Harbinger	24.2	NA
803	Insertion	HFTH1	Chr02	9511686	9511929	244	DNA/MULE-MuDR	25.6	NA
804	Insertion	HFTH1	Chr02	9517254	9517407	154	DNA	1.3	NA
805	Insertion	HFTH1	Chr02	9519890	9520121	232	DNA/MULE-MuDR	19.7	NA
806	Insertion	HFTH1	Chr02	9544506	9544742	237	DNA	NA	NA
807	Insertion	HFTH1	Chr02	9569980	9570141	162	SINE/tRNA?	2.5	NA
808	Insertion	HFTH1	Chr02	978908	981547	2640	DNA/PIF-Harbinger	15.2	NA
809	Insertion	HFTH1	Chr02	994281	994434	154	DNA	2.6	NA
810	Insertion	HFTH1	Chr03	10046678	10049050	2373	LTR/Gypsy	13.3	NA
811	Insertion	HFTH1	Chr03	10137705	10139508	1804	LTR/Gypsy	18.1	NA
812	Insertion	HFTH1	Chr03	10225387	10225583	197	NA	NA	NA
813	Insertion	HFTH1	Chr03	102361	104731	2371	LTR/Copia	21.6	NA
814	Insertion	HFTH1	Chr03	10387773	10388209	437	DNA	10.1	NA
815	Insertion	HFTH1	Chr03	10428008	10428231	224	DNA/hAT-Ac	NA	NA
816	Insertion	HFTH1	Chr03	10442304	10442525	222	NA	NA	NA
817	Insertion	HFTH1	Chr03	10546087	10546732	646	DNA/hAT-Tip100	17.6	HF40515-RA	HF40516-RA
818	Insertion	HFTH1	Chr03	10562585	10562823	239	LTR/Caulimovirus	23.5	NA
819	Insertion	HFTH1	Chr03	10597574	10597897	324	NA	NA	NA
820	Insertion	HFTH1	Chr03	10629384	10629500	117	LTR/Gypsy	NA	NA
821	Insertion	HFTH1	Chr03	10640	11077	438	tandem_repeat	.	NA
822	Insertion	HFTH1	Chr03	10668940	10669091	152	DNA	2.6	NA
823	Insertion	HFTH1	Chr03	10782302	10782469	168	NA	NA	NA
824	Insertion	HFTH1	Chr03	10784685	10784841	157	LTR/Copia	7	NA
825	Insertion	HFTH1	Chr03	1084	1606	523	tandem_repeat	.	NA
826	Insertion	HFTH1	Chr03	10955983	10956190	208	LTR/Gypsy	14.5	NA
827	Insertion	HFTH1	Chr03	11217059	11218449	1391	DNA?	NA	NA
828	Insertion	HFTH1	Chr03	11286688	11286907	220	DNA/MULE-MuDR	22.1	NA
829	Insertion	HFTH1	Chr03	11353691	11353903	213	DNA/hAT-Tip100	16.5	NA
830	Insertion	HFTH1	Chr03	11369052	11369229	178	LTR/Gypsy	14.4	NA
831	Insertion	HFTH1	Chr03	11496208	11496368	161	NA	NA	NA
832	Insertion	HFTH1	Chr03	11599098	11601960	2863	LTR/Gypsy	17.3	HF40573-RA
833	Insertion	HFTH1	Chr03	11652282	11652391	110	NA	NA	NA
834	Insertion	HFTH1	Chr03	11652586	11652739	154	DNA	NA	HF40579-RA
835	Insertion	HFTH1	Chr03	11653181	11654437	1257	DNA/PIF-Harbinger	31.1	NA
836	Insertion	HFTH1	Chr03	11654680	11655109	430	NA	NA	HF40580-RA
837	Insertion	HFTH1	Chr03	11655216	11656031	816	tandem_repeat	.	HF40580-RA
838	Insertion	HFTH1	Chr03	11660376	11661079	704	DNA/hAT-Tip100	NA	HF40581-RA
839	Insertion	HFTH1	Chr03	11661301	11662102	802	NA	NA	HF40581-RA
840	Insertion	HFTH1	Chr03	11663922	11664619	698	NA	NA	HF40581-RA
841	Insertion	HFTH1	Chr03	12307870	12308244	375	LTR/Gypsy	9.9	NA
842	Insertion	HFTH1	Chr03	12369735	12369964	230	LTR/Gypsy	13.2	NA
843	Insertion	HFTH1	Chr03	1277493	1278760	1268	DNA	NA	NA
844	Insertion	HFTH1	Chr03	1279346	1280818	1473	DNA	29.4	NA
845	Insertion	HFTH1	Chr03	13033394	13033761	368	LTR/Gypsy	10.8	NA
846	Insertion	HFTH1	Chr03	13232676	13232994	319	NA	NA	NA
847	Insertion	HFTH1	Chr03	13257930	13258058	129	NA	NA	NA
848	Insertion	HFTH1	Chr03	13258752	13259547	796	NA	NA	NA
849	Insertion	HFTH1	Chr03	13259829	13262810	2982	LTR/Copia	21.1	NA
850	Insertion	HFTH1	Chr03	13274360	13274628	269	NA	NA	NA
851	Insertion	HFTH1	Chr03	13327503	13328024	522	DNA/hAT-Tag1	3	NA
852	Insertion	HFTH1	Chr03	13352406	13352520	115	RC/Helitron	NA	NA
853	Insertion	HFTH1	Chr03	13371813	13371927	115	SINE/tRNA?	0.8	NA
854	Insertion	HFTH1	Chr03	13400355	13400491	137	LINE/RTE-BovB	2.4	NA
855	Insertion	HFTH1	Chr03	1341783	1342051	269	NA	NA	NA
856	Insertion	HFTH1	Chr03	13448103	13448215	113	NA	NA	NA
857	Insertion	HFTH1	Chr03	13690842	13691006	165	SINE/tRNA?	0	NA
858	Insertion	HFTH1	Chr03	13737318	13737426	109	SINE/tRNA?	1.9	NA
859	Insertion	HFTH1	Chr03	13740870	13741035	166	SINE/tRNA?	1.8	NA
860	Insertion	HFTH1	Chr03	13842927	13843056	130	NA	NA	NA
861	Insertion	HFTH1	Chr03	13922877	13923011	135	NA	NA	NA
862	Insertion	HFTH1	Chr03	14022534	14022641	108	NA	NA	NA
863	Insertion	HFTH1	Chr03	14023371	14023615	245	NA	NA	HF40711-RA
864	Insertion	HFTH1	Chr03	14045141	14045357	217	DNA	27.1	NA
865	Insertion	HFTH1	Chr03	14068174	14068552	379	DNA/MULE-MuDR	22.2	NA
866	Insertion	HFTH1	Chr03	14068823	14069987	1165	tandem_repeat	NA	NA
867	Insertion	HFTH1	Chr03	14133640	14133779	140	LTR/Gypsy	26.7	NA
868	Insertion	HFTH1	Chr03	14133835	14134291	457	LTR/Copia	NA	NA
869	Insertion	HFTH1	Chr03	14136170	14136304	135	LTR/Gypsy	17.1	NA
870	Insertion	HFTH1	Chr03	14190939	14191332	394	DNA/PIF-Harbinger	3.6	NA
871	Insertion	HFTH1	Chr03	14279061	14279656	596	LTR/Gypsy	22.8	NA
872	Insertion	HFTH1	Chr03	14290858	14291095	238	NA	NA	NA
873	Insertion	HFTH1	Chr03	14354045	14354454	410	DNA/PIF-Harbinger	16.4	NA
874	Insertion	HFTH1	Chr03	14423712	14423866	155	DNA	3.3	NA
875	Insertion	HFTH1	Chr03	14492791	14492944	154	DNA	0.7	NA
876	Insertion	HFTH1	Chr03	14633319	14634603	1285	DNA/hAT-Tip100	16.3	NA
877	Insertion	HFTH1	Chr03	14635056	14637465	2410	DNA/PIF-Harbinger	24.8	NA
878	Insertion	HFTH1	Chr03	14642140	14642260	121	DNA/MULE-MuDR	7.7	NA
879	Insertion	HFTH1	Chr03	14740190	14742432	2243	LTR/Copia	15.3	NA
880	Insertion	HFTH1	Chr03	14787292	14788208	917	NA	NA	HF40736-RA
881	Insertion	HFTH1	Chr03	14791402	14791844	443	LTR/Gypsy	18.3	NA
882	Insertion	HFTH1	Chr03	14792093	14793438	1346	LTR/Gypsy	38	HF40737-RA
883	Insertion	HFTH1	Chr03	14794461	14795228	768	NA	NA	NA
884	Insertion	HFTH1	Chr03	14800024	14802803	2780	LTR/Copia	23.9	HF40738-RA
885	Insertion	HFTH1	Chr03	14803138	14803351	214	tandem_repeat	NA	NA
886	Insertion	HFTH1	Chr03	14814092	14814645	554	DNA/hAT-Tip100	24.2	NA
887	Insertion	HFTH1	Chr03	14846428	14846854	427	RC/Helitron	34.4	NA
888	Insertion	HFTH1	Chr03	14858386	14858489	104	NA	NA	NA
889	Insertion	HFTH1	Chr03	14863735	14864339	605	LTR	1.4	NA
890	Insertion	HFTH1	Chr03	14967985	14968112	128	DNA/PIF-Harbinger	17	NA
891	Insertion	HFTH1	Chr03	1512938	1513077	140	LINE/L1	NA	NA
892	Insertion	HFTH1	Chr03	15170725	15170838	114	NA	NA	NA
893	Insertion	HFTH1	Chr03	1518331	1518440	110	NA	NA	NA
894	Insertion	HFTH1	Chr03	1518588	1518835	248	NA	NA	HF39772-RA
895	Insertion	HFTH1	Chr03	15217035	15217185	151	DNA	1.3	NA
896	Insertion	HFTH1	Chr03	15239062	15239230	169	SINE/tRNA?	0	NA
897	Insertion	HFTH1	Chr03	15603646	15603802	157	NA	NA	NA
898	Insertion	HFTH1	Chr03	15604141	15604297	157	NA	NA	NA
899	Insertion	HFTH1	Chr03	15638455	15638703	249	NA	NA	NA
900	Insertion	HFTH1	Chr03	15645096	15645253	158	DNA	3.2	NA
901	Insertion	HFTH1	Chr03	15725398	15726082	685	LTR/Copia	20.2	NA
902	Insertion	HFTH1	Chr03	15829094	15830790	1697	LTR/Copia	29.9	NA
903	Insertion	HFTH1	Chr03	15849441	15849809	369	NA	NA	NA
904	Insertion	HFTH1	Chr03	15858415	15858518	104	RC/Helitron	6.3	NA
905	Insertion	HFTH1	Chr03	15859187	15859350	164	SINE/tRNA?	0	NA
906	Insertion	HFTH1	Chr03	15862705	15863105	401	DNA	10.6	NA
907	Insertion	HFTH1	Chr03	15865166	15868877	3712	DNA/hAT-Tip100	5.3	NA
908	Insertion	HFTH1	Chr03	15874510	15875938	1429	LTR/Gypsy	5.4	NA
909	Insertion	HFTH1	Chr03	15977303	15977597	295	LTR/Copia?	NA	NA
910	Insertion	HFTH1	Chr03	15978812	15979009	198	DNA/MULE-MuDR	NA	NA
911	Insertion	HFTH1	Chr03	15991081	15991301	221	DNA/MULE-MuDR	21.1	HF40790-RA
912	Insertion	HFTH1	Chr03	15994116	15994288	173	SINE/tRNA?	0.6	HF40790-RA
913	Insertion	HFTH1	Chr03	16009925	16010333	409	LTR/Copia	28.1	NA
914	Insertion	HFTH1	Chr03	16134244	16134398	155	DNA	2.6	NA
915	Insertion	HFTH1	Chr03	16136504	16136981	478	NA	NA	NA
916	Insertion	HFTH1	Chr03	16140641	16140745	105	NA	NA	NA
917	Insertion	HFTH1	Chr03	16160045	16160426	382	LINE/L1	32.2	NA
918	Insertion	HFTH1	Chr03	16167691	16167887	197	LINE/L1	29.2	NA
919	Insertion	HFTH1	Chr03	16223577	16223738	162	DNA/PIF-Harbinger	18.4	NA
920	Insertion	HFTH1	Chr03	16265111	16265457	347	tandem_repeat	.	NA
921	Insertion	HFTH1	Chr03	16276578	16277303	726	LTR/Gypsy	28.2	NA
922	Insertion	HFTH1	Chr03	16638401	16638565	165	SINE/tRNA?	1.8	NA
923	Insertion	HFTH1	Chr03	1665	2659	995	tandem_repeat	.	NA
924	Insertion	HFTH1	Chr03	16685141	16689485	4345	LINE/RTE-BovB	1.2	NA
925	Insertion	HFTH1	Chr03	16700803	16702135	1333	LTR/Gypsy	NA	NA
926	Insertion	HFTH1	Chr03	16703636	16703747	112	LTR/Gypsy	14.3	NA
927	Insertion	HFTH1	Chr03	16745185	16747359	2175	LTR/Copia	22.2	NA
928	Insertion	HFTH1	Chr03	16795259	16795698	440	tandem_repeat	NA	NA
929	Insertion	HFTH1	Chr03	16988959	16989449	491	LTR/Copia	14.3	NA
930	Insertion	HFTH1	Chr03	16991362	16992142	781	NA	NA	NA
931	Insertion	HFTH1	Chr03	16992416	16992959	544	LINE/L1	28.7	NA
932	Insertion	HFTH1	Chr03	17034602	17034734	133	NA	NA	NA
933	Insertion	HFTH1	Chr03	17041065	17041488	424	LTR/Copia	25.2	NA
934	Insertion	HFTH1	Chr03	17042491	17042747	257	NA	NA	NA
935	Insertion	HFTH1	Chr03	17064580	17064756	177	NA	NA	NA
936	Insertion	HFTH1	Chr03	17078571	17078985	415	NA	NA	NA
937	Insertion	HFTH1	Chr03	17091506	17091746	241	NA	NA	NA
938	Insertion	HFTH1	Chr03	17094167	17094582	416	NA	NA	HF40828-RA
939	Insertion	HFTH1	Chr03	17109772	17110187	416	NA	NA	NA
940	Insertion	HFTH1	Chr03	17120453	17120751	299	NA	NA	NA
941	Insertion	HFTH1	Chr03	17122829	17124720	1892	LTR/Caulimovirus	27	NA
942	Insertion	HFTH1	Chr03	17124888	17128329	3442	LTR/Gypsy	27.1	NA
943	Insertion	HFTH1	Chr03	17130848	17131065	218	NA	NA	NA
944	Insertion	HFTH1	Chr03	17133538	17133726	189	DNA/CMC-EnSpm	25	NA
945	Insertion	HFTH1	Chr03	17174356	17175167	812	NA	NA	NA
946	Insertion	HFTH1	Chr03	17284853	17286544	1692	LTR/Gypsy	36.9	NA
947	Insertion	HFTH1	Chr03	17286908	17287944	1037	DNA/hAT-Ac	23.1	NA
948	Insertion	HFTH1	Chr03	17414043	17414203	161	LTR/Copia	4.9	NA
949	Insertion	HFTH1	Chr03	17451525	17451678	154	DNA	3.9	NA
950	Insertion	HFTH1	Chr03	17574020	17574231	212	LTR/Gypsy	15.3	NA
951	Insertion	HFTH1	Chr03	17576212	17576470	259	DNA	15.1	NA
952	Insertion	HFTH1	Chr03	17586207	17586336	130	NA	NA	NA
953	Insertion	HFTH1	Chr03	17626831	17626968	138	Unknown	NA	NA
954	Insertion	HFTH1	Chr03	17627543	17627884	342	NA	NA	NA
955	Insertion	HFTH1	Chr03	17644852	17645040	189	LTR/Gypsy	21.1	NA
956	Insertion	HFTH1	Chr03	17647176	17648284	1109	LTR/Copia	15.2	NA
957	Insertion	HFTH1	Chr03	17649168	17649301	134	LTR/Gypsy	NA	NA
958	Insertion	HFTH1	Chr03	17650514	17651141	628	LTR/Gypsy	34.1	NA
959	Insertion	HFTH1	Chr03	17653159	17654544	1386	LTR/Gypsy	NA	NA
960	Insertion	HFTH1	Chr03	17654648	17655443	796	DNA/hAT-Ac	15.8	NA
961	Insertion	HFTH1	Chr03	17655992	17657077	1086	LTR/Gypsy	28.3	NA
962	Insertion	HFTH1	Chr03	17666676	17667763	1088	LTR/Copia	25.1	NA
963	Insertion	HFTH1	Chr03	17667950	17668503	554	LTR/Copia	30.2	NA
964	Insertion	HFTH1	Chr03	17708766	17708897	132	NA	NA	NA
965	Insertion	HFTH1	Chr03	17710584	17710930	347	NA	NA	NA
966	Insertion	HFTH1	Chr03	17745125	17746643	1519	LTR/Gypsy	24.1	NA
967	Insertion	HFTH1	Chr03	17750311	17750763	453	LTR/Gypsy	27.1	NA
968	Insertion	HFTH1	Chr03	17752618	17755667	3050	LTR/Gypsy	26.7	NA
969	Insertion	HFTH1	Chr03	17791237	17791878	642	DNA/hAT-Ac	9.9	NA
970	Insertion	HFTH1	Chr03	17879140	17879298	159	DNA	19.8	NA
971	Insertion	HFTH1	Chr03	17904226	17904402	177	LTR/Gypsy	9.2	NA
972	Insertion	HFTH1	Chr03	17934333	17934732	400	DNA/hAT-Ac	11.6	NA
973	Insertion	HFTH1	Chr03	17974853	17975177	325	NA	NA	NA
974	Insertion	HFTH1	Chr03	18063263	18063377	115	LTR/Gypsy	22.7	NA
975	Insertion	HFTH1	Chr03	18098620	18099643	1024	DNA/CMC-EnSpm	NA	HF40856-RA
976	Insertion	HFTH1	Chr03	18102285	18103096	812	NA	NA	HF40857-RA
977	Insertion	HFTH1	Chr03	18183784	18183907	124	SINE/tRNA?	0.8	NA
978	Insertion	HFTH1	Chr03	18271222	18271382	161	SINE/tRNA?	0	HF40867-RA
979	Insertion	HFTH1	Chr03	18494194	18494621	428	NA	NA	NA
980	Insertion	HFTH1	Chr03	18495015	18495212	198	NA	NA	NA
981	Insertion	HFTH1	Chr03	18496527	18496637	111	NA	NA	NA
982	Insertion	HFTH1	Chr03	18585949	18588607	2659	LTR/Gypsy	10.2	NA
983	Insertion	HFTH1	Chr03	18722024	18722318	295	tandem_repeat	NA	NA
984	Insertion	HFTH1	Chr03	18722530	18723060	531	tandem_repeat	NA	NA
985	Insertion	HFTH1	Chr03	18742340	18742494	155	tandem_repeat	NA	NA
986	Insertion	HFTH1	Chr03	18761374	18761484	111	SINE/tRNA?	0.9	NA
987	Insertion	HFTH1	Chr03	18799594	18799852	259	LTR/Copia	31.8	NA
988	Insertion	HFTH1	Chr03	18799905	18800816	912	LTR/Copia	20.4	NA
989	Insertion	HFTH1	Chr03	18800974	18801286	313	LTR/Copia	27.7	NA
990	Insertion	HFTH1	Chr03	18813368	18814164	797	NA	NA	NA
991	Insertion	HFTH1	Chr03	18870617	18870818	202	LTR/Copia	21.4	NA
992	Insertion	HFTH1	Chr03	18904376	18904912	537	LTR/Copia	23.6	NA
993	Insertion	HFTH1	Chr03	18946015	18946179	165	NA	NA	NA
994	Insertion	HFTH1	Chr03	18962397	18964095	1699	LTR/Gypsy	20.1	NA
995	Insertion	HFTH1	Chr03	18987942	18988123	182	NA	NA	NA
996	Insertion	HFTH1	Chr03	19004527	19004732	206	LTR/Gypsy	26.6	NA
997	Insertion	HFTH1	Chr03	19051552	19052265	714	NA	NA	NA
998	Insertion	HFTH1	Chr03	19053443	19053819	377	NA	NA	NA
999	Insertion	HFTH1	Chr03	19055365	19055726	362	NA	NA	NA
1000	Insertion	HFTH1	Chr03	19071410	19074023	2614	LTR/Gypsy	11.3	NA
1001	Insertion	HFTH1	Chr03	19103170	19103324	155	LTR/Copia	3.8	NA
1002	Insertion	HFTH1	Chr03	19134497	19134687	191	NA	NA	NA
1003	Insertion	HFTH1	Chr03	19135850	19136634	785	Unknown	28.4	NA
1004	Insertion	HFTH1	Chr03	19136913	19138026	1114	tandem_repeat	NA	HF40896-RA
1005	Insertion	HFTH1	Chr03	19145157	19146310	1154	NA	NA	HF40896-RA
1006	Insertion	HFTH1	Chr03	1914905	1915059	155	DNA	1.3	NA
1007	Insertion	HFTH1	Chr03	19178008	19178484	477	NA	NA	NA
1008	Insertion	HFTH1	Chr03	19178951	19179201	251	LTR/Gypsy	17.5	NA
1009	Insertion	HFTH1	Chr03	19226436	19226542	107	NA	NA	NA
1010	Insertion	HFTH1	Chr03	19382637	19382887	251	LTR/Copia	37.2	NA
1011	Insertion	HFTH1	Chr03	19394494	19394735	242	DNA/hAT-Ac	10.8	NA
1012	Insertion	HFTH1	Chr03	19395027	19396016	990	LTR/Gypsy	30.2	NA
1013	Insertion	HFTH1	Chr03	19397902	19398029	128	LTR/Gypsy	31	NA
1014	Insertion	HFTH1	Chr03	19398574	19399916	1343	LTR/Gypsy	31	NA
1015	Insertion	HFTH1	Chr03	19402691	19403553	863	LTR/Copia	18.9	NA
1016	Insertion	HFTH1	Chr03	19404451	19405144	694	NA	NA	NA
1017	Insertion	HFTH1	Chr03	19416820	19417319	500	NA	NA	NA
1018	Insertion	HFTH1	Chr03	19437743	19438048	306	DNA	16.7	NA
1019	Insertion	HFTH1	Chr03	19482184	19482863	680	Unknown	22.3	NA
1020	Insertion	HFTH1	Chr03	19483256	19484296	1041	DNA	23.7	NA
1021	Insertion	HFTH1	Chr03	19485886	19486060	175	LTR	12.8	NA
1022	Insertion	HFTH1	Chr03	19489416	19490329	914	DNA/hAT-Tag1	19.5	NA
1023	Insertion	HFTH1	Chr03	19492605	19492988	384	DNA/MULE-MuDR	18.5	NA
1024	Insertion	HFTH1	Chr03	19493358	19495087	1730	LTR/Gypsy	26.6	NA
1025	Insertion	HFTH1	Chr03	19497889	19499783	1895	LTR/Gypsy	24.4	NA
1026	Insertion	HFTH1	Chr03	19509380	19509702	323	LTR/Gypsy	20.7	NA
1027	Insertion	HFTH1	Chr03	19510176	19511098	923	DNA/MULE-MuDR	12.6	NA
1028	Insertion	HFTH1	Chr03	19511751	19512542	792	LTR/Copia	19.4	NA
1029	Insertion	HFTH1	Chr03	19512618	19512808	191	LTR/Copia	19.4	NA
1030	Insertion	HFTH1	Chr03	19513245	19513741	497	tandem_repeat	.	NA
1031	Insertion	HFTH1	Chr03	1	963	963	tandem_repeat	.	NA
1032	Insertion	HFTH1	Chr03	2033206	2033360	155	SINE/tRNA?	0	NA
1033	Insertion	HFTH1	Chr03	2060493	2060712	220	DNA/MULE-MuDR	23.5	NA
1034	Insertion	HFTH1	Chr03	20726677	20726890	214	DNA	NA	NA
1035	Insertion	HFTH1	Chr03	2074722	2075064	343	DNA/hAT-Tip100	26.5	NA
1036	Insertion	HFTH1	Chr03	2075118	2075396	279	DNA	19.5	NA
1037	Insertion	HFTH1	Chr03	2081487	2082724	1238	DNA/MULE-MuDR	22.5	NA
1038	Insertion	HFTH1	Chr03	20827390	20833450	6061	LTR/Gypsy	25	HF03940-RA
1039	Insertion	HFTH1	Chr03	20981773	20982107	335	DNA/hAT-Tag1	23.5	NA
1040	Insertion	HFTH1	Chr03	21189358	21191157	1800	LTR/Gypsy	7.2	NA
1041	Insertion	HFTH1	Chr03	21195732	21197601	1870	LTR/Copia	2.9	NA
1042	Insertion	HFTH1	Chr03	21342826	21343119	294	DNA/PIF-Harbinger	20	NA
1043	Insertion	HFTH1	Chr03	21366324	21366489	166	LINE/RTE-BovB	1.2	NA
1044	Insertion	HFTH1	Chr03	2150374	2153422	3049	DNA/hAT-Tag1	4.3	NA
1045	Insertion	HFTH1	Chr03	21560324	21560485	162	SINE/tRNA?	0	NA
1046	Insertion	HFTH1	Chr03	21562669	21562878	210	NA	NA	NA
1047	Insertion	HFTH1	Chr03	21564380	21564944	565	DNA/CMC-EnSpm	NA	NA
1048	Insertion	HFTH1	Chr03	21570873	21571355	483	NA	NA	HF03962-RA
1049	Insertion	HFTH1	Chr03	21574374	21574623	250	NA	NA	NA
1050	Insertion	HFTH1	Chr03	21641214	21641634	421	tandem_repeat	.	NA
1051	Insertion	HFTH1	Chr03	21651628	21652356	729	DNA/PIF-Harbinger	10.6	NA
1052	Insertion	HFTH1	Chr03	21659477	21659860	384	DNA/hAT-Ac	NA	NA
1053	Insertion	HFTH1	Chr03	2177127	2178073	947	NA	NA	HF39834-RA
1054	Insertion	HFTH1	Chr03	2185906	2186009	104	tandem_repeat	NA	NA
1055	Insertion	HFTH1	Chr03	22039785	22040188	404	DNA	25.2	NA
1056	Insertion	HFTH1	Chr03	22045441	22045699	259	NA	NA	NA
1057	Insertion	HFTH1	Chr03	22066670	22068998	2329	LTR/Copia	16.6	NA
1058	Insertion	HFTH1	Chr03	2212970	2213361	392	tandem_repeat	.	NA
1059	Insertion	HFTH1	Chr03	22177409	22177785	377	DNA/PIF-Harbinger	23.8	NA
1060	Insertion	HFTH1	Chr03	2220764	2223600	2837	DNA/hAT-Ac	14.5	NA
1061	Insertion	HFTH1	Chr03	22238478	22238742	265	LINE/L1	21.2	NA
1062	Insertion	HFTH1	Chr03	22243950	22244055	106	RC/Helitron	2.8	NA
1063	Insertion	HFTH1	Chr03	22348998	22349101	104	NA	NA	NA
1064	Insertion	HFTH1	Chr03	22350446	22350786	341	NA	NA	NA
1065	Insertion	HFTH1	Chr03	22355122	22355616	495	LTR/Gypsy	30.9	NA
1066	Insertion	HFTH1	Chr03	22468900	22470733	1834	DNA/PIF-Harbinger	NA	HF03998-RA
1067	Insertion	HFTH1	Chr03	22483261	22483555	295	DNA	17.5	NA
1068	Insertion	HFTH1	Chr03	22483904	22484139	236	DNA/MULE-MuDR?	16.6	NA
1069	Insertion	HFTH1	Chr03	22496767	22496915	149	LTR	NA	NA
1070	Insertion	HFTH1	Chr03	22497313	22497441	129	NA	NA	NA
1071	Insertion	HFTH1	Chr03	22498533	22498894	362	LTR/Gypsy	30.6	NA
1072	Insertion	HFTH1	Chr03	22508250	22509375	1126	DNA/hAT-Tag1	25	NA
1073	Insertion	HFTH1	Chr03	22510891	22511955	1065	LINE/L1	27.6	NA
1074	Insertion	HFTH1	Chr03	22512476	22513138	663	DNA/PIF-Harbinger	NA	NA
1075	Insertion	HFTH1	Chr03	22514767	22515379	613	DNA	18	NA
1076	Insertion	HFTH1	Chr03	22515641	22516416	776	DNA/hAT-Tag1	24.1	NA
1077	Insertion	HFTH1	Chr03	22516817	22517020	204	LTR	NA	NA
1078	Insertion	HFTH1	Chr03	22517116	22517368	253	LTR	29.4	NA
1079	Insertion	HFTH1	Chr03	22520678	22520802	125	LTR/Gypsy	24.2	NA
1080	Insertion	HFTH1	Chr03	22557075	22557478	404	LINE/L1	28.1	NA
1081	Insertion	HFTH1	Chr03	22560903	22561056	154	NA	NA	NA
1082	Insertion	HFTH1	Chr03	22566116	22566478	363	DNA/hAT-Ac	26.9	NA
1083	Insertion	HFTH1	Chr03	22567002	22567578	577	DNA/hAT-Ac	17.7	NA
1084	Insertion	HFTH1	Chr03	22569120	22569705	586	DNA	17	NA
1085	Insertion	HFTH1	Chr03	22573117	22573777	661	LINE/L1	31.4	NA
1086	Insertion	HFTH1	Chr03	22582310	22583137	828	LINE/L1	34.7	NA
1087	Insertion	HFTH1	Chr03	22583379	22583966	588	LINE/L1	37.3	NA
1088	Insertion	HFTH1	Chr03	22587290	22587503	214	tandem_repeat	NA	NA
1089	Insertion	HFTH1	Chr03	22590793	22591619	827	LINE/L1	37.8	NA
1090	Insertion	HFTH1	Chr03	22592199	22592334	136	tandem_repeat	NA	NA
1091	Insertion	HFTH1	Chr03	22604569	22605310	742	DNA	9.9	NA
1092	Insertion	HFTH1	Chr03	22605821	22609340	3520	LTR/Caulimovirus	28.8	HF04000-RA
1093	Insertion	HFTH1	Chr03	22610918	22612562	1645	tandem_repeat	.	NA
1094	Insertion	HFTH1	Chr03	22616679	22617840	1162	tandem_repeat	.	NA
1095	Insertion	HFTH1	Chr03	22621035	22621453	419	LTR/Gypsy	14.8	NA
1096	Insertion	HFTH1	Chr03	22758652	22758775	124	NA	NA	NA
1097	Insertion	HFTH1	Chr03	2278398	2278561	164	DNA	3.2	NA
1098	Insertion	HFTH1	Chr03	22792687	22792792	106	NA	NA	NA
1099	Insertion	HFTH1	Chr03	22817610	22817949	340	LTR/Gypsy	25.7	NA
1100	Insertion	HFTH1	Chr03	22818418	22818832	415	LTR/Gypsy	25.7	NA
1101	Insertion	HFTH1	Chr03	22819159	22819786	628	LTR/Gypsy	24.9	NA
1102	Insertion	HFTH1	Chr03	22919653	22919887	235	NA	NA	NA
1103	Insertion	HFTH1	Chr03	22976541	22976873	333	LINE/L1	37.2	NA
1104	Insertion	HFTH1	Chr03	23041266	23041419	154	DNA	0.7	NA
1105	Insertion	HFTH1	Chr03	23062440	23062674	235	NA	NA	NA
1106	Insertion	HFTH1	Chr03	23120986	23121134	149	DNA/MULE-MuDR	10.1	NA
1107	Insertion	HFTH1	Chr03	23141563	23141746	184	LTR/Gypsy	15.4	NA
1108	Insertion	HFTH1	Chr03	23305980	23306208	229	DNA	19.8	NA
1109	Insertion	HFTH1	Chr03	23404624	23405625	1002	DNA/hAT-Ac	0.8	NA
1110	Insertion	HFTH1	Chr03	23430702	23430858	157	DNA	4.6	NA
1111	Insertion	HFTH1	Chr03	2346092	2348010	1919	Simple_repeat	31.9	NA
1112	Insertion	HFTH1	Chr03	23523883	23524001	119	NA	NA	NA
1113	Insertion	HFTH1	Chr03	23535530	23536329	800	LTR/Copia	18.6	NA
1114	Insertion	HFTH1	Chr03	23537050	23537548	499	DNA	29	NA
1115	Insertion	HFTH1	Chr03	23539023	23539144	122	DNA/hAT-Tag1	8.2	NA
1116	Insertion	HFTH1	Chr03	23560614	23562162	1549	LTR/Gypsy	22.7	NA
1117	Insertion	HFTH1	Chr03	23602921	23603443	523	NA	NA	NA
1118	Insertion	HFTH1	Chr03	2414187	2414297	111	DNA/hAT-Tag1	22.5	NA
1119	Insertion	HFTH1	Chr03	2414561	2414947	387	LTR	23	NA
1120	Insertion	HFTH1	Chr03	2421804	2421988	185	NA	NA	NA
1121	Insertion	HFTH1	Chr03	24396823	24398635	1813	LTR/Copia	8.7	NA
1122	Insertion	HFTH1	Chr03	24449047	24450584	1538	LINE/L1	33.9	NA
1123	Insertion	HFTH1	Chr03	24450656	24450997	342	LINE/L1	31.3	NA
1124	Insertion	HFTH1	Chr03	24470070	24470367	298	LTR/Gypsy	NA	NA
1125	Insertion	HFTH1	Chr03	24486747	24486882	136	LTR/Gypsy	15.7	NA
1126	Insertion	HFTH1	Chr03	24527395	24528015	621	NA	NA	NA
1127	Insertion	HFTH1	Chr03	24590001	24590357	357	LTR/Gypsy	24.2	NA
1128	Insertion	HFTH1	Chr03	24590723	24591159	437	LTR/Gypsy	24.2	NA
1129	Insertion	HFTH1	Chr03	24592915	24593979	1065	LTR/Gypsy	17.5	NA
1130	Insertion	HFTH1	Chr03	24596393	24596551	159	LTR/Gypsy	23.7	NA
1131	Insertion	HFTH1	Chr03	24597173	24597410	238	LTR/Gypsy	23.7	NA
1132	Insertion	HFTH1	Chr03	24598750	24598864	115	LTR/Gypsy	18.2	NA
1133	Insertion	HFTH1	Chr03	24658988	24659492	505	LTR/Gypsy	10.1	NA
1134	Insertion	HFTH1	Chr03	24689966	24690139	174	NA	NA	NA
1135	Insertion	HFTH1	Chr03	2473997	2476181	2185	LTR/Gypsy	17.4	NA
1136	Insertion	HFTH1	Chr03	24795667	24795838	172	NA	NA	NA
1137	Insertion	HFTH1	Chr03	24799473	24800420	948	LTR/Gypsy	22.9	NA
1138	Insertion	HFTH1	Chr03	24809450	24809690	241	LTR/Cassandra	18	NA
1139	Insertion	HFTH1	Chr03	24812846	24813037	192	NA	NA	NA
1140	Insertion	HFTH1	Chr03	24863530	24863739	210	LTR/Copia	30.2	NA
1141	Insertion	HFTH1	Chr03	24911510	24911668	159	NA	NA	NA
1142	Insertion	HFTH1	Chr03	24912258	24912544	287	NA	NA	NA
1143	Insertion	HFTH1	Chr03	24914017	24914561	545	tandem_repeat	NA	NA
1144	Insertion	HFTH1	Chr03	24915254	24915450	197	NA	NA	HF04157-RA
1145	Insertion	HFTH1	Chr03	24915962	24916564	603	tandem_repeat	NA	HF04158-RA
1146	Insertion	HFTH1	Chr03	24917638	24917824	187	LTR/Copia	11.7	NA
1147	Insertion	HFTH1	Chr03	24931340	24931573	234	DNA/hAT-Ac	18.6	NA
1148	Insertion	HFTH1	Chr03	24932286	24932857	572	DNA/hAT-Ac	24.6	NA
1149	Insertion	HFTH1	Chr03	24935002	24935441	440	LTR/Copia	9.3	NA
1150	Insertion	HFTH1	Chr03	24941117	24941489	373	NA	NA	NA
1151	Insertion	HFTH1	Chr03	24964040	24964255	216	NA	NA	NA
1152	Insertion	HFTH1	Chr03	24964587	24964705	119	NA	NA	NA
1153	Insertion	HFTH1	Chr03	24972477	24972603	127	LTR/Gypsy	23.4	NA
1154	Insertion	HFTH1	Chr03	24973224	24974389	1166	DNA/MULE-MuDR?	14.4	NA
1155	Insertion	HFTH1	Chr03	24988443	24988599	157	LINE/L1	30.5	NA
1156	Insertion	HFTH1	Chr03	25051525	25051687	163	SINE/tRNA?	0.6	NA
1157	Insertion	HFTH1	Chr03	25082162	25082330	169	SINE/tRNA?	1.3	NA
1158	Insertion	HFTH1	Chr03	25227494	25227721	228	DNA/hAT-Ac	12.8	NA
1159	Insertion	HFTH1	Chr03	25375590	25375759	170	SINE/tRNA?	0	NA
1160	Insertion	HFTH1	Chr03	25414156	25414532	377	DNA/PIF-Harbinger	22.9	NA
1161	Insertion	HFTH1	Chr03	25442503	25442808	306	tandem_repeat	NA	NA
1162	Insertion	HFTH1	Chr03	25460251	25464379	4129	LTR/Copia	27.1	NA
1163	Insertion	HFTH1	Chr03	25484824	25485058	235	tandem_repeat	.	NA
1164	Insertion	HFTH1	Chr03	25693409	25694635	1227	DNA	16.8	NA
1165	Insertion	HFTH1	Chr03	25726081	25726443	363	NA	NA	NA
1166	Insertion	HFTH1	Chr03	2592520	2592676	157	SINE/tRNA?	3.8	NA
1167	Insertion	HFTH1	Chr03	26077184	26077550	367	NA	NA	NA
1168	Insertion	HFTH1	Chr03	26084815	26085166	352	NA	NA	NA
1169	Insertion	HFTH1	Chr03	26258895	26259127	233	SINE/tRNA?	1.8	NA
1170	Insertion	HFTH1	Chr03	26392524	26392689	166	SINE/tRNA?	4.9	NA
1171	Insertion	HFTH1	Chr03	26610377	26610508	132	NA	NA	NA
1172	Insertion	HFTH1	Chr03	26615112	26615298	187	SINE/tRNA?	1.8	NA
1173	Insertion	HFTH1	Chr03	26641312	26641872	561	LTR/Copia	14.6	NA
1174	Insertion	HFTH1	Chr03	26646010	26648296	2287	LTR/Gypsy	19.7	HF04287-RA
1175	Insertion	HFTH1	Chr03	26657500	26657662	163	SINE/tRNA?	1.9	NA
1176	Insertion	HFTH1	Chr03	26662115	26663135	1021	DNA/MULE-MuDR?	3.1	NA
1177	Insertion	HFTH1	Chr03	2692846	2692974	129	NA	NA	NA
1178	Insertion	HFTH1	Chr03	2697419	2697615	197	DNA/PIF-Harbinger	6.7	NA
1179	Insertion	HFTH1	Chr03	27152184	27152328	145	tandem_repeat	.	NA
1180	Insertion	HFTH1	Chr03	27152450	27152593	144	tandem_repeat	.	NA
1181	Insertion	HFTH1	Chr03	27210935	27212005	1071	LTR	16	NA
1182	Insertion	HFTH1	Chr03	27424330	27424465	136	DNA/MULE-MuDR	NA	NA
1183	Insertion	HFTH1	Chr03	2754448	2754657	210	DNA/MULE-MuDR	20.6	NA
1184	Insertion	HFTH1	Chr03	27584974	27586065	1092	DNA/hAT-Ac	3.6	NA
1185	Insertion	HFTH1	Chr03	2762856	2762961	106	DNA	9.2	NA
1186	Insertion	HFTH1	Chr03	27674427	27674542	116	DNA/CMC-EnSpm	21.1	NA
1187	Insertion	HFTH1	Chr03	2779592	2779771	180	tandem_repeat	.	NA
1188	Insertion	HFTH1	Chr03	27918664	27918912	249	NA	NA	NA
1189	Insertion	HFTH1	Chr03	27919732	27920463	732	DNA/PIF-Harbinger	14.4	NA
1190	Insertion	HFTH1	Chr03	27927519	27927673	155	DNA	0.7	NA
1191	Insertion	HFTH1	Chr03	27954267	27954405	139	NA	NA	NA
1192	Insertion	HFTH1	Chr03	27977502	27977750	249	DNA/hAT-Ac	5.4	NA
1193	Insertion	HFTH1	Chr03	28048180	28048392	213	DNA/MULE-MuDR	NA	NA
1194	Insertion	HFTH1	Chr03	2810716	2811002	287	Low_complexity	NA	NA
1195	Insertion	HFTH1	Chr03	28188231	28188618	388	NA	NA	NA
1196	Insertion	HFTH1	Chr03	28315258	28315779	522	NA	NA	HF04401-RA
1197	Insertion	HFTH1	Chr03	28397077	28397252	176	NA	NA	NA
1198	Insertion	HFTH1	Chr03	28405173	28405478	306	Low_complexity	NA	HF04407-RA
1199	Insertion	HFTH1	Chr03	28417995	28418168	174	SINE/tRNA?	0	NA
1200	Insertion	HFTH1	Chr03	28494590	28495379	790	LTR/Gypsy	29.5	NA
1201	Insertion	HFTH1	Chr03	28495439	28495586	148	LTR	31.9	NA
1202	Insertion	HFTH1	Chr03	28496710	28496949	240	LTR/Gypsy	29.5	NA
1203	Insertion	HFTH1	Chr03	28562188	28564624	2437	DNA/MULE-MuDR	30.4	HF04419-RA
1204	Insertion	HFTH1	Chr03	28574240	28575873	1634	DNA/hAT-Tag1	3.3	NA
1205	Insertion	HFTH1	Chr03	28585870	28586885	1016	DNA/hAT-Ac	3.4	NA
1206	Insertion	HFTH1	Chr03	28778688	28778823	136	tandem_repeat	.	NA
1207	Insertion	HFTH1	Chr03	29169366	29169586	221	DNA/MULE-MuDR	20.2	NA
1208	Insertion	HFTH1	Chr03	2956	4098	1143	tandem_repeat	.	NA
1209	Insertion	HFTH1	Chr03	30712544	30713906	1363	DNA	3.5	NA
1210	Insertion	HFTH1	Chr03	31130218	31130393	176	LTR/Copia	5.9	NA
1211	Insertion	HFTH1	Chr03	3120535	3122162	1628	LTR/Gypsy	16.4	NA
1212	Insertion	HFTH1	Chr03	3184028	3186534	2507	DNA/PIF-Harbinger	26.3	NA
1213	Insertion	HFTH1	Chr03	3186853	3188733	1881	NA	NA	NA
1214	Insertion	HFTH1	Chr03	3189328	3189698	371	DNA/MULE-MuDR	22.1	NA
1215	Insertion	HFTH1	Chr03	3189866	3190861	996	DNA/PIF-Harbinger	26.1	NA
1216	Insertion	HFTH1	Chr03	3192582	3192816	235	NA	NA	NA
1217	Insertion	HFTH1	Chr03	3193315	3193426	112	NA	NA	NA
1218	Insertion	HFTH1	Chr03	3198064	3198259	196	DNA/MULE-MuDR	12.2	NA
1219	Insertion	HFTH1	Chr03	3289555	3292249	2695	LTR/Gypsy	10.1	NA
1220	Insertion	HFTH1	Chr03	3378781	3379024	244	LTR/Copia	14.3	NA
1221	Insertion	HFTH1	Chr03	33921480	33921633	154	DNA	8.4	NA
1222	Insertion	HFTH1	Chr03	3392322	3392474	153	DNA	2.6	NA
1223	Insertion	HFTH1	Chr03	33926294	33926832	539	DNA/hAT-Tip100	NA	NA
1224	Insertion	HFTH1	Chr03	34027297	34027454	158	DNA	0.7	NA
1225	Insertion	HFTH1	Chr03	34104909	34105063	155	DNA	0.7	NA
1226	Insertion	HFTH1	Chr03	34263992	34264146	155	DNA	0.7	NA
1227	Insertion	HFTH1	Chr03	34276752	34276907	156	DNA	3.2	NA
1228	Insertion	HFTH1	Chr03	3428159	3428303	145	NA	NA	NA
1229	Insertion	HFTH1	Chr03	34431520	34431914	395	LTR/Copia	28.4	NA
1230	Insertion	HFTH1	Chr03	34981114	34981275	162	SINE/tRNA?	3	HF02908-RA
1231	Insertion	HFTH1	Chr03	35198907	35199125	219	NA	NA	NA
1232	Insertion	HFTH1	Chr03	35199706	35199968	263	NA	NA	NA
1233	Insertion	HFTH1	Chr03	35317664	35317776	113	tandem_repeat	.	NA
1234	Insertion	HFTH1	Chr03	35433261	35433691	431	DNA	12.6	NA
1235	Insertion	HFTH1	Chr03	35433926	35434450	525	DNA/MULE-MuDR	25.4	NA
1236	Insertion	HFTH1	Chr03	35434525	35434629	105	DNA/MULE-MuDR	25.4	NA
1237	Insertion	HFTH1	Chr03	35434808	35434950	143	NA	NA	NA
1238	Insertion	HFTH1	Chr03	35435317	35436353	1037	tandem_repeat	NA	NA
1239	Insertion	HFTH1	Chr03	35690367	35690490	124	NA	NA	NA
1240	Insertion	HFTH1	Chr03	35735637	35736774	1138	LTR/Gypsy	21.5	HF02822-RA
1241	Insertion	HFTH1	Chr03	35802709	35802852	144	LTR/Gypsy	7.6	NA
1242	Insertion	HFTH1	Chr03	35877588	35877755	168	SINE/tRNA?	2.4	NA
1243	Insertion	HFTH1	Chr03	36005923	36006072	150	DNA/PIF-Harbinger	19.6	NA
1244	Insertion	HFTH1	Chr03	36006955	36007189	235	DNA	1.9	NA
1245	Insertion	HFTH1	Chr03	36018395	36019985	1591	DNA/MULE-MuDR	9.6	NA
1246	Insertion	HFTH1	Chr03	36070030	36070184	155	DNA	1.9	NA
1247	Insertion	HFTH1	Chr03	36090750	36090913	164	SINE/tRNA?	0	HF02786-RA
1248	Insertion	HFTH1	Chr03	36146596	36148790	2195	DNA/PIF-Harbinger	23.5	NA
1249	Insertion	HFTH1	Chr03	36149360	36151505	2146	DNA/PIF-Harbinger	19.3	NA
1250	Insertion	HFTH1	Chr03	36155436	36155906	471	DNA/MULE-MuDR	14	NA
1251	Insertion	HFTH1	Chr03	36192966	36193107	142	NA	NA	NA
1252	Insertion	HFTH1	Chr03	3659311	3659459	149	DNA/MULE-MuDR	6.1	NA
1253	Insertion	HFTH1	Chr03	3670144	3670332	189	tandem_repeat	.	NA
1254	Insertion	HFTH1	Chr03	3678754	3678947	194	LINE/RTE-BovB	1	NA
1255	Insertion	HFTH1	Chr03	3687199	3687358	160	NA	NA	NA
1256	Insertion	HFTH1	Chr03	3791932	3792097	166	SINE/tRNA?	0	NA
1257	Insertion	HFTH1	Chr03	4106983	4107088	106	LINE/RTE-BovB	0	NA
1258	Insertion	HFTH1	Chr03	4139259	4139361	103	SINE/tRNA?	NA	NA
1259	Insertion	HFTH1	Chr03	4219570	4219889	320	LTR	NA	NA
1260	Insertion	HFTH1	Chr03	4324390	4324502	113	NA	NA	NA
1261	Insertion	HFTH1	Chr03	4330107	4330572	466	NA	NA	NA
1262	Insertion	HFTH1	Chr03	4338	4529	192	tandem_repeat	.	NA
1263	Insertion	HFTH1	Chr03	4382644	4382810	167	SINE/tRNA?	1.2	NA
1264	Insertion	HFTH1	Chr03	4517182	4517346	165	SINE/tRNA?	0	NA
1265	Insertion	HFTH1	Chr03	4674	4877	204	tandem_repeat	.	NA
1266	Insertion	HFTH1	Chr03	4704062	4704212	151	LTR/Copia	11.7	NA
1267	Insertion	HFTH1	Chr03	4934213	4936030	1818	LTR/Gypsy	6.2	NA
1268	Insertion	HFTH1	Chr03	5071968	5073118	1151	LTR/Gypsy	0.7	NA
1269	Insertion	HFTH1	Chr03	5127	5244	118	tandem_repeat	.	NA
1270	Insertion	HFTH1	Chr03	5227835	5230391	2557	DNA/CMC-EnSpm	6.2	NA
1271	Insertion	HFTH1	Chr03	5346758	5346861	104	tandem_repeat	.	NA
1272	Insertion	HFTH1	Chr03	5581836	5585398	3563	LTR/Gypsy	14.1	NA
1273	Insertion	HFTH1	Chr03	5595	6330	736	tandem_repeat	.	NA
1274	Insertion	HFTH1	Chr03	5626294	5626545	252	LINE/RTE-BovB	17.7	NA
1275	Insertion	HFTH1	Chr03	5786335	5786491	157	tandem_repeat	.	NA
1276	Insertion	HFTH1	Chr03	5833512	5833667	156	LTR/Copia	3.8	NA
1277	Insertion	HFTH1	Chr03	5893756	5893907	152	DNA	1.3	NA
1278	Insertion	HFTH1	Chr03	5945022	5945144	123	DNA	6.6	NA
1279	Insertion	HFTH1	Chr03	5976570	5976735	166	SINE/tRNA?	1.9	NA
1280	Insertion	HFTH1	Chr03	5978915	5979050	136	SINE/tRNA?	1.4	NA
1281	Insertion	HFTH1	Chr03	5991177	5991316	140	SINE/tRNA?	0.7	NA
1282	Insertion	HFTH1	Chr03	6178995	6179154	160	DNA	5.2	NA
1283	Insertion	HFTH1	Chr03	6313022	6313176	155	DNA	1.3	NA
1284	Insertion	HFTH1	Chr03	6345624	6346576	953	DNA/hAT-Ac	3.9	NA
1285	Insertion	HFTH1	Chr03	6422203	6422360	158	DNA	3.9	NA
1286	Insertion	HFTH1	Chr03	6433170	6433472	303	LTR/Copia	19	NA
1287	Insertion	HFTH1	Chr03	6483	6766	284	tandem_repeat	NA	NA
1288	Insertion	HFTH1	Chr03	6508662	6511449	2788	LTR/Gypsy	12.6	NA
1289	Insertion	HFTH1	Chr03	6569765	6569918	154	LTR/Gypsy	12.8	NA
1290	Insertion	HFTH1	Chr03	6570250	6570804	555	NA	NA	NA
1291	Insertion	HFTH1	Chr03	6571494	6571802	309	NA	NA	NA
1292	Insertion	HFTH1	Chr03	6573198	6573850	653	NA	NA	NA
1293	Insertion	HFTH1	Chr03	6582578	6583031	454	NA	NA	NA
1294	Insertion	HFTH1	Chr03	6608645	6608799	155	LTR/Gypsy	23	NA
1295	Insertion	HFTH1	Chr03	6610350	6610470	121	NA	NA	NA
1296	Insertion	HFTH1	Chr03	6654718	6654885	168	SINE/tRNA?	1.2	NA
1297	Insertion	HFTH1	Chr03	6712251	6712371	121	NA	NA	NA
1298	Insertion	HFTH1	Chr03	6722493	6722597	105	tandem_repeat	NA	NA
1299	Insertion	HFTH1	Chr03	6733091	6733283	193	DNA/MULE-MuDR	NA	NA
1300	Insertion	HFTH1	Chr03	6747372	6747697	326	Unknown	16.8	NA
1301	Insertion	HFTH1	Chr03	6795378	6795880	503	NA	NA	HF40220-RA
1302	Insertion	HFTH1	Chr03	6796380	6796493	114	DNA	9	NA
1303	Insertion	HFTH1	Chr03	6796610	6797421	812	DNA	9	NA
1304	Insertion	HFTH1	Chr03	6802869	6803509	641	NA	NA	NA
1305	Insertion	HFTH1	Chr03	6804563	6804770	208	LTR	15.1	NA
1306	Insertion	HFTH1	Chr03	6805717	6806991	1275	LTR/Copia	32.5	NA
1307	Insertion	HFTH1	Chr03	6809216	6809344	129	tandem_repeat	.	NA
1308	Insertion	HFTH1	Chr03	6810181	6810321	141	tandem_repeat	.	NA
1309	Insertion	HFTH1	Chr03	6849913	6852194	2282	LTR/Gypsy	12.9	NA
1310	Insertion	HFTH1	Chr03	6927	7740	814	tandem_repeat	NA	NA
1311	Insertion	HFTH1	Chr03	6970427	6970691	265	LTR/Cassandra	6.7	NA
1312	Insertion	HFTH1	Chr03	6976690	6976839	150	NA	NA	NA
1313	Insertion	HFTH1	Chr03	6987086	6987189	104	RC/Helitron	4.6	HF40238-RA
1314	Insertion	HFTH1	Chr03	7006333	7006708	376	DNA/PIF-Harbinger	23.3	NA
1315	Insertion	HFTH1	Chr03	7094418	7094621	204	NA	NA	HF40250-RA
1316	Insertion	HFTH1	Chr03	7107631	7110916	3286	DNA/hAT-Ac	5.8	NA
1317	Insertion	HFTH1	Chr03	7204986	7205337	352	DNA/PIF-Harbinger	22.9	NA
1318	Insertion	HFTH1	Chr03	7243156	7243304	149	DNA/MULE-MuDR	2.7	NA
1319	Insertion	HFTH1	Chr03	7410121	7410286	166	SINE/tRNA?	2.4	NA
1320	Insertion	HFTH1	Chr03	7472825	7473565	741	RC/Helitron	NA	NA
1321	Insertion	HFTH1	Chr03	7497174	7498357	1184	DNA/PIF-Harbinger	23.4	NA
1322	Insertion	HFTH1	Chr03	7520693	7520846	154	DNA	4	NA
1323	Insertion	HFTH1	Chr03	7540681	7540787	107	RC/Helitron	2.8	NA
1324	Insertion	HFTH1	Chr03	7556325	7556527	203	NA	NA	NA
1325	Insertion	HFTH1	Chr03	7568140	7568303	164	SINE/tRNA?	0.6	NA
1326	Insertion	HFTH1	Chr03	7588635	7588765	131	SINE/tRNA?	0.8	NA
1327	Insertion	HFTH1	Chr03	7795069	7795933	865	DNA/hAT-Tip100	26.6	HF40303-RA
1328	Insertion	HFTH1	Chr03	7798519	7798666	148	DNA/MULE-MuDR	4.8	NA
1329	Insertion	HFTH1	Chr03	7806506	7806802	297	NA	NA	NA
1330	Insertion	HFTH1	Chr03	7872890	7873006	117	tandem_repeat	NA	NA
1331	Insertion	HFTH1	Chr03	7873117	7873736	620	NA	NA	NA
1332	Insertion	HFTH1	Chr03	7883773	7883908	136	LTR/Gypsy	29.5	NA
1333	Insertion	HFTH1	Chr03	7884732	7885152	421	LTR/Gypsy	29.5	NA
1334	Insertion	HFTH1	Chr03	7885934	7886070	137	NA	NA	NA
1335	Insertion	HFTH1	Chr03	7891952	7892151	200	NA	NA	NA
1336	Insertion	HFTH1	Chr03	7899	8031	133	tandem_repeat	.	NA
1337	Insertion	HFTH1	Chr03	7900308	7900549	242	tandem_repeat	NA	NA
1338	Insertion	HFTH1	Chr03	7905966	7906172	207	LTR/Gypsy	20.5	NA
1339	Insertion	HFTH1	Chr03	7911005	7912157	1153	LTR/Gypsy	28.3	NA
1340	Insertion	HFTH1	Chr03	7912557	7912931	375	tandem_repeat	NA	NA
1341	Insertion	HFTH1	Chr03	7913288	7913399	112	NA	NA	NA
1342	Insertion	HFTH1	Chr03	7914505	7914721	217	LTR/Gypsy	18.9	NA
1343	Insertion	HFTH1	Chr03	7915201	7915327	127	LTR/Gypsy	NA	NA
1344	Insertion	HFTH1	Chr03	8021724	8021941	218	NA	NA	NA
1345	Insertion	HFTH1	Chr03	8022216	8022339	124	NA	NA	NA
1346	Insertion	HFTH1	Chr03	8029968	8030635	668	NA	NA	HF40319-RA
1347	Insertion	HFTH1	Chr03	8041315	8041911	597	LTR/Copia	NA	NA
1348	Insertion	HFTH1	Chr03	8059142	8059492	351	DNA/CMC-EnSpm	NA	NA
1349	Insertion	HFTH1	Chr03	8115016	8115237	222	NA	NA	NA
1350	Insertion	HFTH1	Chr03	8136	8539	404	tandem_repeat	.	NA
1351	Insertion	HFTH1	Chr03	8219002	8221197	2196	DNA/hAT-Ac	25.8	NA
1352	Insertion	HFTH1	Chr03	8316682	8317133	452	NA	NA	NA
1353	Insertion	HFTH1	Chr03	8365951	8366300	350	LTR/Gypsy	5.3	NA
1354	Insertion	HFTH1	Chr03	8374453	8374607	155	DNA	9.7	NA
1355	Insertion	HFTH1	Chr03	844378	845474	1097	DNA/PIF-Harbinger	4.7	NA
1356	Insertion	HFTH1	Chr03	8461039	8461246	208	DNA	NA	NA
1357	Insertion	HFTH1	Chr03	8524090	8524504	415	DNA/PIF-Harbinger	25.9	NA
1358	Insertion	HFTH1	Chr03	8613	8961	349	tandem_repeat	.	NA
1359	Insertion	HFTH1	Chr03	8627721	8628351	631	NA	NA	NA
1360	Insertion	HFTH1	Chr03	8652818	8653487	670	NA	NA	HF40375-RA
1361	Insertion	HFTH1	Chr03	865524	865755	232	DNA/PIF-Harbinger	28.2	HF39699-RA
1362	Insertion	HFTH1	Chr03	8667258	8667533	276	NA	NA	NA
1363	Insertion	HFTH1	Chr03	8668014	8668233	220	DNA/MULE-MuDR	21.7	NA
1364	Insertion	HFTH1	Chr03	8677366	8677490	125	DNA/MULE-MuDR	12.1	NA
1365	Insertion	HFTH1	Chr03	9058	9308	251	tandem_repeat	.	NA
1366	Insertion	HFTH1	Chr03	9364450	9364604	155	DNA	2.6	NA
1367	Insertion	HFTH1	Chr03	936828	936983	156	DNA	1.3	NA
1368	Insertion	HFTH1	Chr03	9476798	9477301	504	NA	NA	HF40442-RA	HF40443-RA
1369	Insertion	HFTH1	Chr03	9532628	9533083	456	DNA/PIF-Harbinger	18.5	NA
1370	Insertion	HFTH1	Chr03	9663	10382	720	tandem_repeat	.	NA
1371	Insertion	HFTH1	Chr03	9671449	9671591	143	LTR/Copia	16.4	NA
1372	Insertion	HFTH1	Chr03	9771702	9771856	155	DNA/MULE-MuDR	10.8	NA
1373	Insertion	HFTH1	Chr03	9828299	9828602	304	NA	NA	NA
1374	Insertion	HFTH1	Chr03	9828795	9828931	137	NA	NA	NA
1375	Insertion	HFTH1	Chr04	10011185	10011350	166	LTR/Copia	6.5	NA
1376	Insertion	HFTH1	Chr04	10034130	10034283	154	DNA	1.3	NA
1377	Insertion	HFTH1	Chr04	10040880	10041982	1103	DNA/PIF-Harbinger	14.1	NA
1378	Insertion	HFTH1	Chr04	10059248	10061648	2401	NA	NA	NA
1379	Insertion	HFTH1	Chr04	1022096	1022474	379	NA	NA	NA
1380	Insertion	HFTH1	Chr04	10352412	10352573	162	SINE/tRNA?	2.4	NA
1381	Insertion	HFTH1	Chr04	10379894	10380067	174	DNA	2.6	NA
1382	Insertion	HFTH1	Chr04	10431176	10431287	112	LINE/RTE-BovB	0	NA
1383	Insertion	HFTH1	Chr04	10446695	10447099	405	NA	NA	NA
1384	Insertion	HFTH1	Chr04	10462552	10463174	623	NA	NA	NA
1385	Insertion	HFTH1	Chr04	10493136	10493422	287	Simple_repeat	NA	NA
1386	Insertion	HFTH1	Chr04	10587211	10587526	316	Simple_repeat	NA	HF01426-RA
1387	Insertion	HFTH1	Chr04	10589274	10589415	142	SINE/tRNA?	5.1	HF01426-RA
1388	Insertion	HFTH1	Chr04	10608713	10608861	149	LTR/Caulimovirus	10	NA
1389	Insertion	HFTH1	Chr04	10649533	10649685	153	DNA	3.2	NA
1390	Insertion	HFTH1	Chr04	1079448	1079613	166	NA	NA	NA
1391	Insertion	HFTH1	Chr04	10835340	10835483	144	NA	NA	NA
1392	Insertion	HFTH1	Chr04	10852431	10852541	111	tandem_repeat	.	NA
1393	Insertion	HFTH1	Chr04	10864493	10864763	271	DNA/MULE-MuDR	18.9	NA
1394	Insertion	HFTH1	Chr04	11011841	11012113	273	Unknown	13.2	NA
1395	Insertion	HFTH1	Chr04	11018976	11019107	132	LTR/Copia	17.7	NA
1396	Insertion	HFTH1	Chr04	11219250	11220252	1003	LTR/Copia	27.4	NA
1397	Insertion	HFTH1	Chr04	11220519	11221610	1092	NA	NA	NA
1398	Insertion	HFTH1	Chr04	1144956	1145275	320	NA	NA	NA
1399	Insertion	HFTH1	Chr04	1145957	1146859	903	LTR/Gypsy	24	NA
1400	Insertion	HFTH1	Chr04	1147539	1147900	362	LTR/Copia	15.2	NA
1401	Insertion	HFTH1	Chr04	1148021	1148146	126	NA	NA	NA
1402	Insertion	HFTH1	Chr04	1148198	1148377	180	NA	NA	NA
1403	Insertion	HFTH1	Chr04	11567899	11568213	315	NA	NA	NA
1404	Insertion	HFTH1	Chr04	1160815	1161254	440	DNA/PIF-Harbinger	14.2	NA
1405	Insertion	HFTH1	Chr04	1172002	1172119	118	NA	NA	NA
1406	Insertion	HFTH1	Chr04	1172190	1172664	475	LINE/L1	NA	NA
1407	Insertion	HFTH1	Chr04	1172967	1173106	140	NA	NA	NA
1408	Insertion	HFTH1	Chr04	1173435	1173604	170	DNA	17.1	NA
1409	Insertion	HFTH1	Chr04	1173672	1173816	145	NA	NA	NA
1410	Insertion	HFTH1	Chr04	1173986	1174242	257	NA	NA	NA
1411	Insertion	HFTH1	Chr04	11757043	11757165	123	DNA/PIF-Harbinger	24.4	NA
1412	Insertion	HFTH1	Chr04	11757641	11757793	153	DNA	3.2	NA
1413	Insertion	HFTH1	Chr04	1175968	1176133	166	DNA/PIF-Harbinger	12.2	NA
1414	Insertion	HFTH1	Chr04	11766432	11766535	104	tandem_repeat	.	NA
1415	Insertion	HFTH1	Chr04	11845342	11845445	104	LTR/Gypsy	22.2	NA
1416	Insertion	HFTH1	Chr04	12033958	12034257	300	DNA/hAT-Ac	17.5	NA
1417	Insertion	HFTH1	Chr04	12035216	12035391	176	DNA	16.8	NA
1418	Insertion	HFTH1	Chr04	12035793	12036312	520	NA	NA	NA
1419	Insertion	HFTH1	Chr04	12039145	12041281	2137	LTR/Copia	14.5	NA
1420	Insertion	HFTH1	Chr04	12070131	12070448	318	LTR/Gypsy	15	NA
1421	Insertion	HFTH1	Chr04	12072374	12072501	128	LTR/Gypsy	14.3	NA
1422	Insertion	HFTH1	Chr04	12072979	12073102	124	LTR	NA	NA
1423	Insertion	HFTH1	Chr04	12073216	12073621	406	DNA	13.2	NA
1424	Insertion	HFTH1	Chr04	12073816	12075685	1870	DNA/MULE-MuDR	NA	NA
1425	Insertion	HFTH1	Chr04	12076178	12077421	1244	DNA/hAT-Ac	NA	NA
1426	Insertion	HFTH1	Chr04	12081646	12082223	578	NA	NA	NA
1427	Insertion	HFTH1	Chr04	12100841	12101006	166	NA	NA	NA
1428	Insertion	HFTH1	Chr04	12101909	12102388	480	LINE/L1	6.2	NA
1429	Insertion	HFTH1	Chr04	12102596	12102755	160	DNA/hAT-Tip100	NA	NA
1430	Insertion	HFTH1	Chr04	12104107	12104594	488	NA	NA	NA
1431	Insertion	HFTH1	Chr04	12104950	12106696	1747	LTR/Gypsy	NA	NA
1432	Insertion	HFTH1	Chr04	12108207	12108928	722	DNA/hAT-Tip100	13.9	NA
1433	Insertion	HFTH1	Chr04	12162461	12163342	882	LTR/Copia	30.9	NA
1434	Insertion	HFTH1	Chr04	12163403	12164015	613	NA	NA	NA
1435	Insertion	HFTH1	Chr04	12164204	12164967	764	DNA/hAT-Ac	10	NA
1436	Insertion	HFTH1	Chr04	12216665	12216824	160	SINE/tRNA?	NA	NA
1437	Insertion	HFTH1	Chr04	12227227	12227844	618	tandem_repeat	NA	NA
1438	Insertion	HFTH1	Chr04	12300792	12300942	151	LTR/Gypsy	18.9	NA
1439	Insertion	HFTH1	Chr04	12370904	12372348	1445	LTR/Gypsy	8.4	NA
1440	Insertion	HFTH1	Chr04	12381985	12382087	103	NA	NA	NA
1441	Insertion	HFTH1	Chr04	12520798	12520967	170	LTR/Copia	23.5	NA
1442	Insertion	HFTH1	Chr04	12538770	12540464	1695	LTR/Gypsy	18	NA
1443	Insertion	HFTH1	Chr04	12603922	12604232	311	LTR/Gypsy	20.6	NA
1444	Insertion	HFTH1	Chr04	12968953	12970395	1443	NA	NA	HF01475-RA
1445	Insertion	HFTH1	Chr04	12971326	12971514	189	DNA/MULE-MuDR	22.1	NA
1446	Insertion	HFTH1	Chr04	1303684	1303799	116	NA	NA	NA
1447	Insertion	HFTH1	Chr04	13093638	13093916	279	NA	NA	NA
1448	Insertion	HFTH1	Chr04	13099745	13100023	279	NA	NA	NA
1449	Insertion	HFTH1	Chr04	1322154	1322287	134	DNA/hAT-Tip100	NA	NA
1450	Insertion	HFTH1	Chr04	1323378	1323529	152	LTR	NA	NA
1451	Insertion	HFTH1	Chr04	1324184	1324512	329	DNA/MULE-MuDR	NA	NA
1452	Insertion	HFTH1	Chr04	1326656	1326844	189	DNA/MULE-MuDR	26.9	NA
1453	Insertion	HFTH1	Chr04	1326932	1327064	133	NA	NA	NA
1454	Insertion	HFTH1	Chr04	13394375	13394486	112	NA	NA	NA
1455	Insertion	HFTH1	Chr04	13442160	13442353	194	DNA/hAT-Ac	14.9	NA
1456	Insertion	HFTH1	Chr04	13442562	13442746	185	LTR/Copia	24.8	NA
1457	Insertion	HFTH1	Chr04	13506758	13508876	2119	tandem_repeat	.	NA
1458	Insertion	HFTH1	Chr04	1362851	1363005	155	LTR/Copia	18.7	NA
1459	Insertion	HFTH1	Chr04	13704963	13706528	1566	LTR/Gypsy	15.1	NA
1460	Insertion	HFTH1	Chr04	1379848	1380183	336	NA	NA	NA
1461	Insertion	HFTH1	Chr04	1391111	1391270	160	SINE/tRNA?	1.9	NA
1462	Insertion	HFTH1	Chr04	1418236	1418799	564	NA	NA	NA
1463	Insertion	HFTH1	Chr04	14757259	14758078	820	DNA/PIF-Harbinger	7.2	NA
1464	Insertion	HFTH1	Chr04	14762369	14762479	111	LTR/Copia	21.9	NA
1465	Insertion	HFTH1	Chr04	1497295	1498024	730	LTR	30.8	NA
1466	Insertion	HFTH1	Chr04	15134225	15134377	153	DNA	3.2	NA
1467	Insertion	HFTH1	Chr04	15193617	15193772	156	DNA	2.6	NA
1468	Insertion	HFTH1	Chr04	15195053	15195480	428	DNA	2.6	NA
1469	Insertion	HFTH1	Chr04	15216836	15218797	1962	LTR/Copia	18.8	NA
1470	Insertion	HFTH1	Chr04	15242027	15244120	2094	LTR/Copia	21.1	NA
1471	Insertion	HFTH1	Chr04	15380356	15380463	108	RC/Helitron	4.4	NA
1472	Insertion	HFTH1	Chr04	15548246	15548400	155	DNA	2.6	NA
1473	Insertion	HFTH1	Chr04	15615853	15616007	155	DNA	1.3	NA
1474	Insertion	HFTH1	Chr04	1567648	1568625	978	tandem_repeat	.	NA
1475	Insertion	HFTH1	Chr04	1570298	1570648	351	LTR/Copia	21.6	NA
1476	Insertion	HFTH1	Chr04	15782169	15782322	154	DNA	2	NA
1477	Insertion	HFTH1	Chr04	16046772	16046937	166	DNA/hAT-Ac	23.8	NA
1478	Insertion	HFTH1	Chr04	1607198	1607390	193	NA	NA	NA
1479	Insertion	HFTH1	Chr04	1609563	1609680	118	DNA/PIF-Harbinger	24.1	NA
1480	Insertion	HFTH1	Chr04	16168144	16168548	405	LINE/RTE-BovB	1.6	HF01546-RA
1481	Insertion	HFTH1	Chr04	1621416	1621590	175	SINE/tRNA?	1.2	NA
1482	Insertion	HFTH1	Chr04	16229864	16229990	127	DNA/hAT-Ac	16.2	NA
1483	Insertion	HFTH1	Chr04	1630084	1630890	807	DNA	0.1	NA
1484	Insertion	HFTH1	Chr04	16417808	16418440	633	LTR/Copia	13.9	HF01557-RA
1485	Insertion	HFTH1	Chr04	16522155	16522345	191	LINE/L1	26.1	NA
1486	Insertion	HFTH1	Chr04	1660801	1660962	162	DNA	2.6	NA
1487	Insertion	HFTH1	Chr04	16712938	16715066	2129	DNA/hAT-Ac	16.4	HF01569-RA
1488	Insertion	HFTH1	Chr04	16736995	16737333	339	LTR/Gypsy	25.3	HF01571-RA
1489	Insertion	HFTH1	Chr04	1695784	1695974	191	DNA/MULE-MuDR	NA	NA
1490	Insertion	HFTH1	Chr04	1705931	1706278	348	NA	NA	NA
1491	Insertion	HFTH1	Chr04	1727835	1727990	156	DNA	1.3	NA
1492	Insertion	HFTH1	Chr04	1734462	1734704	243	DNA/MULE-MuDR	21.9	NA
1493	Insertion	HFTH1	Chr04	1767019	1767257	239	LTR/Copia	NA	NA
1494	Insertion	HFTH1	Chr04	17735335	17735710	376	DNA/PIF-Harbinger	23	NA
1495	Insertion	HFTH1	Chr04	17772062	17773560	1499	DNA/hAT-Tag1	19.4	NA
1496	Insertion	HFTH1	Chr04	17849172	17852125	2954	DNA/PIF-Harbinger	11.9	NA
1497	Insertion	HFTH1	Chr04	1789499	1790173	675	DNA/PIF-Harbinger	19	NA
1498	Insertion	HFTH1	Chr04	1792595	1793252	658	LTR	16	NA
1499	Insertion	HFTH1	Chr04	17952745	17953031	287	LTR/Cassandra	11	NA
1500	Insertion	HFTH1	Chr04	1864150	1864304	155	DNA	3.2	NA
1501	Insertion	HFTH1	Chr04	1928250	1928393	144	SINE/tRNA?	2.1	NA
1502	Insertion	HFTH1	Chr04	1955577	1955705	129	NA	NA	NA
1503	Insertion	HFTH1	Chr04	1961109	1961348	240	NA	NA	NA
1504	Insertion	HFTH1	Chr04	1962107	1962235	129	tandem_repeat	NA	NA
1505	Insertion	HFTH1	Chr04	1962437	1962727	291	LTR/Caulimovirus	15.3	NA
1506	Insertion	HFTH1	Chr04	1975436	1975549	114	NA	NA	NA
1507	Insertion	HFTH1	Chr04	1996777	2000298	3522	LTR/Gypsy	9.5	NA
1508	Insertion	HFTH1	Chr04	2106737	2106864	128	NA	NA	NA
1509	Insertion	HFTH1	Chr04	2127243	2127458	216	NA	NA	NA
1510	Insertion	HFTH1	Chr04	2131452	2131737	286	NA	NA	NA
1511	Insertion	HFTH1	Chr04	2151641	2152057	417	DNA	14.2	NA
1512	Insertion	HFTH1	Chr04	2152210	2152681	472	DNA	15.3	NA
1513	Insertion	HFTH1	Chr04	2152873	2153708	836	DNA/PIF-Harbinger	19.8	NA
1514	Insertion	HFTH1	Chr04	21990746	21994906	4161	LTR/Gypsy	9.6	NA
1515	Insertion	HFTH1	Chr04	2242725	2242946	222	DNA/MULE-MuDR	NA	HF00886-RA
1516	Insertion	HFTH1	Chr04	22433820	22434238	419	tandem_repeat	.	NA
1517	Insertion	HFTH1	Chr04	22441935	22442209	275	LTR/Gypsy	9.7	NA
1518	Insertion	HFTH1	Chr04	2253080	2253293	214	NA	NA	NA
1519	Insertion	HFTH1	Chr04	2253360	2253565	206	DNA/MULE-MuDR	25.9	NA
1520	Insertion	HFTH1	Chr04	2299902	2300064	163	SINE/tRNA?	1.9	NA
1521	Insertion	HFTH1	Chr04	23205595	23206420	826	DNA/MULE-MuDR	20.1	NA
1522	Insertion	HFTH1	Chr04	23360270	23360394	125	RC/Helitron	7.5	NA
1523	Insertion	HFTH1	Chr04	23371308	23371638	331	NA	NA	NA
1524	Insertion	HFTH1	Chr04	23378429	23378614	186	NA	NA	NA
1525	Insertion	HFTH1	Chr04	23381907	23382655	749	LTR/Copia	26.9	NA
1526	Insertion	HFTH1	Chr04	23382706	23382880	175	NA	NA	NA
1527	Insertion	HFTH1	Chr04	23388596	23388702	107	NA	NA	NA
1528	Insertion	HFTH1	Chr04	23390316	23390678	363	NA	NA	NA
1529	Insertion	HFTH1	Chr04	23403692	23403880	189	NA	NA	NA
1530	Insertion	HFTH1	Chr04	23438855	23439006	152	DNA	1.3	NA
1531	Insertion	HFTH1	Chr04	23456705	23457889	1185	DNA	8	NA
1532	Insertion	HFTH1	Chr04	23477954	23478340	387	DNA	10.5	NA
1533	Insertion	HFTH1	Chr04	23512065	23512227	163	NA	NA	NA
1534	Insertion	HFTH1	Chr04	23512658	23512821	164	NA	NA	NA
1535	Insertion	HFTH1	Chr04	23589142	23589289	148	DNA	26.6	NA
1536	Insertion	HFTH1	Chr04	23589412	23589746	335	NA	NA	NA
1537	Insertion	HFTH1	Chr04	2359509	2359620	112	DNA/PIF-Harbinger	NA	NA
1538	Insertion	HFTH1	Chr04	23604580	23604894	315	NA	NA	HF15479-RA
1539	Insertion	HFTH1	Chr04	2360966	2361257	292	DNA/MULE-MuDR	19.4	NA
1540	Insertion	HFTH1	Chr04	23624551	23624677	127	LTR/Copia	11.1	NA
1541	Insertion	HFTH1	Chr04	23631440	23631555	116	NA	NA	NA
1542	Insertion	HFTH1	Chr04	23633087	23633222	136	tandem_repeat	NA	NA
1543	Insertion	HFTH1	Chr04	23637772	23640609	2838	LTR/Copia	25.6	NA
1544	Insertion	HFTH1	Chr04	23640887	23642049	1163	LINE/L1	18.1	NA
1545	Insertion	HFTH1	Chr04	23642109	23642297	189	NA	NA	NA
1546	Insertion	HFTH1	Chr04	23645677	23645846	170	DNA/MULE-MuDR	18.3	NA
1547	Insertion	HFTH1	Chr04	23645905	23646633	729	LTR/Copia	24.9	NA
1548	Insertion	HFTH1	Chr04	23646954	23647414	461	DNA/MULE-MuDR	13.8	NA
1549	Insertion	HFTH1	Chr04	23648860	23649714	855	DNA/hAT-Tag1	NA	HF15482-RA
1550	Insertion	HFTH1	Chr04	23651367	23651485	119	DNA/MULE-MuDR	NA	NA
1551	Insertion	HFTH1	Chr04	23651647	23651763	117	NA	NA	NA
1552	Insertion	HFTH1	Chr04	23652303	23652571	269	NA	NA	HF15483-RA
1553	Insertion	HFTH1	Chr04	23662649	23662879	231	NA	NA	NA
1554	Insertion	HFTH1	Chr04	23665008	23665122	115	NA	NA	NA
1555	Insertion	HFTH1	Chr04	23730850	23731828	979	LINE/L1	NA	HF15489-RA	HF15490-RA
1556	Insertion	HFTH1	Chr04	23733364	23733969	606	NA	NA	HF15490-RA
1557	Insertion	HFTH1	Chr04	2377551	2377712	162	SINE/tRNA?	0	NA
1558	Insertion	HFTH1	Chr04	23985107	23985552	446	NA	NA	NA
1559	Insertion	HFTH1	Chr04	24023115	24023895	781	DNA/MULE-MuDR?	1.8	NA
1560	Insertion	HFTH1	Chr04	24041012	24041143	132	DNA/MULE-MuDR	30.5	NA
1561	Insertion	HFTH1	Chr04	24071089	24071194	106	NA	NA	NA
1562	Insertion	HFTH1	Chr04	24102135	24102338	204	tandem_repeat	NA	NA
1563	Insertion	HFTH1	Chr04	24120861	24121008	148	DNA/MULE-MuDR	5.4	NA
1564	Insertion	HFTH1	Chr04	24162825	24163023	199	DNA/PIF-Harbinger	11.2	NA
1565	Insertion	HFTH1	Chr04	24203697	24203849	153	DNA	2.6	NA
1566	Insertion	HFTH1	Chr04	24222817	24223267	451	LTR	20	NA
1567	Insertion	HFTH1	Chr04	24226959	24227179	221	DNA/MULE-MuDR	NA	NA
1568	Insertion	HFTH1	Chr04	24228411	24228566	156	DNA	5.9	NA
1569	Insertion	HFTH1	Chr04	24229627	24230446	820	DNA/hAT-Ac	3.8	NA
1570	Insertion	HFTH1	Chr04	24280834	24281062	229	DNA/MULE-MuDR	24	NA
1571	Insertion	HFTH1	Chr04	24292006	24294286	2281	LTR/Gypsy	16.4	NA
1572	Insertion	HFTH1	Chr04	24313211	24313363	153	DNA	5.2	NA
1573	Insertion	HFTH1	Chr04	24325532	24325707	176	NA	NA	NA
1574	Insertion	HFTH1	Chr04	24369142	24369296	155	DNA	1.3	NA
1575	Insertion	HFTH1	Chr04	2437640	2438292	653	SINE/tRNA?	2.4	HF00900-RA
1576	Insertion	HFTH1	Chr04	24389318	24389472	155	LTR/Copia	4.1	NA
1577	Insertion	HFTH1	Chr04	24427094	24427294	201	DNA/hAT-Ac	18.7	NA
1578	Insertion	HFTH1	Chr04	24526261	24526406	146	DNA/CMC-EnSpm	25.4	NA
1579	Insertion	HFTH1	Chr04	24602229	24602349	121	NA	NA	NA
1580	Insertion	HFTH1	Chr04	24774817	24776393	1577	NA	NA	NA
1581	Insertion	HFTH1	Chr04	24777474	24779441	1968	NA	NA	NA
1582	Insertion	HFTH1	Chr04	24779990	24781296	1307	NA	NA	NA
1583	Insertion	HFTH1	Chr04	24782124	24783759	1636	LTR/Gypsy	29.4	NA
1584	Insertion	HFTH1	Chr04	24784485	24785516	1032	NA	NA	NA
1585	Insertion	HFTH1	Chr04	24786656	24786810	155	NA	NA	NA
1586	Insertion	HFTH1	Chr04	24787011	24787311	301	LTR/Copia	26.4	NA
1587	Insertion	HFTH1	Chr04	24788192	24789223	1032	LTR/Copia	26.4	NA
1588	Insertion	HFTH1	Chr04	24790008	24791535	1528	NA	NA	NA
1589	Insertion	HFTH1	Chr04	24793417	24793612	196	tandem_repeat	NA	NA
1590	Insertion	HFTH1	Chr04	24795319	24795563	245	NA	NA	NA
1591	Insertion	HFTH1	Chr04	24797002	24797297	296	DNA/hAT-Ac	19.2	NA
1592	Insertion	HFTH1	Chr04	24797480	24798122	643	DNA/CMC-EnSpm	22.6	NA
1593	Insertion	HFTH1	Chr04	24798789	24799001	213	NA	NA	NA
1594	Insertion	HFTH1	Chr04	24799112	24799446	335	DNA/hAT-Ac	24.9	NA
1595	Insertion	HFTH1	Chr04	24799700	24800278	579	DNA/hAT-Ac	25.2	HF15576-RA
1596	Insertion	HFTH1	Chr04	24933286	24933440	155	DNA	2.6	NA
1597	Insertion	HFTH1	Chr04	24935979	24936582	604	NA	NA	NA
1598	Insertion	HFTH1	Chr04	24964513	24965347	835	DNA/PIF-Harbinger	11.4	NA
1599	Insertion	HFTH1	Chr04	24983843	24983954	112	NA	NA	NA
1600	Insertion	HFTH1	Chr04	25022378	25022745	368	NA	NA	NA
1601	Insertion	HFTH1	Chr04	25128116	25128269	154	DNA	1.9	NA
1602	Insertion	HFTH1	Chr04	25293462	25293687	226	NA	NA	NA
1603	Insertion	HFTH1	Chr04	25296207	25296575	369	DNA/MULE-MuDR	11.7	NA
1604	Insertion	HFTH1	Chr04	25581263	25581433	171	SINE/tRNA?	1.8	NA
1605	Insertion	HFTH1	Chr04	25938836	25938983	148	DNA/MULE-MuDR	3.4	NA
1606	Insertion	HFTH1	Chr04	25946254	25946357	104	NA	NA	NA
1607	Insertion	HFTH1	Chr04	25954675	25955647	973	DNA/hAT-Ac	3.5	NA
1608	Insertion	HFTH1	Chr04	26044609	26044755	147	DNA/MULE-MuDR	3.4	NA
1609	Insertion	HFTH1	Chr04	26197689	26197893	205	DNA/MULE-MuDR	20.7	HF15715-RA
1610	Insertion	HFTH1	Chr04	26204557	26204658	102	NA	NA	HF15717-RA
1611	Insertion	HFTH1	Chr04	26205230	26205362	133	NA	NA	NA
1612	Insertion	HFTH1	Chr04	26205855	26206129	275	NA	NA	NA
1613	Insertion	HFTH1	Chr04	26206181	26206315	135	NA	NA	NA
1614	Insertion	HFTH1	Chr04	26207830	26208045	216	LINE/RTE-BovB	25.3	NA
1615	Insertion	HFTH1	Chr04	26210133	26210329	197	tandem_repeat	NA	NA
1616	Insertion	HFTH1	Chr04	26214757	26214969	213	DNA/PIF-Harbinger	15.2	NA
1617	Insertion	HFTH1	Chr04	26216512	26216835	324	DNA/PIF-Harbinger	21	NA
1618	Insertion	HFTH1	Chr04	26217367	26217926	560	LINE/L1	30.4	NA
1619	Insertion	HFTH1	Chr04	2653912	2654078	167	SINE/tRNA?	0	NA
1620	Insertion	HFTH1	Chr04	26579788	26579939	152	LTR/Copia	11.9	NA
1621	Insertion	HFTH1	Chr04	26588045	26588703	659	NA	NA	NA
1622	Insertion	HFTH1	Chr04	26588866	26590955	2090	DNA/MULE-MuDR	16.4	HF15755-RA
1623	Insertion	HFTH1	Chr04	26656013	26656756	744	DNA/MULE-MuDR	8.3	NA
1624	Insertion	HFTH1	Chr04	26672799	26672970	172	Unknown	14.8	NA
1625	Insertion	HFTH1	Chr04	26773692	26774638	947	DNA/PIF-Harbinger	9.6	NA
1626	Insertion	HFTH1	Chr04	26927590	26927700	111	DNA	25.8	NA
1627	Insertion	HFTH1	Chr04	26927752	26927886	135	DNA	25.8	NA
1628	Insertion	HFTH1	Chr04	26928222	26928708	487	DNA	NA	NA
1629	Insertion	HFTH1	Chr04	26948316	26948679	364	NA	NA	NA
1630	Insertion	HFTH1	Chr04	27030450	27030603	154	DNA	3.9	NA
1631	Insertion	HFTH1	Chr04	27137388	27139010	1623	LTR/Gypsy	15.8	NA
1632	Insertion	HFTH1	Chr04	27232886	27233180	295	NA	NA	NA
1633	Insertion	HFTH1	Chr04	2727278	2727559	282	NA	NA	NA
1634	Insertion	HFTH1	Chr04	27288282	27288623	342	tandem_repeat	NA	NA
1635	Insertion	HFTH1	Chr04	27340525	27341157	633	tandem_repeat	.	NA
1636	Insertion	HFTH1	Chr04	2737325	2737668	344	DNA	NA	NA
1637	Insertion	HFTH1	Chr04	27504211	27504366	156	DNA	1.9	NA
1638	Insertion	HFTH1	Chr04	2752861	2753052	192	DNA/MULE-MuDR?	19.3	NA
1639	Insertion	HFTH1	Chr04	2753434	2753845	412	NA	NA	NA
1640	Insertion	HFTH1	Chr04	27678861	27679396	536	LTR/Gypsy	14	NA
1641	Insertion	HFTH1	Chr04	27686815	27686918	104	DNA/MULE-MuDR	26.2	NA
1642	Insertion	HFTH1	Chr04	27687332	27687593	262	DNA/PIF-Harbinger	18.1	NA
1643	Insertion	HFTH1	Chr04	2768869	2769083	215	NA	NA	NA
1644	Insertion	HFTH1	Chr04	27717519	27720176	2658	LTR/Gypsy	11.3	NA
1645	Insertion	HFTH1	Chr04	27751047	27751368	322	Low_complexity	NA	NA
1646	Insertion	HFTH1	Chr04	27771148	27773628	2481	LTR/Gypsy	11	NA
1647	Insertion	HFTH1	Chr04	27837956	27838158	203	tandem_repeat	.	NA
1648	Insertion	HFTH1	Chr04	2789156	2789584	429	DNA/PIF-Harbinger	15	HF00925-RA
1649	Insertion	HFTH1	Chr04	28282607	28284474	1868	tandem_repeat	.	NA
1650	Insertion	HFTH1	Chr04	28321502	28321812	311	DNA/CMC-EnSpm	22.2	NA
1651	Insertion	HFTH1	Chr04	28369388	28369551	164	SINE/tRNA?	0	NA
1652	Insertion	HFTH1	Chr04	28579002	28579106	105	NA	NA	NA
1653	Insertion	HFTH1	Chr04	28582899	28583160	262	NA	NA	NA
1654	Insertion	HFTH1	Chr04	2905247	2905748	502	NA	NA	NA
1655	Insertion	HFTH1	Chr04	2938596	2940942	2347	LTR/Gypsy	5.6	NA
1656	Insertion	HFTH1	Chr04	295840	296066	227	DNA	NA	NA
1657	Insertion	HFTH1	Chr04	2991557	2991932	376	tandem_repeat	NA	NA
1658	Insertion	HFTH1	Chr04	2995445	2995678	234	NA	NA	NA
1659	Insertion	HFTH1	Chr04	30911614	30911753	140	tandem_repeat	.	NA
1660	Insertion	HFTH1	Chr04	3193921	3194022	102	RC/Helitron	7.6	NA
1661	Insertion	HFTH1	Chr04	3247141	3247295	155	DNA	1.9	NA
1662	Insertion	HFTH1	Chr04	3420660	3420936	277	NA	NA	NA
1663	Insertion	HFTH1	Chr04	3503433	3503553	121	SINE/tRNA?	0.9	NA
1664	Insertion	HFTH1	Chr04	3511456	3511603	148	DNA/MULE-MuDR	6.8	NA
1665	Insertion	HFTH1	Chr04	3612602	3612916	315	NA	NA	NA
1666	Insertion	HFTH1	Chr04	3712721	3712862	142	LTR/Gypsy	20.8	NA
1667	Insertion	HFTH1	Chr04	3714988	3715232	245	LTR/Gypsy	26.4	NA
1668	Insertion	HFTH1	Chr04	3726536	3726715	180	SINE/tRNA?	1.8	HF00999-RA
1669	Insertion	HFTH1	Chr04	3734307	3734489	183	NA	NA	NA
1670	Insertion	HFTH1	Chr04	3747600	3747782	183	NA	NA	NA
1671	Insertion	HFTH1	Chr04	3757496	3757837	342	LINE/L1	25.4	NA
1672	Insertion	HFTH1	Chr04	3757961	3758081	121	NA	NA	NA
1673	Insertion	HFTH1	Chr04	3763639	3764113	475	LTR/Gypsy	20.1	NA
1674	Insertion	HFTH1	Chr04	3795612	3795716	105	NA	NA	NA
1675	Insertion	HFTH1	Chr04	3796875	3797033	159	NA	NA	NA
1676	Insertion	HFTH1	Chr04	3802889	3803038	150	DNA/MULE-MuDR	15.3	NA
1677	Insertion	HFTH1	Chr04	3803285	3803497	213	NA	NA	NA
1678	Insertion	HFTH1	Chr04	3805559	3806146	588	LTR/Gypsy	19.1	NA
1679	Insertion	HFTH1	Chr04	3814260	3814408	149	DNA	23.1	NA
1680	Insertion	HFTH1	Chr04	3814794	3815202	409	NA	NA	HF01003-RA
1681	Insertion	HFTH1	Chr04	3816125	3816456	332	NA	NA	NA
1682	Insertion	HFTH1	Chr04	3827908	3828352	445	LTR/Gypsy	21.6	NA
1683	Insertion	HFTH1	Chr04	3831203	3831413	211	NA	NA	NA
1684	Insertion	HFTH1	Chr04	3832757	3832970	214	NA	NA	NA
1685	Insertion	HFTH1	Chr04	3838806	3840291	1486	LINE/L1	31	NA
1686	Insertion	HFTH1	Chr04	3845298	3845564	267	LINE/L1	27.1	NA
1687	Insertion	HFTH1	Chr04	3847578	3848114	537	DNA	NA	NA
1688	Insertion	HFTH1	Chr04	3848495	3848617	123	NA	NA	NA
1689	Insertion	HFTH1	Chr04	3850764	3850936	173	NA	NA	NA
1690	Insertion	HFTH1	Chr04	3853586	3853720	135	NA	NA	NA
1691	Insertion	HFTH1	Chr04	3855605	3857522	1918	NA	NA	NA
1692	Insertion	HFTH1	Chr04	3861498	3861638	141	tandem_repeat	NA	NA
1693	Insertion	HFTH1	Chr04	3866025	3866534	510	DNA/MULE-MuDR	11.7	NA
1694	Insertion	HFTH1	Chr04	3868170	3868737	568	NA	NA	NA
1695	Insertion	HFTH1	Chr04	3870613	3870770	158	DNA/hAT-Tip100	17.1	NA
1696	Insertion	HFTH1	Chr04	3874389	3874853	465	LTR/Gypsy	31.4	NA
1697	Insertion	HFTH1	Chr04	3876013	3877240	1228	NA	NA	HF01006-RA
1698	Insertion	HFTH1	Chr04	3877974	3878369	396	LTR	27.3	NA
1699	Insertion	HFTH1	Chr04	3878424	3878682	259	LTR	27.3	NA
1700	Insertion	HFTH1	Chr04	3878740	3879099	360	LTR	26.6	NA
1701	Insertion	HFTH1	Chr04	3889579	3889763	185	NA	NA	NA
1702	Insertion	HFTH1	Chr04	3890173	3890407	235	NA	NA	NA
1703	Insertion	HFTH1	Chr04	3905814	3906689	876	DNA/MULE-MuDR	17.4	NA
1704	Insertion	HFTH1	Chr04	3907032	3907145	114	NA	NA	NA
1705	Insertion	HFTH1	Chr04	3910990	3911223	234	NA	NA	NA
1706	Insertion	HFTH1	Chr04	3923086	3923490	405	LTR/Copia	NA	NA
1707	Insertion	HFTH1	Chr04	3923652	3923947	296	DNA	10.8	NA
1708	Insertion	HFTH1	Chr04	3924195	3924555	361	NA	NA	NA
1709	Insertion	HFTH1	Chr04	3925023	3925234	212	NA	NA	NA
1710	Insertion	HFTH1	Chr04	3926926	3927068	143	NA	NA	NA
1711	Insertion	HFTH1	Chr04	3927315	3928045	731	NA	NA	NA
1712	Insertion	HFTH1	Chr04	3936626	3936919	294	DNA	21.6	NA
1713	Insertion	HFTH1	Chr04	3940993	3941147	155	DNA/hAT-Tip100	16.5	NA
1714	Insertion	HFTH1	Chr04	3954979	3955192	214	LTR/Gypsy	NA	HF01012-RA
1715	Insertion	HFTH1	Chr04	4014584	4015026	443	DNA	26.1	NA
1716	Insertion	HFTH1	Chr04	402632	402917	286	DNA	NA	NA
1717	Insertion	HFTH1	Chr04	4028649	4028926	278	NA	NA	NA
1718	Insertion	HFTH1	Chr04	4030788	4031028	241	DNA/PIF-Harbinger	19.4	NA
1719	Insertion	HFTH1	Chr04	405350	406121	772	DNA	NA	NA
1720	Insertion	HFTH1	Chr04	4053715	4053871	157	NA	NA	NA
1721	Insertion	HFTH1	Chr04	410116	410219	104	NA	NA	NA
1722	Insertion	HFTH1	Chr04	410565	411350	786	LTR/Gypsy	NA	NA
1723	Insertion	HFTH1	Chr04	4111326	4111429	104	NA	NA	NA
1724	Insertion	HFTH1	Chr04	4185392	4186421	1030	DNA/PIF-Harbinger	23.3	NA
1725	Insertion	HFTH1	Chr04	4189188	4189391	204	NA	NA	NA
1726	Insertion	HFTH1	Chr04	4189493	4189696	204	DNA/MULE-MuDR	28.2	NA
1727	Insertion	HFTH1	Chr04	4288053	4288167	115	LTR	NA	HF01045-RA
1728	Insertion	HFTH1	Chr04	4288736	4288933	198	NA	NA	NA
1729	Insertion	HFTH1	Chr04	437415	437560	146	LINE/RTE-BovB	0.7	NA
1730	Insertion	HFTH1	Chr04	4376175	4376908	734	DNA/hAT-Tip100	NA	NA
1731	Insertion	HFTH1	Chr04	4390497	4390661	165	SINE/tRNA?	0.6	NA
1732	Insertion	HFTH1	Chr04	4401935	4402074	140	DNA	22	NA
1733	Insertion	HFTH1	Chr04	4404766	4404896	131	NA	NA	NA
1734	Insertion	HFTH1	Chr04	4463827	4464335	509	NA	NA	NA
1735	Insertion	HFTH1	Chr04	4487794	4488122	329	LTR/Copia?	32.6	NA
1736	Insertion	HFTH1	Chr04	4501165	4501271	107	DNA/PIF-Harbinger	7.7	NA
1737	Insertion	HFTH1	Chr04	4535681	4539047	3367	LTR/Gypsy	8.4	NA
1738	Insertion	HFTH1	Chr04	4681344	4681509	166	SINE/tRNA?	1.2	NA
1739	Insertion	HFTH1	Chr04	4685798	4685975	178	SINE/tRNA?	0.6	NA
1740	Insertion	HFTH1	Chr04	4707624	4707813	190	SINE/tRNA?	1.2	HF01079-RA
1741	Insertion	HFTH1	Chr04	4713047	4713260	214	NA	NA	NA
1742	Insertion	HFTH1	Chr04	4728742	4729315	574	Low_complexity	NA	HF01082-RA
1743	Insertion	HFTH1	Chr04	4741112	4741320	209	NA	NA	NA
1744	Insertion	HFTH1	Chr04	4748270	4748403	134	DNA	24.6	NA
1745	Insertion	HFTH1	Chr04	4748552	4748947	396	NA	NA	NA
1746	Insertion	HFTH1	Chr04	503893	504129	237	DNA/hAT-Ac	7	NA
1747	Insertion	HFTH1	Chr04	5115282	5115433	152	DNA/MULE-MuDR	27.7	NA
1748	Insertion	HFTH1	Chr04	5188131	5188274	144	NA	NA	NA
1749	Insertion	HFTH1	Chr04	5198225	5198379	155	DNA	0.7	NA
1750	Insertion	HFTH1	Chr04	5202008	5202641	634	LTR/Cassandra	11.7	NA
1751	Insertion	HFTH1	Chr04	5317894	5318414	521	DNA/MULE-MuDR	16.8	NA
1752	Insertion	HFTH1	Chr04	5368659	5369138	480	LTR/Gypsy	13.6	NA
1753	Insertion	HFTH1	Chr04	539139	539288	150	DNA/hAT-Ac	11.8	NA
1754	Insertion	HFTH1	Chr04	542245	542402	158	NA	NA	NA
1755	Insertion	HFTH1	Chr04	5427628	5427782	155	DNA	2.6	NA
1756	Insertion	HFTH1	Chr04	5431476	5431866	391	LTR/Gypsy	29.5	NA
1757	Insertion	HFTH1	Chr04	5484781	5485120	340	Simple_repeat	7.2	NA
1758	Insertion	HFTH1	Chr04	5524556	5524710	155	DNA	3.2	NA
1759	Insertion	HFTH1	Chr04	5582821	5583152	332	NA	NA	NA
1760	Insertion	HFTH1	Chr04	5658884	5659038	155	DNA	0.7	NA
1761	Insertion	HFTH1	Chr04	5684308	5684467	160	DNA	4.5	NA
1762	Insertion	HFTH1	Chr04	577014	577165	152	DNA	5.8	NA
1763	Insertion	HFTH1	Chr04	5861594	5861773	180	SINE/tRNA?	0.6	HF01172-RA
1764	Insertion	HFTH1	Chr04	5911265	5911696	432	LTR/Gypsy	14.9	NA
1765	Insertion	HFTH1	Chr04	5917834	5917971	138	NA	NA	NA
1766	Insertion	HFTH1	Chr04	611594	611747	154	DNA	4.5	NA
1767	Insertion	HFTH1	Chr04	612450	612604	155	DNA	5.8	NA
1768	Insertion	HFTH1	Chr04	622282	622450	169	tandem_repeat	NA	NA
1769	Insertion	HFTH1	Chr04	6245828	6245956	129	tandem_repeat	.	NA
1770	Insertion	HFTH1	Chr04	6372381	6373361	981	DNA/MULE-MuDR?	5	NA
1771	Insertion	HFTH1	Chr04	64040	67415	3376	LINE/RTE-BovB	4.8	NA
1772	Insertion	HFTH1	Chr04	6463175	6463326	152	DNA	0.7	NA
1773	Insertion	HFTH1	Chr04	6497387	6497798	412	LINE/L1	36.7	NA
1774	Insertion	HFTH1	Chr04	6503988	6505773	1786	LTR/Gypsy	20.7	NA
1775	Insertion	HFTH1	Chr04	6509001	6509267	267	tandem_repeat	.	NA
1776	Insertion	HFTH1	Chr04	6549824	6550037	214	DNA/hAT-Ac	3.6	NA
1777	Insertion	HFTH1	Chr04	6660590	6661717	1128	LTR/Gypsy	15.6	NA
1778	Insertion	HFTH1	Chr04	6711631	6711798	168	SINE/tRNA?	0.6	NA
1779	Insertion	HFTH1	Chr04	6810462	6812329	1868	LTR/Copia	5.2	NA
1780	Insertion	HFTH1	Chr04	6893561	6893976	416	DNA/PIF-Harbinger	17.6	NA
1781	Insertion	HFTH1	Chr04	700631	702241	1611	LTR/Gypsy	15	NA
1782	Insertion	HFTH1	Chr04	7057708	7057878	171	NA	NA	NA
1783	Insertion	HFTH1	Chr04	7063996	7064257	262	LTR	NA	HF01251-RA
1784	Insertion	HFTH1	Chr04	7065294	7065730	437	NA	NA	NA
1785	Insertion	HFTH1	Chr04	7080141	7081700	1560	DNA/CMC-EnSpm	NA	HF01255-RA
1786	Insertion	HFTH1	Chr04	7132221	7132392	172	SINE/tRNA?	0.6	NA
1787	Insertion	HFTH1	Chr04	7233218	7233572	355	DNA/PIF-Harbinger	23.5	NA
1788	Insertion	HFTH1	Chr04	7395842	7396045	204	DNA/MULE-MuDR	NA	NA
1789	Insertion	HFTH1	Chr04	7715823	7715940	118	NA	NA	NA
1790	Insertion	HFTH1	Chr04	7979897	7980131	235	NA	NA	NA
1791	Insertion	HFTH1	Chr04	8068428	8068582	155	LTR/Copia	5.8	NA
1792	Insertion	HFTH1	Chr04	8117787	8118009	223	DNA/MULE-MuDR	21.2	NA
1793	Insertion	HFTH1	Chr04	8126418	8126636	219	DNA/MULE-MuDR	20.3	NA
1794	Insertion	HFTH1	Chr04	81264	81415	152	DNA	1.9	NA
1795	Insertion	HFTH1	Chr04	8320256	8321287	1032	DNA	19.7	NA
1796	Insertion	HFTH1	Chr04	835938	836359	422	DNA/MULE-MuDR?	4.7	NA
1797	Insertion	HFTH1	Chr04	8476459	8476876	418	DNA/PIF-Harbinger	3.8	NA
1798	Insertion	HFTH1	Chr04	89222	89338	117	NA	NA	NA
1799	Insertion	HFTH1	Chr04	9000975	9001135	161	SINE/tRNA?	0.6	NA
1800	Insertion	HFTH1	Chr04	9180113	9180267	155	DNA	1.3	NA
1801	Insertion	HFTH1	Chr04	936250	936604	355	NA	NA	HF00784-RA
1802	Insertion	HFTH1	Chr04	9399374	9399592	219	LTR/Gypsy	28.1	NA
1803	Insertion	HFTH1	Chr04	945153	945316	164	NA	NA	NA
1804	Insertion	HFTH1	Chr04	9879833	9879967	135	SINE/tRNA?	4.3	NA
1805	Insertion	HFTH1	Chr04	994715	994860	146	DNA/MULE-MuDR	22.3	NA
1806	Insertion	HFTH1	Chr04	9991591	9991902	312	NA	NA	NA
1807	Insertion	HFTH1	Chr05	17891530	17891701	172	Simple_repeat	5.5	NA
1808	Insertion	HFTH1	Chr05	18112362	18113006	645	DNA/PIF-Harbinger	19.4	NA
1809	Insertion	HFTH1	Chr05	18513371	18513497	127	NA	NA	NA
1810	Insertion	HFTH1	Chr05	18843088	18843392	305	Simple_repeat	NA	NA
1811	Insertion	HFTH1	Chr05	19062253	19062409	157	DNA	3.2	NA
1812	Insertion	HFTH1	Chr05	19063764	19064883	1120	LTR/Gypsy	15.8	NA
1813	Insertion	HFTH1	Chr05	19505961	19506108	148	DNA/MULE-MuDR	4.1	NA
1814	Insertion	HFTH1	Chr05	19546533	19547440	908	DNA/MULE-MuDR	3.4	NA
1815	Insertion	HFTH1	Chr05	19658213	19659875	1663	DNA/PIF-Harbinger	6.5	NA
1816	Insertion	HFTH1	Chr05	20322236	20322635	400	DNA/CMC-EnSpm	29.8	NA
1817	Insertion	HFTH1	Chr05	20686569	20687334	766	tandem_repeat	NA	NA
1818	Insertion	HFTH1	Chr05	20691057	20691729	673	NA	NA	NA
1819	Insertion	HFTH1	Chr05	20942388	20942575	188	Unknown	26.3	NA
1820	Insertion	HFTH1	Chr05	20960187	20961042	856	DNA/MULE-MuDR	18.9	NA
1821	Insertion	HFTH1	Chr05	21291808	21291961	154	SINE/tRNA?	3.8	NA
1822	Insertion	HFTH1	Chr05	21446671	21446940	270	NA	NA	NA
1823	Insertion	HFTH1	Chr05	21477196	21477617	422	tandem_repeat	.	NA
1824	Insertion	HFTH1	Chr05	21588185	21588340	156	DNA	1.3	NA
1825	Insertion	HFTH1	Chr05	22507880	22508253	374	DNA/PIF-Harbinger	28	NA
1826	Insertion	HFTH1	Chr05	22807356	22807462	107	RC/Helitron	7.6	NA
1827	Insertion	HFTH1	Chr05	23356409	23356562	154	DNA	2	NA
1828	Insertion	HFTH1	Chr05	24004500	24004654	155	DNA	0.7	NA
1829	Insertion	HFTH1	Chr05	24023379	24023534	156	DNA/MULE-MuDR	10.5	NA
1830	Insertion	HFTH1	Chr05	24544912	24545073	162	LTR/Gypsy	8.3	NA
1831	Insertion	HFTH1	Chr05	24752964	24756627	3664	DNA/hAT-Tip100	6.3	NA
1832	Insertion	HFTH1	Chr05	24778573	24778757	185	DNA	8.5	NA
1833	Insertion	HFTH1	Chr05	24793845	24793948	104	tandem_repeat	.	NA
1834	Insertion	HFTH1	Chr05	24802605	24803493	889	DNA/hAT-Ac	4.5	NA
1835	Insertion	HFTH1	Chr05	24809078	24809236	159	DNA	3.5	NA
1836	Insertion	HFTH1	Chr05	24832806	24833540	735	NA	NA	HF10439-RA
1837	Insertion	HFTH1	Chr05	24920508	24920707	200	NA	NA	NA
1838	Insertion	HFTH1	Chr05	24939870	24940016	147	NA	NA	NA
1839	Insertion	HFTH1	Chr05	24944308	24945352	1045	DNA/MULE-MuDR	19.9	NA
1840	Insertion	HFTH1	Chr05	24961783	24962094	312	tandem_repeat	.	NA
1841	Insertion	HFTH1	Chr05	25020291	25021218	928	DNA	9.8	NA
1842	Insertion	HFTH1	Chr05	25110117	25110265	149	DNA/MULE-MuDR	8.1	NA
1843	Insertion	HFTH1	Chr05	25144382	25144736	355	DNA/PIF-Harbinger	23.2	HF10468-RA
1844	Insertion	HFTH1	Chr05	25311525	25311720	196	NA	NA	NA
1845	Insertion	HFTH1	Chr05	25409673	25410146	474	DNA/hAT-Tag1	1.7	NA
1846	Insertion	HFTH1	Chr05	25433722	25433950	229	tandem_repeat	.	HF10495-RA
1847	Insertion	HFTH1	Chr05	25434351	25434469	119	LTR	17.9	HF10495-RA
1848	Insertion	HFTH1	Chr05	25541631	25541735	105	DNA	NA	NA
1849	Insertion	HFTH1	Chr05	25606744	25609106	2363	LTR/Copia	8.1	NA
1850	Insertion	HFTH1	Chr05	25703236	25703526	291	LTR/Copia	21.6	NA
1851	Insertion	HFTH1	Chr05	25704227	25707093	2867	LTR/Gypsy	25.1	NA
1852	Insertion	HFTH1	Chr05	25735226	25735496	271	tandem_repeat	NA	NA
1853	Insertion	HFTH1	Chr05	25817779	25819690	1912	LTR/Gypsy	11.6	NA
1854	Insertion	HFTH1	Chr05	25923201	25923713	513	DNA/hAT-Tag1	3	NA
1855	Insertion	HFTH1	Chr05	25983796	25983944	149	DNA/CMC-EnSpm	24.8	NA
1856	Insertion	HFTH1	Chr05	26201771	26202663	893	DNA/PIF-Harbinger	13.4	NA
1857	Insertion	HFTH1	Chr05	26286911	26291527	4617	RC/Helitron	34.3	HF10545-RA
1858	Insertion	HFTH1	Chr05	26291937	26292162	226	NA	NA	NA
1859	Insertion	HFTH1	Chr05	26294038	26294166	129	DNA/MULE-MuDR	18	NA
1860	Insertion	HFTH1	Chr05	26300957	26301253	297	LTR/Copia	21.5	NA
1861	Insertion	HFTH1	Chr05	26303016	26303608	593	LINE/RTE-BovB	NA	NA
1862	Insertion	HFTH1	Chr05	26423863	26424070	208	SINE/tRNA?	1.2	NA
1863	Insertion	HFTH1	Chr05	26571268	26571598	331	LTR/Copia	26.1	NA
1864	Insertion	HFTH1	Chr05	26684356	26684488	133	NA	NA	NA
1865	Insertion	HFTH1	Chr05	26685504	26685675	172	DNA	16.5	NA
1866	Insertion	HFTH1	Chr05	26709210	26709330	121	LTR/Gypsy	NA	NA
1867	Insertion	HFTH1	Chr05	26709699	26709819	121	LTR/Gypsy	NA	NA
1868	Insertion	HFTH1	Chr05	27084322	27085221	900	tandem_repeat	NA	NA
1869	Insertion	HFTH1	Chr05	27086396	27086509	114	LINE/L1	23.6	NA
1870	Insertion	HFTH1	Chr05	27088135	27088285	151	NA	NA	NA
1871	Insertion	HFTH1	Chr05	27092875	27093024	150	tandem_repeat	NA	NA
1872	Insertion	HFTH1	Chr05	27093547	27093759	213	tandem_repeat	NA	NA
1873	Insertion	HFTH1	Chr05	27102185	27102326	142	DNA/PIF-Harbinger	9.1	NA
1874	Insertion	HFTH1	Chr05	27102836	27102963	128	NA	NA	NA
1875	Insertion	HFTH1	Chr05	27120594	27120868	275	tandem_repeat	.	NA
1876	Insertion	HFTH1	Chr05	27122448	27122596	149	NA	NA	NA
1877	Insertion	HFTH1	Chr05	27122813	27122937	125	NA	NA	NA
1878	Insertion	HFTH1	Chr05	27123950	27124334	385	DNA/PIF-Harbinger	15.8	NA
1879	Insertion	HFTH1	Chr05	27143638	27144108	471	DNA/hAT-Tip100	NA	NA
1880	Insertion	HFTH1	Chr05	27144983	27146520	1538	tandem_repeat	.	NA
1881	Insertion	HFTH1	Chr05	27146756	27147077	322	NA	NA	NA
1882	Insertion	HFTH1	Chr05	27147308	27147442	135	NA	NA	NA
1883	Insertion	HFTH1	Chr05	27148780	27148969	190	tandem_repeat	NA	NA
1884	Insertion	HFTH1	Chr05	27156545	27157077	533	DNA	31.5	NA
1885	Insertion	HFTH1	Chr05	27157299	27157456	158	NA	NA	NA
1886	Insertion	HFTH1	Chr05	27165601	27165766	166	NA	NA	NA
1887	Insertion	HFTH1	Chr05	27173846	27174018	173	NA	NA	NA
1888	Insertion	HFTH1	Chr05	27175737	27175846	110	NA	NA	NA
1889	Insertion	HFTH1	Chr05	27176764	27178588	1825	LINE/L1	31.3	HF10590-RA
1890	Insertion	HFTH1	Chr05	27182688	27182832	145	DNA/hAT-Ac	NA	NA
1891	Insertion	HFTH1	Chr05	27214421	27216003	1583	LINE/L1	32	NA
1892	Insertion	HFTH1	Chr05	27220676	27221228	553	LINE/L1	31.8	NA
1893	Insertion	HFTH1	Chr05	27222440	27222870	431	LINE/L1	31.8	NA
1894	Insertion	HFTH1	Chr05	27278172	27278283	112	tandem_repeat	NA	NA
1895	Insertion	HFTH1	Chr05	27313475	27313706	232	NA	NA	NA
1896	Insertion	HFTH1	Chr05	27324927	27325040	114	NA	NA	NA
1897	Insertion	HFTH1	Chr05	27325298	27325512	215	NA	NA	NA
1898	Insertion	HFTH1	Chr05	27325633	27325807	175	NA	NA	NA
1899	Insertion	HFTH1	Chr05	27337060	27337174	115	NA	NA	NA
1900	Insertion	HFTH1	Chr05	27337486	27337595	110	NA	NA	NA
1901	Insertion	HFTH1	Chr05	27337934	27339195	1262	DNA/hAT-Tip100	17.1	NA
1902	Insertion	HFTH1	Chr05	27339455	27339923	469	DNA/hAT-Tip100	NA	NA
1903	Insertion	HFTH1	Chr05	27366179	27366326	148	NA	NA	NA
1904	Insertion	HFTH1	Chr05	27369454	27369866	413	DNA	18.1	NA
1905	Insertion	HFTH1	Chr05	27371110	27371213	104	RC/Helitron	31.2	NA
1906	Insertion	HFTH1	Chr05	27372597	27372972	376	NA	NA	NA
1907	Insertion	HFTH1	Chr05	27379127	27379230	104	NA	NA	NA
1908	Insertion	HFTH1	Chr05	27379444	27379589	146	NA	NA	NA
1909	Insertion	HFTH1	Chr05	27379672	27379860	189	Unknown	22	NA
1910	Insertion	HFTH1	Chr05	27384888	27385029	142	Unknown	NA	NA
1911	Insertion	HFTH1	Chr05	27386067	27386207	141	NA	NA	NA
1912	Insertion	HFTH1	Chr05	27386572	27386904	333	NA	NA	NA
1913	Insertion	HFTH1	Chr05	27388038	27388233	196	NA	NA	NA
1914	Insertion	HFTH1	Chr05	27390205	27390434	230	NA	NA	NA
1915	Insertion	HFTH1	Chr05	27391455	27392345	891	LTR/Gypsy	NA	NA
1916	Insertion	HFTH1	Chr05	27393015	27393300	286	NA	NA	NA
1917	Insertion	HFTH1	Chr05	27396369	27396994	626	LINE/RTE-BovB	12.9	NA
1918	Insertion	HFTH1	Chr05	27397133	27397551	419	NA	NA	NA
1919	Insertion	HFTH1	Chr05	27399783	27400044	262	NA	NA	NA
1920	Insertion	HFTH1	Chr05	27406841	27407895	1055	DNA/hAT-Ac	19.9	NA
1921	Insertion	HFTH1	Chr05	27408797	27409014	218	DNA/MULE-MuDR	24.1	NA
1922	Insertion	HFTH1	Chr05	27409193	27409380	188	NA	NA	NA
1923	Insertion	HFTH1	Chr05	27414685	27414790	106	NA	NA	NA
1924	Insertion	HFTH1	Chr05	27415171	27415336	166	DNA/MULE-MuDR	20.4	NA
1925	Insertion	HFTH1	Chr05	27417171	27417812	642	DNA/hAT-Ac	NA	NA
1926	Insertion	HFTH1	Chr05	27418507	27419041	535	NA	NA	NA
1927	Insertion	HFTH1	Chr05	27421960	27422067	108	NA	NA	NA
1928	Insertion	HFTH1	Chr05	27422445	27422657	213	LTR/Gypsy	25.3	NA
1929	Insertion	HFTH1	Chr05	27423608	27424171	564	tandem_repeat	NA	NA
1930	Insertion	HFTH1	Chr05	27424334	27424576	243	NA	NA	NA
1931	Insertion	HFTH1	Chr05	27431160	27431267	108	NA	NA	NA
1932	Insertion	HFTH1	Chr05	27432278	27432380	103	NA	NA	NA
1933	Insertion	HFTH1	Chr05	27437823	27437932	110	tandem_repeat	.	NA
1934	Insertion	HFTH1	Chr05	27438363	27438884	522	DNA/hAT-Ac	27.9	NA
1935	Insertion	HFTH1	Chr05	27439326	27439602	277	DNA/PIF-Harbinger	NA	NA
1936	Insertion	HFTH1	Chr05	27446238	27446354	117	DNA/hAT-Ac	24.8	NA
1937	Insertion	HFTH1	Chr05	27453945	27454072	128	NA	NA	NA
1938	Insertion	HFTH1	Chr05	27454758	27455241	484	DNA/PIF-Harbinger	22.7	NA
1939	Insertion	HFTH1	Chr05	27619334	27619442	109	LTR/Gypsy	18.6	NA
1940	Insertion	HFTH1	Chr05	27646275	27646484	210	NA	NA	NA
1941	Insertion	HFTH1	Chr05	27749468	27750327	860	DNA/hAT-Ac	3.3	NA
1942	Insertion	HFTH1	Chr05	27859931	27860079	149	DNA/MULE-MuDR	6.1	NA
1943	Insertion	HFTH1	Chr05	27899670	27899782	113	NA	NA	NA
1944	Insertion	HFTH1	Chr05	27914009	27914155	147	NA	NA	NA
1945	Insertion	HFTH1	Chr05	27918762	27918865	104	NA	NA	NA
1946	Insertion	HFTH1	Chr05	27961618	27961834	217	DNA	NA	NA
1947	Insertion	HFTH1	Chr05	28037148	28037380	233	DNA	4	NA
1948	Insertion	HFTH1	Chr05	28047092	28047612	521	DNA	1.9	NA
1949	Insertion	HFTH1	Chr05	28124181	28124334	154	LTR/Copia	4.5	NA
1950	Insertion	HFTH1	Chr05	28231502	28231648	147	SINE/tRNA?	1.4	NA
1951	Insertion	HFTH1	Chr05	28455537	28456033	497	DNA/PIF-Harbinger	NA	NA
1952	Insertion	HFTH1	Chr05	28457260	28457540	281	DNA/MULE-MuDR	22.5	NA
1953	Insertion	HFTH1	Chr05	28468293	28468405	113	NA	NA	HF10694-RA
1954	Insertion	HFTH1	Chr05	28493478	28493660	183	NA	NA	NA
1955	Insertion	HFTH1	Chr05	28494179	28494514	336	DNA/MULE-MuDR	19.5	NA
1956	Insertion	HFTH1	Chr05	28497467	28497701	235	NA	NA	NA
1957	Insertion	HFTH1	Chr05	28498850	28499429	580	NA	NA	NA
1958	Insertion	HFTH1	Chr05	28513485	28513732	248	DNA/MULE-MuDR	20	NA
1959	Insertion	HFTH1	Chr05	28514271	28514475	205	LTR/Gypsy	NA	NA
1960	Insertion	HFTH1	Chr05	28516438	28516978	541	NA	NA	HF10698-RA
1961	Insertion	HFTH1	Chr05	28542919	28543789	871	DNA	21.6	NA
1962	Insertion	HFTH1	Chr05	28544889	28545346	458	NA	NA	NA
1963	Insertion	HFTH1	Chr05	28546610	28546720	111	NA	NA	HF10707-RA
1964	Insertion	HFTH1	Chr05	28576597	28576736	140	NA	NA	NA
1965	Insertion	HFTH1	Chr05	28577584	28577996	413	DNA/PIF-Harbinger	2.2	NA
1966	Insertion	HFTH1	Chr05	28581532	28582674	1143	SINE/tRNA?	0.6	NA
1967	Insertion	HFTH1	Chr05	28590961	28591274	314	NA	NA	HF10715-RA
1968	Insertion	HFTH1	Chr05	28697188	28697352	165	NA	NA	NA
1969	Insertion	HFTH1	Chr05	28715214	28715431	218	DNA/MULE-MuDR	20.3	NA
1970	Insertion	HFTH1	Chr05	28792813	28793120	308	DNA	0.7	NA
1971	Insertion	HFTH1	Chr05	28888668	28888772	105	NA	NA	NA
1972	Insertion	HFTH1	Chr05	29045305	29045436	132	DNA/MULE-MuDR	NA	NA
1973	Insertion	HFTH1	Chr05	29086771	29086919	149	NA	NA	NA
1974	Insertion	HFTH1	Chr05	29087791	29088450	660	DNA/hAT-Tip100	NA	NA
1975	Insertion	HFTH1	Chr05	29091379	29091514	136	NA	NA	NA
1976	Insertion	HFTH1	Chr05	29093110	29093422	313	NA	NA	NA
1977	Insertion	HFTH1	Chr05	29093581	29093820	240	NA	NA	NA
1978	Insertion	HFTH1	Chr05	29096518	29096672	155	NA	NA	NA
1979	Insertion	HFTH1	Chr05	29097473	29097615	143	DNA/MULE-MuDR	18.6	NA
1980	Insertion	HFTH1	Chr05	29103374	29103535	162	NA	NA	NA
1981	Insertion	HFTH1	Chr05	29104292	29104493	202	Unknown	19.8	HF10766-RA
1982	Insertion	HFTH1	Chr05	29121540	29121693	154	NA	NA	NA
1983	Insertion	HFTH1	Chr05	29131029	29131246	218	NA	NA	NA
1984	Insertion	HFTH1	Chr05	29133127	29133244	118	NA	NA	NA
1985	Insertion	HFTH1	Chr05	29149287	29149609	323	NA	NA	NA
1986	Insertion	HFTH1	Chr05	29150260	29150492	233	DNA	NA	NA
1987	Insertion	HFTH1	Chr05	29150549	29150779	231	NA	NA	NA
1988	Insertion	HFTH1	Chr05	29151146	29151254	109	DNA	12.9	NA
1989	Insertion	HFTH1	Chr05	29281638	29285177	3540	LTR/Gypsy	5.5	NA
1990	Insertion	HFTH1	Chr05	29360226	29361113	888	DNA/hAT-Ac	4.4	NA
1991	Insertion	HFTH1	Chr05	29463906	29464110	205	DNA	5.7	NA
1992	Insertion	HFTH1	Chr05	29513008	29513211	204	SINE/tRNA?	1.2	NA
1993	Insertion	HFTH1	Chr05	29514304	29514477	174	NA	NA	NA
1994	Insertion	HFTH1	Chr05	29515917	29516105	189	DNA	7.1	NA
1995	Insertion	HFTH1	Chr05	29527209	29527356	148	DNA/MULE-MuDR	4.8	HF10797-RA
1996	Insertion	HFTH1	Chr05	29898299	29898447	149	DNA/MULE-MuDR	10.1	NA
1997	Insertion	HFTH1	Chr05	29910643	29910858	216	NA	NA	NA
1998	Insertion	HFTH1	Chr05	30028277	30028379	103	RC/Helitron	1.9	NA
[truncated: 16,109 more rows]
[truncated: 1 more columns]

## Sheet: Figure 3a,b,c
Figure 3 | Evolution of intact LTR retrotransposons in the HFTH1 genome.
No.	HFTH1				GDDH13				Type	Global identity (%)	Divergence time	Expression of LTR-RTs in 10 samples (Number of mapped reads)
	Chr.	Start	End	Length (bp)	Chr.	Start	End	Length (bp)				fruit (break stage, HFP)	fruit (red stage, HFP)	young leaf (HFTH1)	young leaf (HFP)	mature leaf (HFTH1)	mature leaf (HFP)	branch (HFP)	branch (HFTH1)	flower (Early flowering period, HFP)	flower (Full bloom period, HFP)
1	Chr00	230229	237860	7632	Chr06	7262027	7274587	12561	Unknown	35.84	362655	0	0	0	2	0	0	0	0	0	1
2	Chr00	323452	331357	7906	Chr16	40109526	40117434	7909	Shared	99.96	1913221	0	4	0	0	0	0	0	2	0	0
3	Chr00	599423	604078	4656	Chr16	27365794	27382560	16767	Shared	26.85	2430752	0	0	0	0	0	0	0	0	1	0
4	Chr00	688745	692416	3672	Chr03	29321702	29325377	3676	Shared	97.98	181725	2	0	0	0	0	3	0	0	0	0
5	Chr00	863296	872779	9484	Chr17	29541862	29541856	0	Insertion	0	105964	0	0	0	0	0	0	0	0	0	2
6	Chr00	1273185	1284900	11716	Chr00	33084663	33084657	0	Insertion	0	282921	1	2	0	0	0	0	0	0	0	0
7	Chr00	1367451	1380458	13008	Chr09	30443640	30443643	4	Unknown	0.03	1612714	6	9	0	2	0	3	1	0	0	0
8	Chr00	1601772	1611056	9285	Chr14	19544488	19544482	0	Insertion	0	321399	28	33	21	7	4	0	6	18	6	14
9	Chr00	1785435	1791222	5788	Chr16	38915286	38915281	0	Insertion	0	1086755	17	5	2	0	2	4	9	4	2	0
10	Chr00	2055232	2068775	13544	Chr00	39889085	39902752	13668	Shared	98.1	2670248	0	0	0	0	0	0	0	0	0	0
11	Chr00	2185951	2195697	9747	Chr01	30831189	30840882	9694	Shared	96.67	1230491	4	4	0	0	0	0	1	0	0	0
12	Chr00	2532160	2545023	12864	Chr00	47425286	47438151	12866	Shared	98.4	452375	0	8	0	0	4	0	7	4	1	0
13	Chr00	2585783	2589979	4197	Chr00	17240521	17244721	4201	Shared	99.9	807743	0	0	0	0	0	0	0	0	0	0
14	Chr00	2600059	2608021	7963	Chr00	17254802	17262810	8009	Shared	99.2	89755	0	0	14	10	11	2	2	68	2	5
15	Chr00	2608364	2612550	4187	Chr00	17263153	17267212	4060	Shared	96.78	2375989	0	0	0	0	0	0	0	0	0	0
16	Chr00	3077725	3082001	4277	Chr17	15057888	15062168	4281	Shared	99.23	1819667	0	0	0	0	0	0	0	0	0	0
17	Chr00	3401218	3410908	9691	Chr12	15593103	15602793	9691	Shared	99.71	606328	0	0	0	0	0	0	0	0	0	0
18	Chr00	4102366	4111784	9419	Chr10	23395289	23404667	9379	Shared	98.32	1133921	33	20	12	12	8	1	6	6	3	0
19	Chr00	4161090	4175188	14099	Chr02	8964972	8964966	0	Insertion	0	226270	25	36	10	9	10	6	10	6	6	1
20	Chr00	4327981	4340756	12776	Chr17	32926212	32926206	0	Insertion	0	830297	0	2	0	0	0	1	0	0	0	1
21	Chr00	4463336	4471682	8347	Chr06	18255539	18255533	0	Insertion	0	38872	0	0	0	0	0	0	0	0	0	0
22	Chr00	4620594	4625870	5277	Chr04	30640434	30645736	5303	Shared	99.51	130680	7	1	10	2	0	0	0	2	8	10
23	Chr00	4717257	4722286	5030	Chr10	34111982	34120158	8177	Shared	61	2285921	0	1	0	0	0	0	0	0	0	0
24	Chr00	5040400	5045245	4846	Chr14	4847953	4852798	4846	Shared	100	3481074	0	0	0	0	0	0	0	0	0	0
25	Chr00	5247603	5251788	4186	Chr00	17263153	17267211	4059	Shared	96.92	2163777	0	0	0	0	0	0	0	0	0	0
26	Chr00	5337729	5348270	10542	Chr05	45907660	45907654	0	Insertion	0	251478	4	5	0	0	0	0	0	0	0	0
27	Chr00	5385744	5397775	12032	Chr00	7595798	7605607	9810	Shared	79.82	1218853	0	0	0	0	0	0	0	4	0	0
28	Chr00	6590549	6600293	9745	Chr01	30831189	30840882	9694	Shared	96.76	1230491	6	6	0	0	0	0	6	0	0	0
29	Chr00	6636663	6644768	8106	Chr16	26008418	26008412	0	Insertion	0	342409	0	0	19	10	21	11	3	63	12	21
30	Chr00	6760827	6764557	3731	Chr16	38913434	38913428	0	Insertion	0	0	9	5	0	2	42	1	1	1	4	2
31	Chr00	6865876	6871120	5245	Chr01	24529661	24534982	5322	Shared	93.22	2150514	2	0	0	2	0	0	0	0	0	0
32	Chr00	7157899	7168645	10747	Chr01	29631462	29631456	0	Insertion	0	0	0	0	0	3	2	0	0	0	0	0
33	Chr00	7693932	7699073	5142	Chr10	31768252	31783113	14862	Shared	34.01	1388261	0	0	0	10	0	16	3	0	0	0
34	Chr00	7699888	7705963	6076	Chr10	31761361	31767437	6077	Shared	99.77	3417787	1	0	0	0	0	0	0	0	0	0
35	Chr00	7733689	7739764	6076	Chr10	31761361	31767437	6077	Shared	99.77	3417787	0	0	0	0	0	0	0	0	0	0
36	Chr00	7740579	7745720	5142	Chr10	31768252	31783113	14862	Shared	34.01	1388261	0	0	0	0	0	0	0	0	0	0
37	Chr01	1051	14589	13539	Chr00	39889085	39902752	13668	Shared	98.45	2670248	0	0	0	0	0	0	0	0	0	0
38	Chr01	90890	98736	7847	Chr13	13352596	13353116	521	Unknown	4.8	41183	34	20	2	0	0	0	2	0	0	6
39	Chr01	396010	405810	9801	Chr01	787419	797226	9808	Shared	99.9	21162	0	0	0	0	0	1	0	0	0	0
40	Chr01	419731	434451	14721	Chr01	811147	825867	14721	Shared	100	2493585	7	6	0	0	0	0	0	0	0	0
41	Chr01	440258	454213	13956	Chr01	831674	845657	13984	Shared	99.74	451984	0	1	0	6	0	0	0	8	0	0
42	Chr01	472623	481789	9167	Chr01	864064	873230	9167	Shared	99.99	1582226	0	0	0	0	0	0	0	0	0	0
43	Chr01	681798	691487	9690	Chr01	1086434	1096123	9690	Shared	100	929032	0	0	0	0	0	0	0	0	0	0
44	Chr01	863126	872814	9689	Chr01	1265174	1274872	9699	Shared	99.86	82811	0	2	0	0	0	0	0	4	0	1
45	Chr01	1040937	1045995	5059	Chr01	1450391	1455449	5059	Shared	100	492253	37	40	14	2	8	2	5	22	18	9
46	Chr01	1113522	1127530	14009	Chr01	1522961	1522955	0	Insertion	0	0	25	13	42	13	9	4	31	39	8	10
47	Chr01	1246654	1256420	9767	Chr01	5686678	5696457	9780	Shared	99.87	0	0	0	0	0	0	1	0	0	0	0
48	Chr01	1286964	1296693	9730	Chr01	1701862	1711643	9782	Shared	97.21	0	0	0	0	0	0	0	0	0	0	0
49	Chr01	1400546	1413004	12459	Chr01	1814824	1827109	12286	Shared	98.4	301960	2	6	1	1	0	0	4	2	2	2
50	Chr01	1486215	1495893	9679	Chr01	1880389	1880383	0	Insertion	0	0	0	0	0	0	0	0	0	0	0	0
51	Chr01	1586448	1596178	9731	Chr00	8051036	8060676	9641	Shared	98.61	36562	14	13	10	31	15	17	30	7	4	10
52	Chr01	1643885	1653633	9749	Chr01	2063322	2073097	9776	Shared	99.69	408260	0	0	0	0	0	0	0	0	0	0
53	Chr01	1726547	1732194	5648	Chr01	2167607	2173257	5651	Shared	99.95	2240576	5	5	2	0	0	0	0	0	0	0
54	Chr01	1832935	1842625	9691	Chr01	2273851	2283551	9701	Shared	99.85	1016549	0	0	0	0	0	0	0	0	0	0
55	Chr01	1946285	1955666	9382	Chr16	15392473	15392467	0	Insertion	0	68928	0	0	4	0	0	0	0	0	3	0
56	Chr01	2221770	2233059	11290	Chr00	19294414	19305704	11291	Shared	99.9	17313	0	0	0	0	0	0	4	1	2	0
57	Chr01	2477220	2489330	12111	Chr01	2923749	2935881	12133	Shared	99.74	17313	0	0	0	0	0	0	0	0	0	0
58	Chr01	2605113	2614703	9591	Chr00	36885095	36894703	9609	Shared	98.26	0	0	0	0	0	0	0	0	0	0	0
59	Chr01	2685959	2695858	9900	Chr00	9960171	9969990	9820	Shared	97.67	297685	0	0	0	0	0	0	0	0	0	0
60	Chr01	2836802	2842275	5474	Chr01	149800	155273	5474	Shared	100	2798798	0	0	0	0	0	0	0	0	0	0
61	Chr01	2853446	2862821	9376	Chr01	129455	138871	9417	Shared	99.48	0	16	24	4	2	1	2	2	5	1	12
62	Chr01	2871683	2879464	7782	Chr01	112812	120593	7782	Shared	100	1488118	1	0	0	0	0	0	0	0	0	0
63	Chr01	2905617	2915264	9648	Chr01	82861	86649	3789	Shared	39.13	21162	0	0	0	0	0	0	0	0	0	0
64	Chr01	2973251	2983094	9844	Chr00	19211942	19221785	9844	Shared	100	644847	3	0	2	0	0	0	2	1	0	0
65	Chr01	3101795	3110413	8619	Chr00	41953022	41961646	8625	Shared	99.81	0	41	24	4	0	0	10	0	8	2	2
66	Chr01	3257504	3261572	4069	Chr01	3699617	3703684	4068	Shared	99.98	1754196	44	41	17	2	4	0	9	31	14	115
67	Chr01	3476655	3485633	8979	Chr00	12312580	12321542	8963	Shared	99.67	101332	10	9	2	0	0	1	5	4	1	8
68	Chr01	3598022	3607789	9768	Chr01	4046553	4056320	9768	Shared	99.98	517303	0	0	0	0	0	0	0	0	0	0
69	Chr01	3649220	3657753	8534	Chr01	4097618	4106152	8535	Shared	99.99	395000	12	23	5	4	1	0	5	22	0	2
70	Chr01	3661020	3666183	5164	Chr01	4109419	4114582	5164	Shared	100	1373736	554	458	168	108	197	108	173	267	175	221
71	Chr01	3676539	3686217	9679	Chr01	4124938	4134634	9697	Shared	99.7	0	0	0	0	0	0	0	0	0	0	0
72	Chr01	3883308	3893059	9752	Chr00	42646174	42655943	9770	Shared	99.34	303126	0	0	0	0	0	0	0	0	0	0
73	Chr01	3897708	3906242	8535	Chr00	42632874	42641525	8652	Shared	97.2	545902	0	0	0	0	0	0	0	0	0	0
74	Chr01	3998834	4013748	14915	Chr05	17564388	17564382	0	Insertion	0	150778	3	4	11	5	4	0	0	16	3	4
75	Chr01	4060257	4069914	9658	Chr00	23157807	23167481	9675	Shared	99.82	21162	0	0	0	0	0	0	0	0	0	3
76	Chr01	4170359	4184211	13853	Chr01	4581707	4595559	13853	Shared	99.99	1161536	0	0	0	0	0	0	0	0	0	0
77	Chr01	4186738	4196470	9733	Chr01	4598086	4607818	9733	Shared	99.91	601222	0	0	0	0	0	0	0	0	2	0
78	Chr01	4262837	4267641	4805	Chr00	27046806	27051613	4808	Shared	99.94	283310	0	0	0	0	0	0	0	0	0	0
79	Chr01	4345310	4357551	12242	Chr00	35370849	35383090	12242	Shared	100	2285921	0	0	2	0	0	0	0	0	0	0
80	Chr01	4484924	4490213	5290	Chr00	35978441	35983606	5166	Shared	97.66	1631430	0	0	0	0	0	0	0	0	0	0
81	Chr01	4625052	4633627	8576	Chr00	27287378	27295951	8574	Shared	99.95	1066394	0	0	0	0	0	0	0	0	1	0
82	Chr01	4738746	4750318	11573	Chr15	40656742	40656736	0	Insertion	0	560801	1	0	0	0	0	0	0	0	0	0
83	Chr01	4803094	4812768	9675	Chr00	4148572	4158277	9706	Shared	99.44	0	0	0	0	0	0	0	0	0	0	0
84	Chr01	4818494	4834610	16117	Chr00	4126727	4142846	16120	Shared	99.98	1365266	0	2	4	0	0	0	0	0	4	0
85	Chr01	4842541	4852325	9785	Chr00	4109008	4118796	9789	Shared	99.91	84740	0	0	0	0	0	0	0	0	0	0
86	Chr01	4909013	4918625	9613	Chr00	42312570	42322188	9619	Shared	99.77	0	0	0	0	0	0	0	0	0	0	0
87	Chr01	4949817	4959363	9547	Chr13	23078484	23078479	0	Unknown	0	21162	0	0	0	0	0	0	0	0	0	0
88	Chr01	5001880	5015532	13653	Chr00	39889085	39902752	13668	Shared	99.87	2670248	0	0	0	0	0	0	0	0	0	0
89	Chr01	5189601	5193742	4142	Chr01	5584876	5589017	4142	Shared	100	2727686	0	0	0	0	0	0	0	0	0	0
90	Chr01	5223454	5233051	9598	Chr01	5618778	5628375	9598	Shared	99.98	677116	11	8	0	1	0	2	0	0	4	0
91	Chr01	5239283	5248915	9633	Chr01	5634607	5636405	1799	Shared	18.65	757553	0	0	0	0	0	0	0	0	0	0
92	Chr01	5266616	5276275	9660	Chr17	14267910	14267904	0	Insertion	0	42339	0	2	0	0	0	0	0	0	0	0
93	Chr01	5346459	5350906	4448	Chr00	19969737	19974184	4448	Shared	100	1037673	0	0	0	0	0	0	0	0	0	0
94	Chr01	5383236	5392064	8829	Chr00	20005652	20014495	8844	Shared	99.81	3064043	0	5	0	0	0	0	0	0	0	0
95	Chr01	5482887	5491899	9013	Chr00	18412863	18422218	9356	Shared	83.11	0	2	2	0	0	0	0	0	0	0	0
96	Chr01	5572940	5582592	9653	Chr00	4967772	4969589	1818	Shared	18.8	0	0	0	0	0	0	0	0	0	0	0
97	Chr01	5644332	5657814	13483	Chr00	38019788	38033270	13483	Shared	100	4142558	0	0	0	0	0	0	1	0	0	0
98	Chr01	5772208	5775860	3653	Chr01	7574384	7577832	3449	Shared	94.31	0	0	5	0	2	0	1	11	0	0	0
99	Chr01	5850031	5859599	9569	Chr01	443257	452901	9645	Shared	97.34	105964	0	2	0	0	0	0	0	0	0	0
100	Chr01	5884608	5891036	6429	Chr01	412353	418781	6429	Shared	99.98	2575893	0	0	0	0	0	0	0	0	0	0
101	Chr01	6234390	6245598	11209	Chr00	22145907	22157147	11241	Shared	99.65	169729	33	36	54	5	97	10	7	57	36	0
102	Chr01	6252898	6262422	9525	Chr00	22129065	22138607	9543	Shared	99.81	21162	0	2	0	0	0	0	0	0	0	0
103	Chr01	6270411	6277678	7268	Chr00	25117406	25124676	7271	Shared	99.9	657435	0	0	0	0	0	0	0	0	0	0
104	Chr01	6294558	6304090	9533	Chr00	25141558	25151106	9549	Shared	99.83	105964	0	0	0	0	0	0	0	0	0	0
105	Chr01	6314813	6324639	9827	Chr00	25161596	25171425	9830	Shared	99.96	165474	0	0	0	0	0	0	0	0	0	0
106	Chr01	6385424	6395205	9782	Chr01	5802850	5812631	9782	Shared	99.97	511039	0	0	0	0	0	1	0	0	0	0
107	Chr01	6476087	6483933	7847	Chr01	5893528	5901375	7848	Shared	99.91	0	7	3	0	0	0	3	3	3	2	1
108	Chr01	6616288	6625898	9611	Chr01	6019221	6028875	9655	Shared	99.12	0	0	0	0	0	4	0	0	0	0	0
109	Chr01	6698346	6714377	16032	Chr01	6108023	6124054	16032	Shared	100	2283006	1	0	0	0	0	0	0	0	0	0
110	Chr01	6862994	6872648	9655	Chr01	6281753	6291414	9662	Shared	99.84	930223	0	0	0	0	0	0	0	0	0	0
111	Chr01	6946335	6957053	10719	Chr01	6364888	6375808	10921	Shared	85.43	194888	499	555	39	46	35	52	78	75	43	53
112	Chr01	7011344	7016407	5064	Chr01	6439828	6444891	5064	Shared	100	99788	6	0	0	0	0	0	0	29	0	0
113	Chr01	7062139	7066974	4836	Chr01	6490415	6495250	4836	Shared	100	883390	0	0	0	0	0	0	0	0	0	0
114	Chr01	7186072	7195590	9519	Chr01	6614910	6624442	9533	Shared	99.69	42339	0	0	0	0	0	0	0	0	0	0
115	Chr01	7232157	7242226	10070	Chr01	6661012	6671078	10067	Shared	99.96	1394315	0	3	0	0	0	0	0	0	0	0
116	Chr01	7306643	7310355	3713	Chr01	6743525	6747238	3714	Shared	99.97	0	0	5	2	0	2	0	10	5	4	1
117	Chr01	7400177	7405551	5375	Chr01	6836994	6842368	5375	Shared	100	1275882	0	0	0	0	0	0	0	0	0	0
118	Chr01	7415949	7424010	8062	Chr01	6852766	6860829	8064	Shared	99.89	21931	4	8	2	0	1	1	0	5	0	0
119	Chr01	7441702	7451258	9557	Chr01	6878525	6888127	9603	Shared	99.07	84740	0	2	0	0	0	0	0	0	0	0
120	Chr01	7501750	7517564	15815	Chr12	27248523	27264519	15997	Shared	98.71	800229	2	0	0	0	0	0	0	0	0	1
121	Chr01	7588707	7598543	9837	Chr00	28126010	28135877	9868	Shared	99.37	165861	0	0	0	0	0	0	0	0	0	0
122	Chr01	7674645	7689853	15209	Chr01	7145108	7160079	14972	Shared	98.4	230922	21	9	0	4	0	1	0	0	4	0
123	Chr01	7804751	7816298	11548	Chr01	7313853	7304396	0	Unknown	0	518086	0	0	0	0	0	0	0	0	0	0
124	Chr01	7869900	7873627	3728	Chr01	7358007	7361736	3730	Shared	99.95	1767279	0	0	0	0	0	0	0	0	0	0
125	Chr01	7919944	7929718	9775	Chr01	7408057	7417860	9804	Shared	98.96	320232	0	0	0	0	0	0	0	0	0	0
126	Chr01	7944148	7953986	9839	Chr01	7432290	7442128	9839	Shared	100	289137	0	0	0	0	0	0	0	0	0	0
127	Chr01	8029920	8041170	11251	Chr01	7517670	7528958	11289	Shared	99.65	190241	0	0	0	0	0	0	0	7	0	1
128	Chr01	8072507	8083159	10653	Chr00	44597014	44597008	0	Insertion	0	33096	14	34	55	5	66	6	0	48	60	1
129	Chr01	8141754	8151455	9702	Chr15	40658235	40658229	0	Insertion	0	796274	0	0	0	0	0	0	0	0	0	0
130	Chr01	8486358	8497791	11434	Chr01	7996784	8008217	11434	Shared	99.97	788368	0	0	0	0	0	0	0	0	0	0
131	Chr01	8512116	8517442	5327	Chr01	8022546	8027872	5327	Shared	100	501644	0	0	0	0	0	0	0	0	0	0
132	Chr01	8588468	8598252	9785	Chr01	8098900	8100530	1631	Shared	16.63	308568	0	1	0	0	0	0	2	0	0	2
133	Chr01	8699601	8712599	12999	Chr01	8211357	8211351	0	Insertion	0	1194389	0	4	0	0	0	0	0	0	0	0
134	Chr01	8757703	8767497	9795	Chr01	8232127	8232121	0	Insertion	0	169729	0	0	0	0	0	0	0	0	0	0
135	Chr01	8926100	8933775	7676	Chr01	8397901	8397895	0	Insertion	0	0	14	22	0	1	3	3	0	1	0	1
136	Chr01	9044731	9063390	18660	Chr01	8508254	8508248	0	Insertion	0	36562	7	18	4	8	2	0	10	39	1	3
137	Chr01	9185948	9195779	9832	Chr01	8613482	8623286	9805	Shared	98.64	646027	0	0	0	0	0	0	0	0	0	0
138	Chr01	9349575	9359080	9506	Chr03	4955590	4955584	0	Insertion	0	63531	0	0	0	0	0	1	0	1	0	0
139	Chr01	9428007	9435605	7599	Chr01	8923570	8925762	2193	Shared	22.43	878234	0	0	0	0	0	0	0	0	0	0
140	Chr01	9441170	9451011	9842	Chr01	8931327	8931321	0	Insertion	0	186370	0	0	0	0	0	0	0	0	0	0
141	Chr01	9500691	9514190	13500	Chr01	8980184	8993683	13500	Shared	99.62	456673	5	2	0	0	0	0	1	0	0	0
142	Chr01	9723909	9735146	11238	Chr02	17701041	17701201	161	Elimination	1.03	0	0	0	6	0	0	0	0	2	0	1
143	Chr01	9820944	9833160	12217	Chr01	9300351	9312591	12241	Shared	98.06	958440	483	470	0	92	0	40	58	0	29	109
144	Chr01	9852939	9863411	10473	Chr01	9333317	9333311	0	Insertion	0	275931	19	25	0	41	1	51	34	2	57	20
145	Chr01	9921011	9928723	7713	Chr01	9390945	9398920	7976	Shared	19.14	159285	1	3	0	0	0	0	0	0	1	1
146	Chr01	9942236	9946911	4676	Chr01	9412403	9417085	4683	Shared	99.1	92070	0	0	0	1	0	1	0	2	0	0
147	Chr01	9991320	9998832	7513	Chr00	42565413	42572952	7540	Shared	98.7	508690	0	0	0	0	0	0	0	0	0	0
148	Chr01	10450898	10465073	14176	Chr01	9931884	9931878	0	Insertion	0	99402	12004	13352	1354	1790	1896	2811	160	47	108	433
149	Chr01	10478987	10489453	10467	Chr01	9945772	9956241	10470	Shared	99.4	646420	6	13	0	6	0	4	6	0	2	3
150	Chr01	10651194	10660817	9624	Chr00	35446040	35446034	0	Insertion	0	41183	44	66	3	14	8	16	8	21	8	15
151	Chr01	10701822	10706258	4437	Chr01	10168147	10172594	4448	Shared	99.08	1585476	11	3	0	0	0	1	0	0	0	0
152	Chr01	10722876	10732738	9863	Chr01	10195103	10204989	9887	Shared	99.36	84740	0	0	0	0	0	0	0	0	0	0
153	Chr01	10908665	10912706	4042	Chr01	10370596	10374646	4051	Shared	97.16	2392700	0	0	0	0	0	1	0	0	0	0
154	Chr01	10914668	10920871	6204	Chr01	10378164	10378158	0	Insertion	0	270883	8	10	0	0	0	0	0	0	0	0
155	Chr01	11030509	11034658	4150	Chr01	10487906	10492055	4150	Shared	100	2295081	0	0	0	0	0	0	0	0	0	0
156	Chr01	11073580	11077634	4055	Chr01	10530977	10535031	4055	Shared	100	2575893	0	0	0	0	0	2	0	0	0	0
157	Chr01	11093601	11108919	15319	Chr01	10550996	10566339	15344	Shared	99.75	73941	8	7	0	2	5	2	3	0	5	2
158	Chr01	11273440	11280108	6669	Chr01	10730501	10737203	6703	Shared	99.4	149618	1	2	0	0	0	0	1	0	0	0
159	Chr01	11294908	11298642	3735	Chr01	10752002	10755736	3735	Shared	100	445343	4	12	0	0	0	0	0	0	3	0
160	Chr01	11406060	11415407	9348	Chr01	10863094	10872441	9348	Shared	99.99	1315708	0	0	0	0	0	0	0	0	0	0
161	Chr01	11566895	11577676	10782	Chr00	35820105	35830887	10783	Shared	99.97	3827701	2	4	0	0	0	0	0	0	0	0
162	Chr01	11655909	11665399	9491	Chr01	11142613	11152125	9513	Shared	99.71	845739	2	0	0	0	0	0	0	0	6	0
163	Chr01	11806159	11812974	6816	Chr01	11292295	11299110	6816	Shared	100	1311280	0	0	0	0	0	0	0	0	0	0
164	Chr01	11855294	11857876	2583	Chr01	11341430	11343983	2554	Shared	97.01	0	0	13	0	1	0	1	0	0	0	5
165	Chr01	11956087	11960261	4175	Chr00	9858838	9863012	4175	Shared	100	2157559	0	0	0	0	0	0	0	0	0	0
166	Chr01	11960830	11969842	9013	Chr00	9863581	9872605	9025	Shared	99.84	62375	2	2	0	0	0	0	0	0	0	0
167	Chr01	11993524	12000229	6706	Chr01	11453516	11460232	6717	Shared	99.82	573353	0	0	0	2	0	0	0	0	0	0
168	Chr01	12145077	12154812	9736	Chr01	11604821	11614580	9760	Shared	99.56	541591	0	0	0	0	0	0	0	0	0	0
169	Chr01	12173361	12179502	6142	Chr01	11633085	11639226	6142	Shared	99.98	361876	0	0	0	0	0	0	0	0	0	1
170	Chr01	12198261	12213142	14882	Chr01	11664807	11679747	14941	Shared	70.86	1930077	7	4	0	0	0	2	1	0	3	0
171	Chr01	12280139	12292634	12496	Chr01	11747455	11747449	0	Insertion	0	0	11	4	9	1	0	0	2	19	1	4
172	Chr01	12296978	12306502	9525	Chr01	11761108	11761102	0	Unknown	0	282921	0	0	0	0	0	0	0	0	0	0
173	Chr01	12330405	12343060	12656	Chr01	11784743	11784737	0	Insertion	0	32326	2	0	2	0	2	0	0	15	0	2
174	Chr01	12349565	12359172	9608	Chr01	11791246	11791241	0	Unknown	0	0	0	0	0	0	0	0	0	0	0	0
175	Chr01	12507982	12521827	13846	Chr01	11970693	11986683	15991	Shared	81.32	3086721	1	0	0	0	0	0	0	0	0	0
176	Chr01	12598341	12602296	3956	Chr01	12025808	12025802	0	Insertion	0	1322553	8	20	0	0	0	0	0	0	0	0
177	Chr01	12735103	12744920	9818	Chr01	12190187	12201724	11538	Shared	81.69	1479209	1	2	0	0	0	0	0	0	0	0
178	Chr01	12992751	13002529	9779	Chr01	12434821	12434815	0	Insertion	0	0	0	0	0	0	0	0	0	0	0	0
179	Chr01	13036305	13039969	3665	Chr01	12468329	12473809	5481	Shared	63.26	2412347	0	0	0	0	0	0	0	0	0	0
180	Chr01	13050009	13059748	9740	Chr00	49835083	49835077	0	Insertion	0	739001	0	0	0	0	0	0	0	0	0	0
181	Chr01	13499624	13508617	8994	Chr01	12953913	12953907	0	Insertion	0	148845	0	0	0	0	2	0	0	0	0	0
182	Chr01	13595715	13601378	5664	Chr01	13074761	13074755	0	Insertion	0	0	14	40	0	6	0	12	24	0	22	10
183	Chr01	13614274	13628178	13905	Chr01	13094158	13108061	13904	Shared	98.3	2064450	0	0	0	0	0	0	0	0	0	0
184	Chr01	13655662	13660959	5298	Chr01	13135487	13140785	5299	Shared	98.81	430504	4	0	0	2	0	0	0	0	0	0
185	Chr01	13675668	13685336	9669	Chr01	13155259	13155253	0	Insertion	0	580023	0	0	0	0	0	0	0	0	0	0
186	Chr01	13723533	13733163	9631	Chr00	3660695	3660697	3	Elimination	0.03	237126	0	0	0	0	0	0	0	0	0	0
187	Chr01	14096578	14100795	4218	Chr01	13574674	13578869	4196	Shared	94.62	1830321	68	60	0	44	0	13	49	3	41	105
188	Chr01	14195763	14203028	7266	Chr01	13660160	13660154	0	Insertion	0	520828	0	0	0	3	0	2	1	0	5	0
189	Chr01	14203983	14219572	15590	Chr01	13661106	13661100	0	Insertion	0	601222	6	6	4	0	3	1	3	0	0	0
190	Chr01	14298238	14304445	6208	Chr01	13757514	13763717	6204	Shared	95.66	3924927	0	0	0	0	0	0	0	0	0	0
191	Chr01	14541958	14551708	9751	Chr01	14068765	14068762	0	Unknown	0	905209	0	0	1	6	0	0	0	0	0	0
192	Chr01	14745875	14749914	4040	Chr01	14310663	14314675	4013	Shared	91.38	2806003	0	0	0	0	0	0	0	0	0	0
193	Chr01	14865012	14872616	7605	Chr01	14408221	14408215	0	Insertion	0	415283	0	2	0	5	0	17	0	0	2	0
194	Chr01	14873503	14879469	5967	Chr01	14409098	14409120	23	Unknown	0.34	2067343	0	1	0	0	0	17	0	0	0	0
195	Chr01	14918284	14924947	6664	Chr01	14435394	14435388	0	Insertion	0	251478	30	27	3	4	7	5	6	5	3	3
196	Chr01	14989669	14994226	4558	Chr01	14528065	14541425	13361	Shared	32.86	1532700	17	27	7	3	8	8	7	0	1	0
197	Chr01	15453998	15463140	9143	Chr01	14974039	14983086	9048	Shared	98.87	2090491	0	0	3	0	0	1	0	0	0	0
198	Chr01	15469114	15483421	14308	Chr01	14989060	15003190	14131	Shared	98.26	471525	8	0	0	0	0	1	0	0	1	2
199	Chr01	15597607	15603995	6389	Chr01	15103375	15109763	6389	Shared	99.94	2019865	0	0	0	0	0	0	0	0	0	0
200	Chr01	15606871	15614681	7811	Chr01	15112639	15120449	7811	Shared	99.91	1479614	0	0	0	0	0	1	0	0	0	0
201	Chr01	15634290	15638926	4637	Chr01	15143129	15147835	4707	Shared	98.34	0	6	0	1	11	17	99	16	0	4	1
202	Chr01	15926381	15932575	6195	Chr01	15430378	15434731	4354	Shared	68.94	1717842	468	517	295	99	203	70	127	294	348	260
203	Chr01	15939840	15948140	8301	Chr01	15443688	15451988	8301	Shared	97.54	1590353	0	0	0	0	0	0	0	0	0	0
204	Chr01	16118668	16123695	5028	Chr01	15626875	15631902	5028	Shared	100	1258601	0	0	1	0	0	0	0	0	0	0
205	Chr01	16280088	16285007	4920	Chr01	15787251	15792170	4920	Shared	100	1407236	1	0	0	0	0	0	0	0	0	0
206	Chr01	16349598	16359012	9415	Chr01	15856617	15856611	0	Insertion	0	0	1773	2917	349	571	189	538	2223	974	912	1280
207	Chr01	16563408	16576129	12722	Chr01	16060576	16073316	12741	Shared	99.85	2743756	372	345	164	86	110	85	111	123	54	79
208	Chr01	16761684	16767647	5964	Chr01	16258426	16264460	6035	Shared	98.69	421136	0	0	48	51	33	38	2	6	1	6
209	Chr01	16823882	16839415	15534	Chr01	16312771	16328312	15542	Shared	99.95	197211	287	311	12	14	6	8	21	8	10	16
210	Chr01	16853479	16860465	6987	Chr01	16342376	16349366	6991	Shared	99.94	29246	0	0	8	0	19	0	0	0	0	2
211	Chr01	16912322	16916771	4450	Chr01	16400904	16405163	4260	Shared	95.69	2229770	4	2	0	5	2	0	0	0	0	0
212	Chr01	16943404	16947457	4054	Chr01	16431803	16435856	4054	Shared	100	4084894	0	0	0	0	0	0	0	0	0	0
213	Chr01	17058953	17063493	4541	Chr01	16547416	16551956	4541	Shared	100	1442796	0	0	0	0	1	0	3	0	0	0
214	Chr01	17248092	17249839	1748	Chr01	16736625	16738372	1748	Shared	100	2486876	8	32	21	9	13	3	19	22	9	4
215	Chr01	17316086	17320453	4368	Chr01	16819001	16823367	4367	Shared	99.98	92842	2	0	0	0	4	0	19	0	0	0
216	Chr01	17485508	17492059	6552	Chr01	16988368	16994926	6559	Shared	99.89	2674468	0	0	0	0	0	0	0	0	0	0
217	Chr01	17565748	17577778	12031	Chr01	17053935	17053957	23	Elimination	0.16	755184	0	0	0	0	0	0	1	0	0	0
218	Chr01	17656299	17660011	3713	Chr01	17163973	17167763	3791	Shared	95.23	2370561	3	3	0	0	0	0	0	0	0	0
219	Chr01	17689073	17701078	12006	Chr01	17199246	17199240	0	Insertion	0	371225	7	10	0	0	0	10	0	0	2	10
220	Chr01	17730162	17735033	4872	Chr01	17242267	17242261	0	Insertion	0	482865	107	88	3	8	0	18	56	2	72	18
221	Chr01	17902859	17916881	14023	Chr01	17350895	17364691	13797	Shared	94.86	2289251	4	0	2	0	0	0	1	0	1	0
222	Chr01	18141458	18154883	13426	Chr01	17610335	17610329	0	Insertion	0	875063	222	171	0	15	0	21	45	0	16	14
223	Chr01	18299171	18303780	4610	Chr01	17756308	17760895	4588	Shared	92.15	2173729	1	35	0	0	0	0	0	4	0	0
224	Chr01	18420917	18429465	8549	Chr01	17912543	17912537	0	Insertion	0	146525	32	7	0	0	10	155	328	41	0	0
225	Chr01	18479114	18488819	9706	Chr01	17979328	17979322	0	Insertion	0	644060	0	0	0	0	0	1	0	0	0	0
226	Chr01	18525737	18535335	9599	Chr01	18019973	18019967	0	Insertion	0	21162	8	6	6	1	0	0	2	2	1	0
227	Chr01	18825265	18828183	2919	Chr01	18335218	18338166	2949	Shared	93.04	2292999	0	0	0	3	0	9	2	0	43	0
228	Chr01	18842224	18852657	10434	Chr01	18351151	18351162	12	Unknown	0.11	231697	65	42	0	7	1	2	8	0	9	11
229	Chr01	18935620	18943055	7436	Chr01	18435372	18435366	0	Insertion	0	640127	78	85	1	1	0	0	13	7	0	12
230	Chr01	19003505	19007408	3904	Chr01	18511612	18515448	3837	Shared	94.4	1995949	3	2	1	1	0	5	3	0	0	0
231	Chr01	19015832	19027950	12119	Chr01	18523835	18523829	0	Insertion	0	688537	0	0	0	0	0	0	1	0	1	0
232	Chr01	19037329	19046690	9362	Chr01	18533258	18533713	456	Unknown	3.38	111755	30	34	0	19	0	62	34	1	8	27
233	Chr01	19168302	19171796	3495	Chr01	18661351	18664819	3469	Shared	96.94	3235639	0	0	0	0	0	0	0	0	0	0
234	Chr01	19335803	19340644	4842	Chr01	18834735	18834729	0	Insertion	0	391101	2	0	0	0	0	0	2	0	4	0
235	Chr01	19347806	19352139	4334	Chr01	18836931	18841302	4372	Shared	95.93	2715852	0	1	0	0	0	0	0	0	0	0
236	Chr01	19485117	19491329	6213	Chr01	18958346	18975516	17171	Shared	35.68	2616714	4	0	2	0	7	1	2	0	2	2
237	Chr01	19582101	19591738	9638	Chr01	19069532	19081305	11774	Shared	77.18	2704444	0	0	0	0	0	0	0	0	0	0
238	Chr01	19660182	19669823	9642	Chr01	19155499	19155493	0	Insertion	0	163540	36	22	20	11	7	3	22	3	16	30
239	Chr01	19730741	19735767	5027	Chr01	19240822	19240816	0	Insertion	0	0	22	48	0	2	1	1	1	0	0	4
240	Chr01	20099133	20106439	7307	Chr01	19666989	19666983	0	Insertion	0	755184	0	0	0	1	0	1	0	0	0	0
241	Chr01	20123340	20127081	3742	Chr01	19688769	19692487	3719	Shared	90.07	2693041	0	0	0	0	0	0	0	0	0	0
242	Chr01	20269250	20273303	4054	Chr01	19861097	19867078	5982	Shared	66.8	821986	0	0	0	0	0	0	2	0	5	4
243	Chr01	20305060	20314187	9128	Chr01	19892541	19894607	2067	Shared	22.27	641700	0	0	0	0	0	0	2	0	5	4
244	Chr01	20394086	20405207	11122	Chr01	19977983	19989179	11197	Shared	96.2	1901716	0	0	4	0	0	0	0	0	0	0
245	Chr01	20657281	20663905	6625	Chr01	20219304	20225927	6624	Shared	99.91	1611088	0	0	0	0	0	0	0	0	0	0
246	Chr01	20699540	20705572	6033	Chr01	20268096	20274013	5918	Shared	92.44	168568	35	32	0	0	4	0	44	0	2	4
247	Chr01	20709110	20714440	5331	Chr01	20294113	20282286	0	Unknown	0	554919	0	0	0	0	0	0	0	0	0	0
248	Chr01	20729234	20734241	5008	Chr01	20297262	20302269	5008	Shared	99.66	197986	2	0	0	0	0	0	0	0	0	0
249	Chr01	20744643	20748366	3724	Chr01	20312666	20316325	3660	Shared	97.72	1759510	0	0	0	0	0	0	0	0	0	0
250	Chr01	20748579	20761228	12650	Chr01	20316538	20329159	12622	Shared	98.8	1062802	3	0	0	1	0	0	1	0	4	0
251	Chr01	21098359	21105365	7007	Chr01	20698813	20698817	5	Elimination	0.07	357203	5	0	0	0	0	0	0	0	3	0
252	Chr01	21117967	21127473	9507	Chr01	20706368	20706370	3	Elimination	0.03	562762	90	51	0	5	1	2	14	0	7	0
253	Chr01	21324247	21330048	5802	Chr01	20972468	20972463	0	Insertion	0	214643	76	70	4	36	0	8	35	6	10	18
254	Chr01	21649468	21651886	2419	Chr01	21184639	21186997	2359	Shared	96.98	481301	27	31	11	15	18	24	1	24	37	6
255	Chr01	21680938	21686797	5860	Chr01	21208859	21208853	0	Insertion	0	170503	274	301	12	9	10	7	25	90	11	16
256	Chr01	21746205	21750590	4386	Chr01	21265441	21265435	0	Insertion	0	830297	3	0	0	0	0	0	0	0	0	0
257	Chr01	21790334	21796739	6406	Chr01	21298787	21298781	0	Insertion	0	82040	58	47	0	19	0	20	10	0	4	8
258	Chr01	22058583	22063431	4849	Chr01	21598974	21598978	5	Unknown	0.1	640127	0	0	0	0	0	0	0	0	0	0
259	Chr01	22156522	22161402	4881	Chr01	21687129	21697410	10282	Shared	46.48	735056	0	0	0	0	0	0	0	0	0	0
260	Chr01	22289889	22295475	5587	Chr01	21823950	21823944	0	Insertion	0	169729	9	6	0	0	0	1	1	0	0	0
261	Chr01	22565173	22571728	6556	Chr01	22068054	22068048	0	Insertion	0	122954	0	0	0	0	4	14	34	0	2	24
262	Chr01	22646132	22650537	4406	Chr01	22090689	22090683	0	Insertion	0	0	18	16	0	5	0	62	93	0	9	25
263	Chr01	22711183	22716450	5268	Chr07	25350037	25350049	13	Elimination	0.25	0	2	18	4	4	0	1	0	0	0	1
264	Chr01	22756909	22762956	6048	Chr01	22196228	22196222	0	Insertion	0	428552	0	0	1	0	0	0	0	0	0	1
265	Chr01	22787707	22799924	12218	Chr05	36531542	36531536	0	Unknown	0	75098	2	0	2	2	3	1	0	2	5	0
266	Chr01	22845384	22851114	5731	Chr01	22270487	22276218	5732	Shared	98.22	1526616	0	0	1	2	0	0	0	0	0	0
267	Chr01	22950606	22956213	5608	Chr01	22362513	22362507	0	Insertion	0	164700	2	0	4	1	2	4	1	1	1	2
268	Chr01	23526655	23531867	5213	Chr04	1270064	1270058	0	Insertion	0	695234	30	30	0	26	0	23	22	0	23	26
269	Chr01	23725154	23740052	14899	Chr01	23209338	23209332	0	Insertion	0	0	65	130	57	4	13	47	173	33	159	158
270	Chr01	23761486	23773878	12393	Chr01	23247938	23247932	0	Insertion	0	150391	2	0	1	0	0	0	3	1	2	0
271	Chr01	23843407	23853136	9730	Chr01	23334657	23334651	0	Insertion	0	0	35	34	0	12	0	52	50	1	8	20
272	Chr01	23891749	23896009	4261	Chr01	23365656	23365658	3	Elimination	0.07	266613	11	12	0	0	0	0	11	0	0	1
273	Chr01	23905510	23909959	4450	Chr01	23374658	23374756	99	Elimination	1.57	1880771	1	0	1	0	0	0	0	1	0	0
274	Chr01	23994744	24003959	9216	Chr01	23454475	23454469	0	Insertion	0	150778	8	12	6	5	4	2	2	11	9	0
275	Chr01	24139154	24146030	6877	Chr01	23574107	23574121	15	Unknown	0.19	2318830	0	0	0	0	0	0	0	0	0	0
276	Chr01	24280296	24285584	5289	Chr01	23712911	23718199	5289	Shared	99.58	168568	0	0	0	0	0	0	0	0	0	0
277	Chr01	24376319	24382097	5779	Chr01	23832917	23832911	0	Insertion	0	806952	0	0	0	4	0	4	0	0	0	0
278	Chr01	24521155	24526444	5290	Chr01	24363765	24363759	0	Insertion	0	0	41	29	2	10	3	13	46	19	14	19
279	Chr01	24533539	24537930	4392	Chr01	24370852	24375244	4393	Shared	99.89	176307	2	0	0	0	0	0	3	0	3	4
280	Chr01	24547227	24553686	6460	Chr01	24384525	24390988	6464	Shared	99.69	826735	138	97	0	94	0	51	66	0	42	34
281	Chr01	24687447	24692768	5322	Chr01	24529661	24534982	5322	Shared	99.94	1895143	0	0	0	0	0	0	0	0	0	0
282	Chr01	24751315	24759526	8212	Chr16	3847986	3847980	0	Insertion	0	0	2	2	14	212	10	59	14	39	123	42
283	Chr01	24887590	24891903	4314	Chr01	24724880	24724875	0	Insertion	0	0	159	152	8	2	3	9	50	17	18	51
284	Chr01	24916914	24921701	4788	Chr01	24753337	24758000	4664	Shared	91.6	2373066	0	0	0	0	0	3	0	0	0	0
285	Chr01	24934735	24938472	3738	Chr01	24775647	24779376	3730	Shared	97.28	1585476	2	0	4	0	6	191	0	0	1	0
286	Chr01	25162311	25167548	5238	Chr01	25010941	25016120	5180	Shared	96.36	2001720	98	76	9	14	10	197	23	15	12	28
287	Chr01	25353047	25365817	12771	Chr01	25206978	25207009	32	Unknown	0.22	602400	0	0	2	0	0	0	1	0	0	0
288	Chr01	25379072	25385401	6330	Chr01	25233476	25239773	6298	Shared	97.87	1336649	0	2	0	0	0	0	0	0	0	0
289	Chr01	25406877	25415055	8179	Chr01	25293909	25293903	0	Insertion	0	16543	15	11	0	1	0	0	0	0	4	16
290	Chr01	25756077	25760115	4039	Chr01	25656345	25660433	4089	Shared	95.99	862775	12	0	0	38	0	3	0	0	0	0
291	Chr01	25794820	25798739	3920	Chr01	25692401	25696315	3915	Shared	99.18	830297	3	4	0	1	0	2	0	0	0	0
292	Chr01	25919762	25928917	9156	Chr01	25809881	25818452	8572	Shared	86.27	2170826	1	0	0	0	0	0	0	0	0	0
293	Chr01	25963576	25966691	3116	Chr01	25852614	25852608	0	Insertion	0	419575	0	0	0	0	0	0	0	0	0	0
294	Chr01	26307058	26311993	4936	Chr01	26261263	26266200	4938	Shared	99.96	124113	149	89	0	0	0	0	0	0	0	3
295	Chr01	26327213	26336852	9640	Chr01	26281424	26290983	9560	Shared	99.17	453156	335	292	9	44	7	41	58	11	36	58
296	Chr01	26446805	26451075	4271	Chr01	26400957	26405227	4271	Shared	100	2391028	0	0	0	0	0	0	0	0	0	0
297	Chr01	26538422	26546390	7969	Chr01	26492607	26500580	7974	Shared	99.55	27706	25	29	45	4	19	66	8	19	3	14
298	Chr01	26792524	26798226	5703	Chr01	26749636	26755338	5703	Shared	100	188306	0	0	2	10	0	24	0	0	0	0
299	Chr01	26817702	26829980	12279	Chr01	26774814	26787147	12334	Shared	99.05	584340	0	0	0	0	0	0	4	0	0	0
300	Chr01	26834525	26840281	5757	Chr01	26791691	26797447	5757	Shared	100	1497028	0	0	0	0	0	1	0	0	0	0
301	Chr01	26861453	26866638	5186	Chr01	26818623	26823808	5186	Shared	100	1722741	0	0	0	0	0	0	0	0	0	0
302	Chr01	27054843	27060133	5291	Chr01	27011881	27017179	5299	Shared	99.85	0	31	21	97	54	114	56	746	1330	55	30
303	Chr01	27150371	27153842	3472	Chr01	28192605	28196076	3472	Shared	100	2124419	8	0	0	1	1	3	3	1	0	67
304	Chr01	27394040	27398802	4763	Chr01	27375847	27380610	4764	Shared	99.98	0	39	28	64	29	12	61	33	25	36	24
305	Chr01	27440300	27447120	6821	Chr01	27422110	27428934	6825	Shared	99.69	0	5	14	0	2	0	0	1	7	0	0
306	Chr01	27511360	27516421	5062	Chr01	27493176	27498237	5062	Shared	100	1120323	2	3	0	0	0	1	0	0	0	0
307	Chr01	27590066	27595114	5049	Chr01	27571929	27576995	5067	Shared	99.64	183273	2	1	0	2	0	2	2	0	0	0
308	Chr01	27648449	27655196	6748	Chr01	27645898	27652645	6748	Shared	100	1306451	0	0	0	0	0	0	0	0	0	0
309	Chr01	27742825	27747818	4994	Chr01	27739798	27744791	4994	Shared	100	0	8	0	0	3	4	38	1	2	8	4
310	Chr01	27763603	27765597	1995	Chr01	27760577	27762571	1995	Shared	100	0	0	0	0	0	4	36	0	0	0	0
311	Chr01	27865632	27871930	6299	Chr01	27851754	27858061	6308	Shared	99.86	0	0	3	10	6	4	4	3	4	0	0
312	Chr01	27953518	27959204	5687	Chr01	27938646	27944241	5596	Shared	97.69	136090	70	115	0	2	5	12	6	12	3	0
313	Chr01	27973981	27979296	5316	Chr01	27959018	27964333	5316	Shared	100	71242	391	38	11	33	18	97	29	4	21	16
314	Chr01	28018942	28028319	9378	Chr01	28004026	28013405	9380	Shared	99.98	273989	5776	5101	5	576	26	1536	497	14	417	750
315	Chr01	28079111	28089302	10192	Chr01	28064199	28074394	10196	Shared	99.92	129135	8	8	6	2	3	2	0	5	2	8
316	Chr01	28187104	28200915	13812	Chr07	32138900	32152720	13821	Shared	99.92	0	4	8	0	0	0	0	0	0	0	0
317	Chr01	28236571	28241485	4915	Chr11	28053662	28058576	4915	Shared	100	136090	27	8	0	4	0	1	2	0	0	2
318	Chr01	28353371	28357441	4071	Chr00	22011593	22015663	4071	Shared	100	1881182	0	0	0	0	0	0	0	0	2	0
319	Chr01	28455704	28460995	5292	Chr01	28243693	28248984	5292	Shared	100	293022	6	8	1	4	0	10	8	1	2	0
320	Chr01	28496445	28499310	2866	Chr01	28284434	28287299	2866	Shared	100	154258	6	21	0	3	0	0	0	0	2	0
321	Chr01	28512090	28515137	3048	Chr01	28300075	28300652	578	Shared	18.96	0	1	0	0	0	0	0	0	1	0	0
322	Chr01	28554154	28559954	5801	Chr01	28339670	28345474	5805	Shared	99.93	0	27	47	2	5	0	3	15	4	4	2
323	Chr01	28675285	28679522	4238	Chr01	28462687	28462681	0	Insertion	0	294964	0	0	11	11	6	2	2	0	0	4
324	Chr01	28759786	28765380	5595	Chr01	28552834	28552828	0	Insertion	0	338517	0	7	0	30	7	5	0	0	6	0
325	Chr01	28876066	28880141	4076	Chr01	28544185	28548293	4109	Shared	98.78	326456	17	0	7	1	6	32	3	0	6	3
326	Chr01	28975041	28980067	5027	Chr01	28636507	28636501	0	Insertion	0	0	245	214	2	96	7	41	63	0	58	74
327	Chr01	29174796	29186232	11437	Chr04	28700749	28700751	3	Elimination	0.03	2090491	0	0	0	0	0	0	0	0	0	0
328	Chr01	29366156	29372983	6828	Chr01	29076001	29075995	0	Insertion	0	0	3	0	0	6	0	1	0	2	1	3
329	Chr01	29415015	29419164	4150	Chr01	29119164	29119158	0	Insertion	0	969575	65	41	545	330	270	160	219	96	199	177
330	Chr01	29428015	29433138	5124	Chr01	29128022	29128016	0	Insertion	0	0	1	12	9	0	10	4	0	0	7	2
331	Chr01	29471923	29477353	5431	Chr01	29178416	29178410	0	Insertion	0	299628	4	2	0	1	0	2	0	0	0	1
332	Chr01	29544784	29552179	7396	Chr01	29262745	29262739	0	Insertion	0	418795	2	0	4	2	4	4	15	2	0	0
333	Chr01	29907111	29917866	10756	Chr01	29631462	29631456	0	Insertion	0	35791	0	0	1	0	0	0	1	0	2	1
334	Chr01	29946912	29957666	10755	Chr01	29631462	29631456	0	Insertion	0	72013	0	0	0	0	0	0	0	0	0	0
335	Chr01	30180105	30184242	4138	Chr01	29847197	29847191	0	Insertion	0	208831	10	4	0	0	0	0	0	0	0	1
336	Chr01	30311547	30316303	4757	Chr01	29979857	29979851	0	Insertion	0	2677000	2	0	0	0	2	0	2	0	2	1
337	Chr01	30327495	30331329	3835	Chr01	30005968	30005962	0	Insertion	0	100174	6	0	1	0	15	1	0	1	31	0
338	Chr01	30333743	30348822	15080	Chr01	30008358	30008352	0	Insertion	0	75098	5	10	3	0	14	11	2	1	27	0
339	Chr01	30760268	30770385	10118	Chr01	30479866	30479860	0	Insertion	0	38872	48	91	44	26	77	41	103	71	23	54
340	Chr01	30794646	30797383	2738	Chr01	30504375	30504369	0	Insertion	0	510647	0	3	0	0	0	2	1	0	0	1
341	Chr01	30839607	30844801	5195	Chr01	30555815	30561135	5321	Unknown	42.07	0	62	52	2	7	0	4	22	8	22	14
342	Chr01	30965413	30978129	12717	Chr01	30661590	30661584	0	Insertion	0	710604	554	315	11	1	27	8	2	10	26	972
343	Chr01	31025970	31029433	3464	Chr01	30734936	30739714	4779	Shared	67.81	2116968	72	82	57	32	37	28	153	127	185	346
344	Chr01	31118736	31122282	3547	Chr01	30805930	30810784	4855	Shared	68.7	2276347	3	2	1	0	0	0	1	0	0	0
345	Chr01	31139372	31149122	9751	Chr01	30831191	30840882	9692	Shared	96.9	1230491	6	0	0	0	0	0	0	0	0	0
346	Chr01	31240163	31245278	5116	Chr01	30896642	30896636	0	Insertion	0	640914	0	0	0	0	0	0	1	0	1	19
347	Chr01	31303462	31316464	13003	Chr01	30956368	30969373	13006	Shared	99.89	3946528	119	114	159	184	180	187	146	174	64	50
348	Chr01	31367004	31373908	6905	Chr01	31019832	31026737	6906	Shared	99.93	0	64	93	3	4	7	2	66	71	16	20
349	Chr01	31593546	31598559	5014	Chr01	31245011	31245324	314	Shared	6.26	0	4	0	2	6	0	2	14	8	10	30
350	Chr01	31674879	31683567	8689	Chr01	31321642	31330339	8698	Shared	99.9	189467	22	35	55	1	63	27	8	26	4	6
351	Chr01	31719838	31729271	9434	Chr01	31366394	31375833	9440	Shared	99.8	0	24	44	13	9	1	9	7	63	4	15
352	Chr01	31743774	31756281	12508	Chr01	31390337	31402846	12510	Shared	99.98	450812	0	2	8	1	0	0	7	24	0	1
353	Chr01	31767417	31772718	5302	Chr01	31413986	31419293	5308	Shared	99.89	63917	43	24	8	9	20	41	4	24	8	16
354	Chr01	32129419	32134599	5181	Chr01	31787228	31787222	0	Insertion	0	72013	3	18	0	0	0	0	2	0	0	4
355	Chr01	32141834	32146851	5018	Chr01	31792759	31792753	0	Insertion	0	205345	8	5	0	0	0	0	4	0	0	1
356	Chr01	32351553	32357842	6290	Chr01	32011700	32017763	6064	Shared	96.38	0	765	902	37	117	30	316	74	310	86	220
357	Chr01	32438617	32442368	3752	Chr01	32093369	32097121	3753	Shared	99.81	91684	0	4	0	0	0	4	7	2	0	0
358	Chr01	32458261	32462470	4210	Chr01	32113016	32117223	4208	Shared	99.95	491471	60	50	12	19	5	5	7	8	13	17
359	Chr01	32486761	32492053	5293	Chr01	32141492	32146795	5304	Shared	99.7	0	52	56	1	32	4	35	26	25	123	49
360	Chr01	32499406	32505595	6190	Chr01	32154148	32160358	6211	Shared	98.54	0	0	0	0	5	0	23	139	11	4	0
361	Chr01	32602729	32608029	5301	Chr01	32257209	32262510	5302	Shared	99.98	1784049	0	0	0	1	0	0	2	2	2	0
362	Chr01	32911063	32916355	5293	Chr01	32594150	32598938	4789	Shared	82.64	64302	17	22	0	2	0	3	1	2	8	0
363	Chr01	32922177	32926477	4301	Chr01	32604352	32608652	4301	Shared	100	2523793	0	0	0	0	0	1	0	0	0	0
364	Chr02	153815	158956	5142	Chr02	13873	13867	0	Insertion	0	0	27	27	10	5	0	12	21	28	16	22
365	Chr02	502662	513687	11026	Chr04	17812632	17811949	0	Unknown	0	295353	540	706	59	116	25	54	153	50	104	192
366	Chr02	693945	699527	5583	Chr02	597131	597200	70	Unknown	1.02	170116	34	0	0	5	2	0	0	0	0	2
367	Chr02	760843	766169	5327	Chr02	661100	661094	0	Insertion	0	0	205	110	55	129	42	163	128	55	94	90
368	Chr02	800117	803868	3752	Chr02	709008	709003	0	Insertion	0	0	34	30	3	8	2	4	6	5	4	8
369	Chr02	898830	911759	12930	Chr02	817327	817321	0	Insertion	0	335404	1198	1507	16	16	28	15	97	31	15	46
370	Chr02	1112069	1126740	14672	Chr02	118070	129703	11634	Shared	76.66	1475161	0	0	0	0	0	0	5	0	0	0
371	Chr02	1127392	1132912	5521	Chr02	1095581	1101141	5561	Shared	97.61	776117	2	1	0	1	0	0	5	2	0	0
372	Chr02	1176814	1186460	9647	Chr02	1148072	1148066	0	Insertion	0	76640	4	6	0	4	0	2	5	4	45	0
373	Chr02	1189684	1194910	5227	Chr02	1151324	1156550	5227	Shared	98.55	538064	41	36	2	4	3	1	63	1	60	6
374	Chr02	1241320	1247514	6195	Chr02	1213806	1220293	6488	Shared	89.8	1314501	37	56	5	18	3	34	26	3	17	7
375	Chr02	1292506	1297540	5035	Chr02	1260171	1260165	0	Insertion	0	204182	454	673	8	2	13	4	11	51	16	4
376	Chr02	1321510	1326486	4977	Chr02	1296127	1296121	0	Insertion	0	114844	26	16	0	0	0	0	0	0	0	0
377	Chr02	1442384	1451939	9556	Chr02	1405750	1405744	0	Insertion	0	668848	8	7	2	4	3	3	6	0	0	3
378	Chr02	1497203	1506546	9344	Chr11	34057918	34057912	0	Insertion	0	35021	171	223	7	18	17	10	34	41	80	18
379	Chr02	1534117	1538168	4052	Chr02	1481347	1485236	3890	Shared	94.6	1865996	0	0	0	0	0	0	0	0	0	0
380	Chr02	1554552	1559768	5217	Chr02	1500362	1500393	32	Elimination	0.52	0	597	220	13	27	6	30	39	2	157	40
381	Chr02	1666804	1672050	5247	Chr02	1586637	1586631	0	Insertion	0	0	0	0	2	0	0	0	0	0	0	4
382	Chr02	1710185	1716282	6098	Chr02	1624804	1630908	6105	Shared	99.35	252642	0	1	0	0	0	2	0	0	2	0
383	Chr02	1726500	1731493	4994	Chr02	1641107	1641120	14	Unknown	0.26	0	8	2	0	3	0	3	1	0	5	0
384	Chr02	2060029	2063843	3815	Chr02	2210079	2210618	540	Unknown	9.28	1654638	26	10	0	0	2	4	0	1	0	0
385	Chr02	2105569	2107922	2354	Chr02	2244411	2244500	90	Unknown	2.96	404749	0	0	0	0	0	0	0	0	0	0
386	Chr02	2109098	2114007	4910	Chr02	2245725	2245719	0	Insertion	0	341241	21	32	0	1	2	9	6	0	27	17
387	Chr02	2115225	2119070	3846	Chr02	2246949	2250790	3842	Shared	96.15	1283119	1	0	0	0	0	0	0	0	2	0
388	Chr02	2407165	2416802	9638	Chr02	2590501	2590495	0	Unknown	0	33096	6	10	0	3	3	0	2	7	0	4
389	Chr02	2939464	2945862	6399	Chr00	4616864	4616858	0	Insertion	0	0	1169	1901	138	2	11	35	57	8	34	1
390	Chr02	3018926	3023678	4753	Chr02	3300010	3300004	0	Insertion	0	280979	2436	3998	172	67	334	171	295	399	11	151
391	Chr02	3072325	3078312	5988	Chr02	3282641	3282635	0	Insertion	0	85897	321	483	140	78	22	13	27	12	91	95
392	Chr02	3840563	3850357	9795	Chr00	4541448	4541455	8	Elimination	0.07	1363653	0	1	0	0	0	0	0	0	0	0
393	Chr02	4100762	4108650	7889	Chr02	4533997	4533991	0	Insertion	0	226270	0	0	2	0	0	2	0	0	0	0
394	Chr02	4146465	4156217	9753	Chr02	4562026	4562020	0	Insertion	0	215418	1	9	0	4	0	1	1	1	1	3
395	Chr02	4239345	4254383	15039	Chr02	4646382	4646378	0	Unknown	0	0	2	9	0	2	2	5	0	0	1	2
396	Chr02	4424291	4429545	5255	Chr02	4822878	4822872	0	Insertion	0	397729	18	15	0	3	0	0	2	0	13	9
397	Chr02	4455233	4460436	5204	Chr02	4848286	4848280	0	Insertion	0	473089	0	0	1	2	0	0	0	0	0	0
398	Chr02	4515213	4520813	5601	Chr02	4909387	4909381	0	Insertion	0	111755	4	7	19	2	26	4	9	1	9	0
399	Chr02	4644377	4656801	12425	Chr02	5273421	5273415	0	Insertion	0	0	14	1024	12	4	6	16	0	5	8	1
400	Chr02	4842147	4847694	5548	Chr02	5488810	5494361	5552	Shared	99.86	58135	1298	807	22	85	6	126	251	138	44	126
401	Chr02	5077581	5082638	5058	Chr02	5708535	5709008	474	Unknown	7.33	0	41	66	0	2	2	0	1	34	15	2
402	Chr02	5131121	5144632	13512	Chr02	5828689	5828683	0	Insertion	0	163926	8	98	2	2	0	0	3	1	0	1
403	Chr02	5152102	5157965	5864	Chr02	5855590	5860823	5234	Unknown	43.59	231310	283	410	327	153	303	220	177	168	99	78
404	Chr02	5187535	5197994	10460	Chr02	5891733	5891727	0	Insertion	0	78568	333	316	437	415	484	412	584	667	332	412
405	Chr02	5500118	5505411	5294	Chr02	6147629	6147623	0	Insertion	0	0	67	42	20	0	4	7	18	25	96	47
406	Chr02	5764404	5768195	3792	Chr02	6398579	6398573	0	Insertion	0	0	19	18	0	4	0	12	7	4	0	5
407	Chr02	5886268	5891315	5048	Chr02	6532938	6532932	0	Insertion	0	2047103	26	8	13	85	0	62	148	28	30	65
408	Chr02	5892640	5897892	5253	Chr02	6509093	6514320	5228	Shared	97.13	761107	0	0	0	85	0	0	0	0	29	65
409	Chr02	5915517	5919032	3516	Chr02	6532397	6532391	0	Insertion	0	0	8	2	0	90	10	72	167	15	39	77
410	Chr02	6007777	6017315	9539	Chr02	6606378	6606372	0	Insertion	0	823569	0	0	0	2	0	0	0	0	0	0
411	Chr02	6096940	6110410	13471	Chr02	6692250	6692244	0	Insertion	0	542767	6	14	1	0	0	1	3	2	8	4
412	Chr02	6467435	6472727	5293	Chr02	7115045	7115039	0	Insertion	0	80497	0	0	0	0	2	4	0	0	0	0
413	Chr02	6548884	6554530	5647	Chr02	7201016	7206658	5643	Shared	97.95	544726	4	8	1	0	0	0	1	0	0	0
414	Chr02	6609782	6619183	9402	Chr02	7255340	7255334	0	Insertion	0	60448	17	25	2	0	0	1	2	10	14	0
415	Chr02	6661851	6666341	4491	Chr07	508048	508042	0	Insertion	0	0	14	9	1	2	1	0	0	6	1	7
416	Chr02	6892159	6896134	3976	Chr02	7557372	7561356	3985	Shared	93.82	4116816	0	0	0	0	0	0	0	0	0	0
417	Chr02	7013456	7018603	5148	Chr02	7683680	7683679	0	Unknown	0	2014090	29	178	58	56	66	25	18	59	4	2
418	Chr02	7172266	7177263	4998	Chr02	7931285	7936171	4887	Shared	93.76	597688	1	0	0	0	0	0	0	0	0	0
419	Chr02	7201192	7206716	5525	Chr02	7957087	7976314	19228	Unknown	18.3	149618	27	9	0	0	0	2	3	0	0	0
420	Chr02	7253825	7257677	3853	Chr02	8014068	8014118	51	Elimination	0.96	2149685	0	0	0	0	0	0	0	0	0	0
421	Chr02	7381627	7391484	9858	Chr07	33336812	33336640	0	Unknown	0	1670528	46	20	134	88	57	90	94	94	18	16
422	Chr02	7578554	7584089	5536	Chr02	8407032	8407026	0	Insertion	0	294187	7	8	2	0	0	0	0	2	0	1
423	Chr02	7600203	7604994	4792	Chr02	8429824	8434615	4792	Shared	99.54	414502	0	0	0	0	0	0	0	0	0	0
424	Chr02	7607891	7611874	3984	Chr02	8437535	8441520	3986	Shared	99.45	1369702	0	0	0	0	0	0	0	0	0	0
425	Chr02	7622558	7627503	4946	Chr02	8460673	8465644	4972	Shared	98.89	214643	14	31	0	1	0	9	2	2	220	46
426	Chr02	7653853	7658817	4965	Chr02	8492148	8492142	0	Insertion	0	299628	186	173	2	23	4	55	88	3	187	206
427	Chr02	7829355	7838767	9413	Chr02	8687178	8687172	0	Insertion	0	94771	80	81	31	44	31	67	51	21	29	57
428	Chr02	7859253	7866482	7230	Chr02	8692523	8699764	7242	Shared	99.28	1198799	172	194	20	35	6	4	0	16	27	40
429	Chr02	7899290	7912824	13535	Chr02	8733348	8733342	0	Insertion	0	81268	8	10	14	20	7	6	10	43	15	10
430	Chr02	8146890	8152782	5893	Chr02	8887070	8887064	0	Insertion	0	957645	12	74	6	4	21	5	1	48	0	24
431	Chr02	8231111	8236405	5295	Chr02	9207404	9207398	0	Insertion	0	64302	4	1	0	0	5	2	0	4	2	4
432	Chr02	8256228	8260181	3954	Chr02	9226872	9226866	0	Insertion	0	2895587	1	0	0	0	0	0	0	0	0	0
433	Chr02	8500310	8505602	5293	Chr02	9568999	9568993	0	Insertion	0	128748	12	6	0	15	0	5	39	7	9	25
434	Chr02	8574355	8583797	9443	Chr02	9619757	9619753	0	Unknown	0	14234	21	62	6	4	6	6	15	83	7	30
435	Chr02	8607454	8612489	5036	Chr02	9639974	9639968	0	Insertion	0	380966	0	0	0	1	2	0	98	2	31	3
436	Chr02	8614043	8616711	2669	Chr02	9641487	9641503	17	Unknown	0.45	363823	0	0	0	0	2	1	0	0	0	0
437	Chr02	8659188	8667526	8339	Chr02	9698310	9698323	14	Elimination	0.17	187918	6	9	2	0	2	4	6	3	0	0
438	Chr02	8705299	8710276	4978	Chr02	9734947	9739788	4842	Shared	95.92	1385840	0	0	0	4	0	0	0	0	0	0
439	Chr02	8719976	8730824	10849	Chr02	9750422	9750416	0	Insertion	0	38102	45443	39939	58	84	112	177	363	242	327	460
440	Chr02	8859807	8865081	5275	Chr02	9937748	9937742	0	Insertion	0	0	18	18	0	11	0	4	44	6	41	20
441	Chr02	8927735	8931570	3836	Chr02	9990507	9998281	7775	Shared	47.31	2879858	0	0	2	0	0	0	0	0	0	0
442	Chr02	8976126	8981644	5519	Chr02	10048486	10048480	0	Insertion	0	357592	3	2	0	0	0	0	1	0	0	0
443	Chr02	9004240	9009367	5128	Chr02	10089562	10089556	0	Insertion	0	102104	167	151	0	67	0	61	300	45	46	43
444	Chr02	9030315	9037188	6874	Chr02	10110463	10117593	7131	Shared	90.12	2170826	1	0	0	0	0	0	0	0	0	0
445	Chr02	9106915	9112540	5626	Chr02	10193416	10193410	0	Insertion	0	274766	0	0	2	2	0	0	1	0	2	0
446	Chr02	9303552	9308642	5091	Chr02	10379359	10384455	5097	Shared	97.03	2355950	0	0	0	0	0	0	0	0	0	0
447	Chr02	9344458	9349546	5089	Chr02	10427175	10432271	5097	Shared	94.73	1240928	33	0	4	0	0	0	0	0	0	0
448	Chr02	9407779	9413010	5232	Chr02	10489082	10489076	0	Insertion	0	174372	83	87	0	6	0	24	22	0	202	67
449	Chr02	9591131	9599275	8145	Chr02	10664230	10672401	8172	Shared	95.62	2612503	0	0	0	60	7	0	0	0	0	0
450	Chr02	9751025	9760176	9152	Chr02	10813185	10813181	0	Unknown	0	234799	6	0	17	24	55	78	53	28	5	0
451	Chr02	9937628	9943959	6332	Chr02	8962920	8962914	0	Insertion	0	505167	0	5	0	19	6	7	0	0	5	1
452	Chr02	9944963	9949867	4905	Chr02	11023940	11023934	0	Insertion	0	108666	12	49	32	54	13	21	21	4	73	41
453	Chr02	10095550	10104407	8858	Chr00	40724790	40724784	0	Insertion	0	51199	2	12	1	0	0	2	0	2	5	6
454	Chr02	10134612	10148682	14071	Chr02	8964972	8964966	0	Insertion	0	282533	40	47	29	7	4	5	5	19	4	7
455	Chr02	10477140	10490672	13533	Chr02	11363879	11363887	9	Unknown	0.06	40798	2	8	0	0	4	0	0	0	0	4
456	Chr02	10859240	10865642	6403	Chr02	11721964	11728468	6505	Shared	94.65	2116968	0	0	0	0	0	0	0	0	0	0
457	Chr02	10893866	10897142	3277	Chr02	11756712	11759988	3277	Shared	98.32	3917436	1	3	0	0	0	0	0	0	0	1
458	Chr02	10948047	10953009	4963	Chr02	11805987	11805981	0	Insertion	0	0	0	0	1	0	0	0	0	0	0	1
459	Chr02	10991313	10997137	5825	Chr02	11838285	11857092	18808	Unknown	20.37	142660	0	0	2	0	0	0	1	0	0	0
460	Chr02	11044774	11055025	10252	Chr13	33756959	33756953	0	Insertion	0	0	5	4	6	2	0	0	6	15	0	6
461	Chr02	11067279	11074065	6787	Chr02	11921043	11921037	0	Insertion	0	448859	6	13	1	0	0	2	3	0	0	1
462	Chr02	11086101	11091377	5277	Chr02	11932820	11932814	0	Insertion	0	130680	6	4	112	54	37	25	6	53	8	39
463	Chr02	11642162	11645136	2975	Chr11	27958058	27958052	0	Insertion	0	500079	0	0	0	0	0	0	0	0	0	0
464	Chr02	11656424	11659398	2975	Chr04	2513363	2513357	0	Insertion	0	500079	0	0	0	0	0	0	0	0	0	0
465	Chr02	11896022	11902345	6324	Chr02	12653186	12661058	7873	Shared	77.71	1169946	0	0	0	0	0	2	28	5	0	0
466	Chr02	11951109	11955875	4767	Chr05	22963689	22963683	0	Insertion	0	0	0	0	17	7	20	0	0	5	1	7
467	Chr02	11964767	11976954	12188	Chr02	12720582	12732387	11806	Shared	94.75	1930077	2	0	0	0	0	0	0	0	0	0
468	Chr02	12082429	12084707	2279	Chr02	12827641	12839705	12065	Shared	16.14	795879	0	0	0	2	2	4	0	0	3	0
469	Chr02	12157146	12163555	6410	Chr02	12921227	12921235	9	Unknown	0.14	0	6	1	0	0	2	0	0	0	1	0
470	Chr02	12254644	12259814	5171	Chr02	13002981	13008234	5254	Shared	96.19	1914865	1	2	0	0	0	0	0	0	10	0
471	Chr02	12373469	12382873	9405	Chr02	13122238	13122232	0	Insertion	0	142273	40	27	6	1	2	16	11	0	4	9
472	Chr02	12482423	12487306	4884	Chr02	13223663	13223657	0	Insertion	0	215030	0	0	0	0	0	0	0	0	0	0
473	Chr02	12516152	12521019	4868	Chr02	13250936	13250930	0	Insertion	0	331902	27	8	0	7	0	10	12	3	35	6
474	Chr02	12555120	12559926	4807	Chr02	13289387	13294681	5295	Unknown	50.66	0	4	11	0	0	0	0	0	0	0	0
475	Chr02	12761728	12769829	8102	Chr02	13525624	13525626	3	Unknown	0.04	75098	0	2	0	0	0	7	6	0	0	0
476	Chr02	12846086	12852851	6766	Chr02	13588129	13594847	6719	Shared	95.89	3241233	0	0	0	0	0	0	0	0	0	0
477	Chr02	12921807	12931616	9810	Chr02	13713138	13713132	0	Insertion	0	1193187	4	3	0	2	0	6	8	0	17	3
478	Chr02	13006864	13020071	13208	Chr02	13805457	13818676	13220	Shared	98.4	3488886	5	10	2	17	11	25	8	4	0	2
479	Chr02	13025143	13030210	5068	Chr02	13823763	13828796	5034	Shared	98.54	1433497	0	0	0	0	1	0	0	0	2	0
480	Chr02	13062317	13069371	7055	Chr02	13861052	13868037	6986	Shared	94.44	1775867	0	0	0	0	2	0	0	0	0	0
481	Chr02	13219915	13224755	4841	Chr02	14016110	14016104	0	Insertion	0	0	2	4	3	1	4	2	0	0	2	0
482	Chr02	13299015	13310503	11489	Chr02	14046511	14046510	0	Elimination	0	148458	0	1	8	61	1	0	70	2	4	0
483	Chr02	13422985	13429034	6050	Chr02	14142456	14142450	0	Insertion	0	253806	1666	657	182	290	13	179	210	108	51	56
484	Chr02	13531166	13536777	5612	Chr02	14231030	14231024	0	Insertion	0	224332	45	6	1	11	14	6	47	23	21	7
485	Chr02	13765688	13770406	4719	Chr02	14416418	14416412	0	Insertion	0	0	4	10	32	0	30	0	8	16	0	0
486	Chr02	13823540	13829165	5626	Chr02	14455238	14455232	0	Insertion	0	109824	49	56	1	7	0	10	6	0	14	5
487	Chr02	14060324	14065447	5124	Chr02	14657654	14662651	4998	Shared	96.35	2042975	0	0	0	0	0	0	0	0	2	0
488	Chr02	14136145	14143068	6924	Chr02	14720565	14728838	8274	Shared	79.17	2816603	0	1	0	0	0	0	0	0	0	0
489	Chr02	14417995	14429512	11518	Chr02	15013494	15025011	11518	Shared	100	2420711	0	1	0	0	0	0	0	0	0	0
490	Chr02	14440077	14445175	5099	Chr02	15035584	15040683	5100	Shared	99.98	3439012	0	2	8	5	9	6	7	0	3	2
491	Chr02	14498377	14508073	9697	Chr02	15093755	15103451	9697	Shared	100	962814	5	3	0	0	0	0	2	0	0	0
492	Chr02	14518400	14522341	3942	Chr02	15113778	15117719	3942	Shared	100	2782698	0	0	2	0	0	0	0	0	2	0
493	Chr02	14601113	14610966	9854	Chr02	15196041	15205894	9854	Shared	99.98	281756	0	0	0	0	0	0	0	0	0	0
494	Chr02	14619299	14623039	3741	Chr02	15214227	15217967	3741	Shared	100	1261011	0	0	0	0	0	0	0	0	0	0
495	Chr02	14828940	14835137	6198	Chr02	15423622	15429819	6198	Shared	100	2257208	0	0	0	0	0	0	13	0	0	0
496	Chr02	14840250	14847789	7540	Chr02	15434932	15442471	7540	Shared	100	689325	5	9	0	0	0	0	0	0	1	0
497	Chr02	14888611	14892360	3750	Chr02	15482923	15486674	3752	Shared	99.92	0	12	16	0	4	4	2	2	2	6	0
498	Chr02	15034033	15040287	6255	Chr02	15628234	15634496	6263	Shared	99.86	572960	0	0	0	1	0	0	0	4	2	0
499	Chr02	15074178	15078339	4162	Chr02	15668387	15672548	4162	Shared	100	2426986	0	0	0	0	0	0	0	0	0	0
500	Chr02	15381083	15385534	4452	Chr02	15974461	15978912	4452	Shared	99.8	2276347	9	8	1	0	0	0	4	0	0	0
501	Chr02	15547614	15556232	8619	Chr02	16153998	16162619	8622	Shared	99.63	537672	2	3	0	0	0	0	1	0	1	0
502	Chr02	15568945	15584300	15356	Chr02	16175320	16190711	15392	Shared	99.22	752421	25	16	2	0	0	3	1	0	1	0
503	Chr02	15898850	15907790	8941	Chr00	23717486	23726443	8958	Shared	99.61	1930077	0	0	0	0	0	0	0	0	0	0
504	Chr02	15912766	15925820	13055	Chr00	23711210	23712509	1300	Shared	9.93	212705	0	0	0	0	0	0	0	0	0	0
505	Chr02	15949286	15955651	6366	Chr00	23681577	23687931	6355	Shared	99.73	372393	0	0	0	0	0	0	0	0	4	0
506	Chr02	15987069	15995071	8003	Chr04	15589831	15589826	0	Unknown	0	21162	221	184	3	2	5	24	72	78	1	2
507	Chr02	16080620	16094355	13736	Chr00	2219573	2233318	13746	Shared	99.56	1786913	6	7	2	0	2	2	0	15	0	2
508	Chr02	16204018	16217509	13492	Chr02	16636612	16650104	13493	Shared	99.77	1724374	0	0	0	0	0	0	0	0	0	0
509	Chr02	16383739	16395952	12214	Chr02	16821096	16821090	0	Insertion	0	1062802	2	0	3	0	2	1	1	2	4	0
510	Chr02	16540734	16549674	8941	Chr02	16965699	16974350	8652	Shared	96.6	1850408	0	2	0	0	0	0	0	0	0	0
511	Chr02	16643353	16648368	5016	Chr02	17066718	17071733	5016	Shared	99.86	0	60	44	16	12	35	11	23	27	2	7
512	Chr02	16726110	16734303	8194	Chr02	17156505	17156499	0	Insertion	0	204957	2	6	13	10	1	4	2	42	0	22
513	Chr02	16925721	16929781	4061	Chr02	17355685	17359855	4171	Shared	94.34	1531483	0	0	0	0	0	0	0	0	0	0
514	Chr02	16946744	16954679	7936	Chr02	17376831	17376825	0	Insertion	0	128748	13	12	5	0	5	2	4	25	0	0
515	Chr02	17357593	17362867	5275	Chr02	17772327	17777601	5275	Shared	99.81	951681	343	316	176	292	64	56	234	128	276	231
516	Chr02	17455459	17459948	4490	Chr02	17886377	17890895	4519	Shared	97.82	680266	14	12	2	0	1	0	0	1	4	2
517	Chr02	17483699	17489900	6202	Chr02	17914636	17920846	6211	Shared	99.65	97472	0	1	2	2	0	12	23	21	0	0
518	Chr02	17508600	17513491	4892	Chr02	17939582	17939576	0	Insertion	0	0	2	0	0	0	0	0	0	0	0	0
519	Chr02	17636644	17646496	9853	Chr06	9232497	9232491	0	Unknown	0	352919	0	0	4	0	0	0	0	0	0	0
520	Chr02	17655676	17664639	8964	Chr02	18096380	18096374	0	Insertion	0	752421	0	0	0	0	0	0	0	0	0	0
521	Chr02	17822540	17826370	3831	Chr02	18257261	18261091	3831	Shared	97.97	705480	0	3	0	0	0	0	0	0	0	0
522	Chr02	17902133	17906836	4704	Chr02	18317466	18323624	6159	Shared	75.4	2494423	1	0	0	0	0	0	0	0	0	0
523	Chr02	17938133	17947774	9642	Chr02	18361523	18371156	9634	Shared	95.58	1746431	2	6	0	0	0	0	0	0	0	0
524	Chr02	17978286	17988316	10031	Chr02	18413049	18425747	12699	Shared	55.8	2647052	21	17	0	0	0	0	0	0	0	0
525	Chr02	17995447	18004981	9535	Chr11	21889268	21890614	1347	Elimination	9.98	3107275	48	34	8	4	3	8	18	19	13	0
526	Chr02	18333087	18346584	13498	Chr02	18737692	18751171	13480	Shared	97.92	1293174	4	6	0	5	0	3	1	0	0	1
527	Chr02	18504514	18509076	4563	Chr02	18900243	18904772	4530	Shared	96	1541624	0	0	0	0	0	0	0	0	0	0
528	Chr02	18635340	18640617	5278	Chr02	19034667	19034661	0	Insertion	0	0	95	121	2	8	9	27	6	7	10	8
529	Chr02	18839981	18847691	7711	Chr02	19215831	19223577	7747	Shared	97.74	1253780	0	0	0	0	0	0	0	0	0	0
530	Chr02	18916331	18928047	11717	Chr00	29661937	29661931	0	Insertion	0	165861	0	0	0	0	0	0	0	0	0	0
531	Chr02	19035129	19039886	4758	Chr02	19386863	19386857	0	Insertion	0	0	26	38	35	40	40	49	18	3	17	8
532	Chr02	19164373	19167834	3462	Chr02	19507380	19507374	0	Insertion	0	622044	2	6	2	89	0	314	12	0	3	17
533	Chr02	19178571	19192884	14314	Chr02	19517422	19517416	0	Insertion	0	197986	2	0	0	0	15	4	0	6	0	5
534	Chr02	19225797	19235048	9252	Chr02	19555085	19562849	7765	Shared	73.29	2090491	2	2	0	0	0	0	0	0	0	1
535	Chr02	19259395	19272634	13240	Chr02	19587148	19587142	0	Unknown	0	81268	123	140	2	9	7	404	1	10	181	254
536	Chr02	19339087	19342966	3880	Chr02	19620344	19624170	3827	Shared	95.13	3039246	0	0	0	0	0	0	0	0	0	0
537	Chr02	19453344	19459725	6382	Chr02	19732567	19748753	16187	Shared	36.55	3455916	105	107	33	54	88	107	7	1	9	0
538	Chr02	19485230	19493117	7888	Chr02	19807235	19807229	0	Insertion	0	774932	28	28	0	6	0	1	8	0	0	0
539	Chr02	19517411	19526792	9382	Chr02	19824527	19824529	3	Elimination	0.03	28476	62	96	7	8	6	17	13	24	4	41
540	Chr02	20093203	20102982	9780	Chr02	20392714	20392708	0	Insertion	0	276708	0	0	0	0	0	0	0	0	0	0
541	Chr02	20205173	20213676	8504	Chr02	20512752	20512746	0	Insertion	0	0	34	31	0	4	0	19	7	3	0	0
542	Chr02	20215486	20228362	12877	Chr02	20514603	20518747	4145	Shared	30.36	2263447	2	0	3	1	0	0	0	1	2	0
543	Chr02	20266388	20275125	8738	Chr02	20541924	20549048	7125	Shared	71.7	3023438	0	0	0	0	0	0	0	0	0	0
544	Chr02	20350193	20358062	7870	Chr00	21129721	21129715	0	Insertion	0	0	6	2	2	3	4	3	3	6	2	3
545	Chr02	20378952	20388482	9531	Chr00	21148999	21148993	0	Insertion	0	212705	0	0	0	0	0	0	0	2	0	0
546	Chr02	20416649	20426374	9726	Chr02	20951063	20951057	0	Insertion	0	16158	0	16	0	0	0	0	0	0	0	0
547	Chr02	20551093	20556269	5177	Chr02	20846426	20846420	0	Insertion	0	0	16	24	16	2	10	5	26	75	4	0
548	Chr02	20706586	20718303	11718	Chr00	38413548	38425295	11748	Shared	96.26	1602141	0	0	0	0	0	0	1	0	0	0
549	Chr02	20732909	20743951	11043	Chr07	2133105	2133110	6	Elimination	0.05	35021	0	1	0	0	0	0	1	13	1	0
550	Chr02	21318764	21328598	9835	Chr02	21594216	21596078	1863	Shared	18.82	373952	0	0	0	0	0	0	0	0	0	0
551	Chr02	21367998	21372499	4502	Chr02	21674541	21687095	12555	Shared	35.21	3030273	0	0	0	0	0	0	0	0	0	0
552	Chr02	21431809	21434314	2506	Chr02	21745436	21745430	0	Insertion	0	0	13	8	0	0	0	0	0	0	1	0
553	Chr02	21435639	21440244	4606	Chr02	21746766	21751373	4608	Shared	96.84	2355950	0	0	0	0	0	0	0	0	0	0
554	Chr02	21473059	21484235	11177	Chr02	21784353	21784347	0	Insertion	0	212318	54	153	449	10	752	19	39	495	32	4
555	Chr02	21508699	21520614	11916	Chr02	21811326	21811320	0	Insertion	0	124499	0	4	2	0	4	0	0	2	0	0
556	Chr02	21684561	21692693	8133	Chr02	21896912	21896906	0	Insertion	0	226270	0	4	0	0	0	3	2	0	2	4
557	Chr02	21878651	21888342	9692	Chr02	22141273	22141267	0	Insertion	0	884579	0	0	0	1	0	0	0	0	0	0
558	Chr02	22008256	22024835	16580	Chr02	23684154	23684148	0	Insertion	0	151551	12	0	1	16	0	16	3	2	8	1
559	Chr02	22030881	22038718	7838	Chr02	23690192	23690186	0	Insertion	0	0	5	14	1	11	0	5	5	29	0	0
560	Chr02	22150514	22162170	11657	Chr02	22415431	22415425	0	Insertion	0	18852	782	1357	278	549	358	204	33	197	2441	26
561	Chr02	22202763	22216166	13404	Chr02	22452925	22452922	0	Unknown	0	37332	4	13	1	3	0	18	13	1	7	2
562	Chr02	22312355	22322194	9840	Chr02	22591756	22603073	11318	Unknown	53.61	352141	0	0	0	0	0	0	0	0	0	0
563	Chr02	22345585	22355181	9597	Chr02	22619880	22619874	0	Insertion	0	172437	5	0	10	10	26	28	2	7	0	2
564	Chr02	22506814	22510866	4053	Chr02	22768769	22772814	4046	Shared	96.98	2440796	2	0	0	0	0	0	0	0	0	0
565	Chr02	22547104	22560426	13323	Chr02	22810290	22810291	2	Elimination	0.02	1959701	8	3	0	0	0	0	0	4	0	3
566	Chr02	22604540	22614374	9835	Chr02	22848448	22848442	0	Insertion	0	103262	0	0	0	0	0	0	0	0	0	0
567	Chr02	22615631	22625418	9788	Chr02	22860616	22860610	0	Insertion	0	35021	0	0	0	0	0	0	2	8	0	2
568	Chr02	22922837	22932699	9863	Chr09	26393004	26392998	0	Insertion	0	298462	0	0	0	0	0	0	0	0	0	0
569	Chr02	22975943	22987776	11834	Chr00	7285442	7278381	0	Unknown	0	433628	9	0	2	0	1	0	2	7	0	0
570	Chr02	23030530	23038644	8115	Chr00	27603982	27603976	0	Insertion	0	68157	2	0	10	10	12	10	9	33	7	17
571	Chr02	23150566	23157294	6729	Chr03	25894322	25894318	0	Unknown	0	134158	18	35	34	0	2	0	0	19	0	1
572	Chr02	23398781	23406713	7933	Chr06	18380248	18382769	2522	Elimination	19.35	44650	2	1	0	0	0	0	0	0	5	0
573	Chr02	23554067	23565451	11385	Chr00	34852565	34852559	0	Unknown	0	61604	0	3	0	2	0	0	0	0	0	0
574	Chr02	23636916	23648816	11901	Chr11	19026302	19026296	0	Insertion	0	131067	0	0	0	0	0	0	0	0	0	0
575	Chr02	23720768	23730215	9448	Chr00	21682485	21682479	0	Insertion	0	368498	0	1	0	0	0	0	0	1	0	0
576	Chr02	23826621	23834913	8293	Chr11	25278605	25278599	0	Insertion	0	0	2	2	0	0	0	0	2	7	0	0
577	Chr02	24583136	24592743	9608	Chr00	11785855	11785849	0	Insertion	0	105964	0	0	0	0	0	0	0	0	0	0
578	Chr02	24614428	24624205	9778	Chr00	46722771	46722687	0	Unknown	0	109438	0	0	0	0	0	0	0	0	0	0
579	Chr02	24807546	24817016	9471	Chr02	24731639	24731633	0	Insertion	0	361486	0	0	0	0	0	0	0	0	0	0
580	Chr02	25289327	25298956	9630	Chr02	23348355	23341320	0	Unknown	0	148458	0	0	0	0	0	0	0	0	0	0
581	Chr02	25328542	25339679	11138	Chr13	32363283	32363277	0	Insertion	0	148458	11	14	97	6	204	16	2	121	13	1
582	Chr02	25490004	25499337	9334	Chr02	23540981	23540975	0	Insertion	0	158125	2	0	0	0	0	0	0	0	1	0
583	Chr02	25631611	25635751	4141	Chr02	23582202	23586343	4142	Shared	97.32	1687242	0	2	0	0	0	0	0	0	0	0
584	Chr02	25668020	25676386	8367	Chr02	23601940	23601936	0	Unknown	0	177468	9	29	44	30	11	4	5	24	2	9
585	Chr02	26011583	26021247	9665	Chr03	16769941	16769936	0	Unknown	0	42339	0	0	0	0	0	0	0	0	0	0
586	Chr02	26137692	26148643	10952	Chr02	24928655	24928649	0	Insertion	0	17313	0	4	0	0	0	0	0	2	0	1
587	Chr02	26177521	26187238	9718	Chr00	7370819	7370817	0	Unknown	0	60833	2	2	0	0	0	0	0	0	0	0
588	Chr02	26431446	26439197	7752	Chr00	10691084	10691078	0	Insertion	0	142273	2	12	154	22	184	74	15	87	0	1
589	Chr02	26539158	26547731	8574	Chr02	25338436	25338430	0	Insertion	0	18852	0	1	0	0	3	1	3	9	0	0
590	Chr02	26592143	26597218	5076	Chr02	25401065	25401059	0	Insertion	0	0	232	356	200	90	204	70	54	101	48	82
591	Chr02	26763312	26768423	5112	Chr02	25511253	25511247	0	Insertion	0	468398	0	1	0	0	0	0	0	0	0	0
592	Chr02	26877871	26883141	5271	Chr02	25626135	25626129	0	Insertion	0	0	24	36	4	2	0	11	1	6	3	0
593	Chr02	27050773	27067930	17158	Chr02	25711674	25711668	0	Insertion	0	507907	31	47	1	1	2	28	2	6	21	24
594	Chr02	27133903	27150708	16806	Chr02	25813217	25826752	13536	Shared	69.83	2585146	0	0	0	0	0	2	1	0	0	0
595	Chr02	27155422	27158484	3063	Chr02	25831474	25834526	3053	Shared	96.54	1865176	0	0	0	0	0	0	0	0	0	0
596	Chr02	27223122	27228280	5159	Chr02	25882215	25887535	5321	Shared	95.04	2812362	8	2	11	0	6	7	21	30	0	6
597	Chr02	27261271	27272385	11115	Chr02	25953905	25953899	0	Insertion	0	552174	0	2	0	0	0	0	0	2	1	0
598	Chr02	27304040	27308018	3979	Chr02	25976480	25976475	0	Insertion	0	0	11	13	3	0	0	5	2	0	1	2
599	Chr02	27331980	27341506	9527	Chr02	26000115	26000109	0	Insertion	0	150005	0	0	0	0	0	0	0	0	0	0
600	Chr02	27392484	27403593	11110	Chr02	26048829	26048823	0	Insertion	0	630298	3	20	0	32	0	15	22	0	24	12
601	Chr02	27445738	27452575	6838	Chr02	26091377	26098253	6877	Shared	98.1	1243739	23	0	4	0	0	0	0	0	0	0
602	Chr02	27559190	27573085	13896	Chr02	26234267	26248236	13970	Shared	98.62	2151757	0	1	0	0	0	0	0	0	0	0
603	Chr02	27736644	27744071	7428	Chr02	26405606	26405600	0	Insertion	0	467225	0	0	0	2	0	0	0	0	0	0
604	Chr02	28103850	28109652	5803	Chr02	26798968	26798963	0	Insertion	0	71242	1	4	0	0	0	0	0	0	0	0
605	Chr02	28149427	28153761	4335	Chr02	26880398	26884733	4336	Shared	90.44	2253881	4	4	0	0	0	1	0	0	0	0
606	Chr02	28250593	28262343	11751	Chr02	26997781	26999817	2037	Shared	17.2	18852	0	0	0	0	0	0	0	1	0	1
607	Chr02	28433414	28443823	10410	Chr00	46486592	46486586	0	Insertion	0	0	0	4	35	0	102	0	0	0	0	2
608	Chr02	28451075	28455947	4873	Chr02	27215116	27215110	0	Insertion	0	0	2	0	0	0	0	0	0	0	0	0
609	Chr02	28562667	28574715	12049	Chr02	27361094	27361090	0	Unknown	0	680266	287	314	50	6	117	7	3	144	1	1
610	Chr02	28746758	28753635	6878	Chr02	28331359	28338258	6900	Shared	95.48	1162738	0	0	0	0	0	0	0	0	0	0
611	Chr02	28852799	28865538	12740	Chr02	27643421	27643415	0	Insertion	0	128748	61	69	5	4	1	3	7	9	15	7
612	Chr02	28924709	28928746	4038	Chr02	27699598	27703636	4039	Shared	98.32	2633986	4	0	0	0	0	4	0	0	0	0
613	Chr02	28933191	28936733	3543	Chr02	27710496	27714037	3542	Shared	96.37	1042857	1	2	0	0	0	4	0	0	0	0
614	Chr02	28945293	28949223	3931	Chr02	27722591	27726522	3932	Shared	98.76	2195717	0	1	0	0	0	0	0	0	0	0
615	Chr02	28991581	28995691	4111	Chr02	27763385	27763379	0	Insertion	0	717307	0	0	0	0	0	0	2	0	0	0
616	Chr02	29429846	29440703	10858	Chr09	113696	113701	6	Elimination	0.06	0	0	3	0	2	0	0	0	0	109	0
617	Chr02	29495423	29509030	13608	Chr02	28616261	28616265	5	Unknown	0.04	3234348	0	0	0	0	0	0	0	0	0	0
618	Chr02	29552971	29566577	13607	Chr02	28662320	28662314	0	Insertion	0	81654	28	27	7	5	14	1	8	3	2	2
619	Chr02	29630008	29641446	11439	Chr02	28696867	28696861	0	Insertion	0	1036876	0	0	0	0	0	0	0	0	0	0
620	Chr02	29682115	29691791	9677	Chr02	28751653	28761253	9601	Shared	96.59	1272264	0	0	0	0	0	0	0	0	0	0
621	Chr02	29744363	29753269	8907	Chr02	28822785	28822779	0	Insertion	0	314011	8	2	4	4	4	2	7	6	2	5
622	Chr02	30048418	30053148	4731	Chr02	28497297	28502031	4735	Shared	95.95	1782413	0	0	0	0	0	0	0	0	0	0
623	Chr02	30237433	30242893	5461	Chr02	29281885	29281879	0	Insertion	0	752815	4	2	0	2	0	0	0	1	1	0
624	Chr02	30465307	30471451	6145	Chr02	29549180	29549159	0	Unknown	0	67772	12	26	1	1	6	6	0	0	0	0
625	Chr02	30487566	30491705	4140	Chr01	27944241	27940511	0	Unknown	0	850492	2	0	0	0	0	0	0	0	0	0
626	Chr02	30645927	30653274	7348	Chr02	36235654	36235979	326	Elimination	3.19	367329	326	293	0	60	0	33	68	0	61	85
627	Chr02	30870043	30876813	6771	Chr02	29859234	29872750	13517	Shared	49.63	2237251	6	0	0	0	0	0	0	0	1	0
628	Chr02	30883298	30892814	9517	Chr02	29878986	29888233	9248	Shared	95.91	840195	10	4	0	0	0	0	0	0	0	0
629	Chr02	31000359	31014394	14036	Chr02	29992393	29999042	6650	Shared	44.56	1117924	45	99	2	10	2	24	41	3	9	13
630	Chr02	31303292	31313043	9752	Chr11	1269153	1269173	21	Elimination	0.17	120637	565	572	156	479	116	449	666	219	242	219
631	Chr02	31571527	31586692	15166	Chr02	30705828	30705824	0	Unknown	0	0	99	84	18	13	45	22	75	33	42	19
632	Chr02	31617465	31621308	3844	Chr02	30736327	30736333	7	Elimination	0.18	779673	4	1	0	1	4	21	2	0	0	0
633	Chr02	31879294	31890957	11664	Chr02	31027812	31027814	3	Elimination	0.03	0	577	906	173	326	249	92	23	131	1423	16
634	Chr02	31973416	31978920	5505	Chr02	31101056	31106430	5375	Shared	95.46	2419456	2	0	0	0	0	0	0	1	0	0
635	Chr02	31994420	31999962	5543	Chr02	31135614	31135658	45	Unknown	0.61	58135	1	0	0	0	1	0	0	0	0	0
636	Chr02	32033080	32036878	3799	Chr02	31176737	31180535	3799	Shared	100	3102135	0	0	0	0	0	0	0	0	0	0
637	Chr02	32272666	32276457	3792	Chr02	31395683	31399477	3795	Shared	99.92	0	96	80	0	10	0	14	62	0	2	4
638	Chr02	32336507	32340565	4059	Chr02	31459520	31463578	4059	Shared	99.95	593369	6	8	1	1	0	4	0	0	0	0
639	Chr02	32471338	32476045	4708	Chr02	31620669	31625376	4708	Shared	100	1831960	10	4	6	3	4	4	7	9	3	0
640	Chr02	32957881	32961929	4049	Chr02	32106829	32110877	4049	Shared	100	3966380	0	1	0	0	0	0	0	0	0	0
641	Chr02	33211908	33223277	11370	Chr02	32365876	32377338	11463	Shared	96.37	0	519	470	145	57	73	97	131	88	76	92
642	Chr02	33466049	33468564	2516	Chr02	32635278	32637793	2516	Shared	100	425039	0	2	4	0	1	1	0	25	1	37
643	Chr02	33675388	33685169	9782	Chr02	32844679	32854483	9805	Shared	99.73	237126	0	0	0	0	3	0	0	0	0	0
644	Chr02	33741652	33746898	5247	Chr02	32906485	32911731	5247	Shared	100	607113	19	20	0	5	3	1	0	0	2	4
645	Chr02	33784923	33790056	5134	Chr02	32949756	32954897	5142	Shared	99.84	82425	0	0	3	0	0	0	0	0	0	0
646	Chr02	33801942	33806668	4727	Chr02	32966781	32971507	4727	Shared	100	486385	0	0	0	0	0	0	0	0	0	0
647	Chr02	33903247	33917011	13765	Chr02	33068085	33081852	13768	Shared	99.98	179016	14	13	11	6	4	2	2	5	0	0
648	Chr02	34584594	34590077	5484	Chr02	33827703	33833146	5444	Shared	97.4	372393	0	0	0	0	0	0	0	0	0	0
649	Chr02	34674684	34682334	7651	Chr02	33948937	33948931	0	Insertion	0	627939	11	19	0	2	0	2	15	0	0	2
650	Chr02	34736393	34741504	5112	Chr02	34033185	34038263	5079	Shared	98.45	3043519	0	0	0	0	0	0	0	0	0	0
651	Chr02	34877594	34882784	5191	Chr02	34222401	34227564	5164	Shared	97.94	2562439	0	2	0	0	0	0	0	0	0	0
652	Chr02	35147151	35151346	4196	Chr02	34537753	34537761	9	Elimination	0.21	421917	2	0	3	0	0	0	0	0	0	0
653	Chr02	35252534	35257756	5223	Chr02	34639665	34639659	0	Insertion	0	0	54	123	0	6	0	1	8	0	1	8
654	Chr02	35410816	35416618	5803	Chr02	34788046	34788041	0	Insertion	0	142660	8	14	0	4	2	0	4	2	4	0
655	Chr02	35460688	35466385	5698	Chr02	34829309	34829303	0	Insertion	0	242168	6692	6071	2965	19283	396	220	75	1	2982	1130
656	Chr02	35467563	35473087	5525	Chr02	34830480	34830474	0	Insertion	0	296519	6693	6077	2965	19284	397	224	81	1	2977	1133
657	Chr02	35478039	35483380	5342	Chr02	34835415	34840723	5309	Shared	97.2	681448	29	42	0	7	0	1	7	1	5	5
658	Chr02	35585196	35594267	9072	Chr02	34944848	34944842	0	Insertion	0	0	0	0	26	4	25	6	1	4	2	2
659	Chr02	35666438	35671550	5113	Chr02	35071662	35076747	5086	Shared	95.43	2469692	0	0	0	0	0	0	0	0	0	0
660	Chr02	35683133	35689362	6230	Chr02	35087923	35094054	6132	Shared	95.03	2267608	2	2	1	0	9	15	20	8	0	0
661	Chr02	35722123	35731181	9059	Chr02	35135277	35144660	9384	Shared	90.77	2494843	2	2	0	0	0	0	0	0	0	0
662	Chr02	35931055	35936921	5867	Chr02	35373135	35379012	5878	Shared	98.4	917912	2	2	2	0	0	0	0	0	0	0
663	Chr02	35973874	35977608	3735	Chr02	35431441	35431435	0	Insertion	0	0	1	0	0	0	0	1	0	0	2	1
664	Chr02	35997710	36013268	15559	Chr02	35459280	35459279	0	Elimination	0	539240	8	10	14	1	4	6	36	45	23	4
665	Chr02	36098833	36104019	5187	Chr02	35528251	35528248	0	Unknown	0	987082	67	62	0	3	0	0	32	0	14	5
666	Chr02	36128986	36133699	4714	Chr02	35552662	35557316	4655	Shared	97.67	947706	2	12	2	2	0	0	12	11	0	0
667	Chr02	36260645	36265887	5243	Chr02	35685099	35685457	359	Elimination	5.2	253418	1269	1189	279	250	251	183	308	447	240	333
668	Chr02	36933106	36938379	5274	Chr02	36011915	36011909	0	Insertion	0	148458	73	67	3	20	2	80	15	4	17	26
669	Chr02	37390434	37402577	12144	Chr02	36714405	36714399	0	Insertion	0	73941	24	8	2	8	4	2	33	81	2	3
670	Chr02	37415652	37421001	5350	Chr02	36727419	36735996	8578	Shared	54.29	914736	0	0	0	0	0	0	0	0	0	0
671	Chr02	37590765	37600391	9627	Chr02	36901763	36901757	0	Insertion	0	625188	33	17	27	6	2	5	17	1	5	2
672	Chr02	37656013	37661216	5204	Chr02	36951116	36951110	0	Insertion	0	0	2	2	2	1	0	0	3	4	1	0
673	Chr02	38101760	38106457	4698	Chr02	37298709	37303199	4491	Shared	93.93	0	0	0	0	1	2	0	0	1	5	0
674	Chr02	38132395	38137400	5006	Chr02	37328735	37333742	5008	Shared	99.92	401239	44	38	0	11	0	31	52	0	20	17
675	Chr03	178380	190891	12512	Chr17	30815085	30815079	0	Insertion	0	0	10	16	0	1	0	0	2	8	11	0
676	Chr03	240826	245739	4914	Chr03	189016	193763	4748	Shared	93.44	795879	6	12	0	0	0	2	0	0	0	0
677	Chr03	412506	416567	4062	Chr03	363939	367898	3960	Shared	92.07	3346431	0	1	0	0	0	0	0	1	0	0
678	Chr03	481429	487013	5585	Chr03	448759	448753	0	Insertion	0	56594	6	5	0	0	0	0	1	0	1	0
679	Chr03	551262	560828	9567	Chr03	530650	530644	0	Insertion	0	84740	18	30	6	4	3	2	6	0	0	11
680	Chr03	669851	676350	6500	Chr03	653786	653797	12	Elimination	0.17	0	55	24	0	0	0	7	36	7	1	30
681	Chr03	698507	708261	9755	Chr03	675953	685723	9771	Shared	99.53	428552	96	0	0	3	0	1	0	0	4	7
682	Chr03	743585	745342	1758	Chr03	721136	722866	1731	Shared	98.24	1716209	51	148	0	3	0	1	3	0	5	7
683	Chr03	812943	822588	9646	Chr03	799071	799065	0	Insertion	0	0	0	0	0	18	0	17	115	0	53	37
684	Chr03	892305	897112	4808	Chr03	857476	862283	4808	Shared	98.56	892909	1	0	0	0	0	0	0	0	0	0
685	Chr03	1163345	1170548	7204	Chr03	1129565	1136814	7250	Shared	98.38	239065	1	0	0	13	80	51	0	2	0	1
686	Chr03	1315271	1319258	3988	Chr03	1268917	1270262	1346	Unknown	23.64	198373	0	6	0	1	0	0	11	4	0	0
687	Chr03	1322937	1326775	3839	Chr05	2335616	2335800	185	Elimination	3.27	201471	2	37	3	4	0	3	16	11	5	0
688	Chr03	1562354	1567456	5103	Chr03	1562934	1568036	5103	Shared	99.82	1652602	0	2	0	0	0	0	0	0	0	0
689	Chr03	1650954	1654631	3678	Chr03	1639556	1643232	3677	Shared	99.89	0	1	0	0	0	7	0	0	0	0	0
690	Chr03	1785320	1797553	12234	Chr03	1777739	1777733	0	Insertion	0	75098	32	21	1	4	3	0	12	2	8	15
691	Chr03	1881897	1887166	5270	Chr03	1883769	1889039	5271	Shared	99.87	333458	2	0	0	0	0	0	0	0	0	0
692	Chr03	1937080	1940840	3761	Chr03	1938809	1942569	3761	Shared	99.31	2257208	0	0	0	0	0	0	1	5	0	0
693	Chr03	1981489	1986692	5204	Chr03	1983202	1988408	5207	Shared	99.5	158898	0	0	4	11	13	2	27	167	67	2
694	Chr03	2136973	2142128	5156	Chr03	2098139	2098133	0	Insertion	0	0	17	21	0	3	1	5	46	0	40	7
695	Chr03	2242832	2247881	5050	Chr03	2312638	2326541	13904	Unknown	24.77	0	177	170	2	75	0	29	80	3	10	17
696	Chr03	2253105	2258026	4922	Chr03	2331821	2334029	2209	Elimination	30.88	285252	0	0	0	0	2	4	0	0	5	1
697	Chr03	2282716	2287713	4998	Chr03	2353683	2353681	0	Unknown	0	1268245	0	1	0	0	0	1	0	0	0	0
698	Chr03	2546867	2551783	4917	Chr03	2550933	2550925	0	Unknown	0	335404	610	7	0	0	0	0	0	0	0	3
699	Chr03	2953214	2955583	2370	Chr03	3022074	3024458	2385	Shared	99.2	1813523	2	2	107	16	3	4	0	0	1	3
700	Chr03	3268762	3273832	5071	Chr03	3331717	3331711	0	Insertion	0	435580	609	481	156	114	202	136	105	143	94	70
701	Chr03	3315097	3328384	13288	Chr03	3370627	3370621	0	Insertion	0	45806	8	11	9	7	0	1	7	30	1	0
702	Chr03	3359153	3362375	3223	Chr03	3416976	3416970	0	Insertion	0	368498	0	0	0	0	0	0	0	0	0	0
703	Chr03	3412895	3419213	6319	Chr03	3462054	3462064	11	Elimination	0.14	363823	0	3	4	2	4	0	1	3	18	16
704	Chr03	3533007	3539120	6114	Chr03	3597759	3603874	6116	Shared	99.59	1325372	266	538	57	14	12	36	10	6	2	6
705	Chr03	3735051	3738689	3639	Chr03	3745866	3749529	3664	Shared	99.04	1489332	0	1	0	0	0	1	0	0	0	0
706	Chr03	3851826	3861238	9413	Chr03	3885652	3885646	0	Insertion	0	261179	10	3	0	2	1	5	3	0	0	3
707	Chr03	4034406	4047901	13496	Chr03	4091484	4091478	0	Insertion	0	204570	138	3334	38	267	12	179	8	1	74	13
708	Chr03	4083392	4088671	5280	Chr03	4118834	4118828	0	Insertion	0	0	2	2	6	0	5	176	121	52	81	1
709	Chr03	4127376	4132436	5061	Chr03	4160264	4160258	0	Insertion	0	202633	0	0	0	0	0	176	115	0	62	0
710	Chr03	4133220	4136695	3476	Chr03	4161042	4161036	0	Insertion	0	177468	13	2	2	27	22	330	127	2	62	1
711	Chr03	4421292	4426725	5434	Chr03	4430333	4430327	0	Insertion	0	130680	30	21	8	24	28	26	0	3	14	12
712	Chr03	4435290	4440036	4747	Chr03	4444838	4449605	4768	Shared	96.35	1182366	0	0	0	0	0	0	0	0	0	0
713	Chr03	4569737	4574803	5067	Chr03	4555700	4555694	0	Insertion	0	95543	0	0	0	0	0	12	14	0	2	0
714	Chr03	4673090	4685499	12410	Chr03	4655956	4655992	37	Elimination	0.25	0	9	13	2	5	6	76	4	0	0	1
715	Chr03	4794649	4799502	4854	Chr03	4779991	4779985	0	Insertion	0	166247	23	14	0	7	0	3	6	0	29	8
716	Chr03	4819898	4824592	4695	Chr03	4807659	4807694	36	Elimination	0.68	0	2	2	0	0	0	0	0	0	0	0
717	Chr03	4872713	4879149	6437	Chr03	4820223	4826577	6355	Shared	96.65	891719	194	194	31	29	68	68	30	18	23	19
718	Chr03	4908604	4912717	4114	Chr03	4857863	4861963	4101	Shared	97.43	2851397	0	0	0	0	0	0	0	0	0	0
719	Chr03	5050732	5057002	6271	Chr03	4997850	4997844	0	Insertion	0	1729683	2	0	0	0	0	0	0	0	0	0
720	Chr03	5182528	5193296	10769	Chr03	5115901	5115895	0	Insertion	0	0	0	0	0	3	2	0	0	0	0	0
721	Chr03	5463493	5473770	10278	Chr03	5410680	5415228	4549	Shared	41.84	2116140	7	0	0	5	0	0	1	0	2	0
722	Chr03	5533602	5540886	7285	Chr03	5454753	5454747	0	Insertion	0	210768	4	2	17	5	6	0	1	0	8	0
723	Chr03	5903265	5908559	5295	Chr03	5795188	5795182	0	Insertion	0	64302	4	5	0	9	0	2	19	2	3	17
724	Chr03	5947335	5950232	2898	Chr03	5825245	5825238	0	Unknown	0	1572476	5	1	0	0	0	1	0	0	0	0
725	Chr03	6203357	6209559	6203	Chr03	6046648	6046642	0	Insertion	0	97472	10	8	0	4	0	33	74	9	0	0
726	Chr03	6558667	6566222	7556	Chr03	6417061	6417055	0	Insertion	0	238289	43	29	2	4	4	14	6	1	9	4
727	Chr03	6575938	6581927	5990	Chr03	6416984	6416978	0	Insertion	0	0	77	53	6	10	0	0	1	0	43	10
728	Chr03	6584625	6590180	5556	Chr03	6426036	6426030	0	Insertion	0	1287543	6	2	0	3	0	0	0	0	4	1
729	Chr03	6618524	6622792	4269	Chr03	6462517	6462519	3	Elimination	0.07	0	1	1	2	7	1	1	0	0	5	0
730	Chr03	6630140	6636578	6439	Chr03	6513065	6513059	0	Insertion	0	0	23	12	4	6	5	6	3	6	12	33
731	Chr03	6667453	6677282	9830	Chr03	6543262	6543256	0	Insertion	0	0	330	233	29	111	19	106	93	16	58	40
732	Chr03	6776243	6781809	5567	Chr03	6603824	6603818	0	Insertion	0	1148726	4	8	0	4	0	26	3	0	2	0
733	Chr03	6817516	6823436	5921	Chr03	6623916	6623910	0	Insertion	0	1788550	0	0	0	0	0	1	0	0	0	0
734	Chr03	6947218	6952266	5049	Chr03	6801086	6801086	1	Unknown	0	199535	71	80	0	37	6	14	17	0	4	6
735	Chr03	7085070	7090259	5190	Chr03	6950335	6955828	5494	Shared	92.63	1834009	7	408	47	8	15	61	15	4	6	0
736	Chr03	7094966	7099856	4891	Chr03	6960513	6960507	0	Insertion	0	270107	393	817	47	81	15	115	96	4	85	133
737	Chr03	7144611	7148215	3605	Chr03	7011333	7015032	3700	Shared	93.46	3071743	0	0	1	0	2	1	1	2	0	0
738	Chr03	7200056	7204472	4417	Chr03	7067224	7071514	4291	Shared	91.82	2001720	0	0	0	0	0	0	2	0	0	0
739	Chr03	7247045	7257738	10694	Chr03	7115761	7126452	10692	Shared	98.32	2842058	63	37	0	10	0	7	115	0	63	147
740	Chr03	7262299	7273826	11528	Chr03	7131015	7142500	11486	Shared	99.05	757553	1	0	0	0	0	0	0	0	0	0
741	Chr03	7289123	7294459	5337	Chr03	7157823	7163159	5337	Shared	99.64	1708863	0	0	0	0	0	0	0	0	0	0
742	Chr03	7592627	7598205	5579	Chr03	7447528	7447522	0	Insertion	0	113685	2	2	0	14	0	4	4	2	0	3
743	Chr03	7628990	7630732	1743	Chr03	7523617	7525366	1750	Shared	97.89	1571664	0	0	0	0	0	0	0	0	0	0
744	Chr03	7635416	7647861	12446	Chr03	7530050	7542543	12494	Shared	95.66	375121	1	1	0	1	0	2	1	0	7	0
745	Chr03	7703561	7706596	3036	Chr03	7695733	7695727	0	Insertion	0	0	0	0	0	0	0	0	0	0	0	0
746	Chr03	7758221	7762396	4176	Chr03	7736524	7736518	0	Insertion	0	686961	0	0	0	0	0	0	0	0	0	1
747	Chr03	7926691	7931954	5264	Chr03	7937969	7937963	0	Insertion	0	998228	21	30	0	0	0	0	0	0	0	0
748	Chr03	8115728	8121916	6189	Chr00	20492008	20492002	0	Insertion	0	489906	332	369	3	31	44	73	331	140	0	18
749	Chr03	8463002	8469636	6635	Chr03	8423656	8423650	0	Insertion	0	161606	529	0	0	218	0	75	247	0	446	292
750	Chr03	8542192	8546814	4623	Chr03	8488793	8488787	0	Insertion	0	53126	191	205	53	14	168	68	33	167	3	26
751	Chr03	8680095	8692695	12601	Chr03	8614786	8627387	12602	Shared	99.99	3708488	1494	1602	773	636	646	676	709	689	391	683
752	Chr03	8826817	8832402	5586	Chr03	8761087	8766672	5586	Shared	100	2263447	0	0	0	0	0	0	0	0	0	0
753	Chr03	8983753	8992195	8443	Chr03	9042057	9050499	8443	Shared	99.99	493036	1	0	0	0	0	0	0	0	0	0
754	Chr03	9096622	9101978	5357	Chr03	9158083	9163488	5406	Shared	98.63	749657	2	0	0	0	0	1	0	0	0	0
755	Chr03	9270861	9281471	10611	Chr03	9335800	9346410	10611	Shared	99.54	149618	21	8	1	1	0	7	1	0	5	9
756	Chr03	9632880	9638073	5194	Chr03	9718974	9724147	5174	Shared	96.24	2312578	0	0	0	0	0	0	0	0	4	0
757	Chr03	9638569	9644112	5544	Chr03	9724643	9724637	0	Insertion	0	0	254	281	12	17	20	41	333	151	12	58
758	Chr03	9823703	9833384	9682	Chr03	9943263	9943257	0	Insertion	0	738607	16	27	2	6	0	4	1	1	7	4
759	Chr03	9924673	9931114	6442	Chr03	10047623	10047617	0	Insertion	0	0	3	0	0	0	0	7	47	5	1	36
760	Chr03	10090984	10097403	6420	Chr03	10240948	10240954	7	Elimination	0.09	0	2	1	1	2	2	2	40	3	2	16
761	Chr03	10106262	10120137	13876	Chr03	10249860	10264827	14968	Shared	89.78	1299610	0	0	0	0	0	0	0	0	0	0
762	Chr03	10136949	10143547	6599	Chr03	10281566	10286363	4798	Shared	72	1803286	0	0	4	0	0	0	0	4	0	0
763	Chr03	10279509	10283369	3861	Chr03	10451254	10454885	3632	Shared	90.55	2615030	0	0	0	0	0	0	0	0	0	0
764	Chr03	10429440	10434247	4808	Chr03	10600986	10605794	4809	Shared	97.32	2111588	0	0	0	0	0	0	0	0	0	0
765	Chr03	10482671	10486816	4146	Chr03	10670294	10674442	4149	Shared	97.2	1973288	0	0	0	0	0	0	2	0	0	0
766	Chr03	10778045	10782276	4232	Chr03	11022176	11022173	0	Unknown	0	457454	3	0	0	0	0	0	0	0	0	0
767	Chr03	10881656	10885719	4064	Chr03	11106264	11110336	4073	Shared	95.76	2001720	0	0	0	0	0	0	0	0	0	0
768	Chr03	11192998	11197231	4234	Chr03	11362779	11367815	5037	Shared	78.93	2276347	110	128	175	80	85	57	90	129	60	182
769	Chr03	11502077	11511330	9254	Chr03	11682541	11691747	9207	Shared	97.6	2368055	0	0	0	0	0	0	0	0	0	0
770	Chr03	11750691	11762981	12291	Chr00	5717774	5730064	12291	Shared	100	1298403	2	0	0	0	0	0	0	0	0	0
771	Chr03	11831918	11836564	4647	Chr03	12115767	12120413	4647	Shared	100	2832297	5	4	0	0	0	2	4	8	0	4
772	Chr03	11872827	11877985	5159	Chr03	12156679	12161829	5151	Shared	99.77	65073	6	13	2	1	2	2	0	2	1	1
773	Chr03	11953654	11961080	7427	Chr00	37882938	37890364	7427	Shared	100	1214841	0	0	0	0	0	0	0	0	34	0
774	Chr03	11993572	12003145	9574	Chr03	12305187	12314762	9576	Shared	97.15	985888	0	0	0	0	0	0	0	0	0	0
775	Chr03	12098282	12105516	7235	Chr03	12409904	12417138	7235	Shared	100	163540	4	0	0	0	0	0	0	0	0	1
776	Chr03	12233831	12239056	5226	Chr03	12545467	12550692	5226	Shared	100	1227681	0	0	0	0	0	0	0	0	0	0
777	Chr03	12254102	12261419	7318	Chr03	12565738	12573057	7320	Shared	99.97	1165541	0	8	2	0	6	0	4	0	67	0
778	Chr03	12577219	12586976	9758	Chr03	12889040	12898798	9759	Shared	99.97	118705	0	0	0	0	0	0	0	0	0	0
779	Chr03	12995767	13002023	6257	Chr03	13293125	13299381	6257	Shared	100	688143	5	1	0	0	2	5	28	4	3	2
780	Chr03	13022274	13027831	5558	Chr03	13319645	13325203	5559	Shared	99.98	174759	12	4	0	4	11	0	3	0	0	1
781	Chr03	13094667	13098943	4277	Chr03	13391411	13395687	4277	Shared	100	1127121	73	93	1	1	2	9	2	2	15	4
782	Chr03	13178491	13183812	5322	Chr03	13478057	13483378	5322	Shared	100	1655453	0	0	0	0	0	0	0	0	0	0
783	Chr03	13652833	13657853	5021	Chr03	14088758	14093778	5021	Shared	99.02	4007451	0	0	0	0	0	0	0	0	0	0
784	Chr03	13881409	13891143	9735	Chr03	14405735	14405729	0	Insertion	0	234411	0	0	0	2	0	0	0	0	0	0
785	Chr03	14051547	14060569	9023	Chr03	14499991	14508995	9005	Shared	98.21	1356799	0	5	0	0	0	0	0	0	0	0
786	Chr03	14143251	14154522	11272	Chr03	14603362	14603418	57	Elimination	0.4	440656	2	0	0	0	0	0	0	0	0	0
787	Chr03	14439025	14452569	13545	Chr03	14915892	14915886	0	Insertion	0	787973	0	0	0	0	0	0	0	0	0	0
788	Chr03	14537354	14546364	9011	Chr03	15110074	15110068	0	Insertion	0	108280	9	17	1	0	1	2	4	0	0	2
789	Chr03	14578179	14591677	13499	Chr03	15137009	15137003	0	Insertion	0	1417737	0	0	0	1	0	0	7	0	6	4
790	Chr03	14662924	14678364	15441	Chr03	15212473	15212467	0	Insertion	0	985490	4	0	0	0	0	0	0	0	0	1
791	Chr03	14847391	14852133	4743	Chr03	15363106	15363100	0	Insertion	0	251478	51	23	0	0	0	0	0	0	0	4
792	Chr03	14933547	14938368	4822	Chr03	15452712	15452706	0	Insertion	0	437923	0	0	0	0	0	0	0	0	0	0
793	Chr03	15249848	15253882	4035	Chr03	15941293	15945343	4051	Shared	96.79	2465921	0	0	0	0	0	0	0	0	0	0
794	Chr03	15282126	15289624	7499	Chr03	15966511	15978978	12468	Shared	56.02	1791415	1	5	0	4	1	0	0	0	0	3
795	Chr03	15335200	15350261	15062	Chr03	16025704	16025707	4	Unknown	0.03	364992	0	2	0	0	0	0	4	2	2	0
796	Chr03	15431745	15441108	9364	Chr03	16124292	16124302	11	Elimination	0.12	1016151	0	0	0	6	0	0	0	0	0	0
797	Chr03	15460007	15469771	9765	Chr12	16296096	16296090	0	Insertion	0	446124	1	0	0	6	0	0	0	0	0	0
798	Chr03	15542221	15553070	10850	Chr03	16224285	16233670	9386	Shared	82.82	1969170	0	2	0	1	1	0	0	0	0	0
799	Chr03	15724574	15730914	6341	Chr03	16411518	16411512	0	Insertion	0	310511	0	2	0	0	0	0	2	0	0	0
800	Chr03	15761617	15767450	5834	Chr03	16440005	16439999	0	Insertion	0	250314	0	0	0	0	0	1	0	0	3	0
801	Chr03	15926358	15928092	1735	Chr03	16599321	16601026	1706	Shared	95.39	2002957	0	0	0	0	2	0	0	0	0	0
802	Chr03	16013646	16023464	9819	Chr03	16689469	16689463	0	Insertion	0	478563	0	0	0	2	0	0	0	0	0	0
803	Chr03	16104953	16112665	7713	Chr03	16793250	16793244	0	Insertion	0	155418	1	0	4	4	0	6	0	0	0	0
804	Chr03	16227031	16231347	4317	Chr03	16939908	16944313	4406	Shared	93.84	1509589	0	0	0	0	0	0	0	0	0	1
805	Chr03	16337147	16346018	8872	Chr03	17056082	17058110	2029	Shared	22.73	304680	0	0	0	0	0	0	0	2	0	0
806	Chr03	16439575	16449247	9673	Chr03	17161709	17171380	9672	Shared	99.87	1874614	0	0	0	0	0	0	0	0	0	0
807	Chr03	16534355	16538692	4338	Chr03	17256712	17261049	4338	Shared	99.88	1830321	1	3	0	1	5	3	140	60	0	1
808	Chr03	16565007	16572980	7974	Chr03	17287633	17295606	7974	Shared	99.89	1355993	0	0	0	0	0	0	0	0	0	0
809	Chr03	16606749	16611721	4973	Chr03	17329399	17334371	4973	Shared	99.4	500470	0	0	0	0	0	2	0	0	0	0
810	Chr03	16734794	16739908	5115	Chr03	17478304	17478300	0	Insertion	0	134158	23	2	1	0	0	0	0	0	0	0
811	Chr03	17015252	17026695	11444	Chr03	17785185	17785179	0	Insertion	0	689719	0	0	4	0	0	0	0	7	5	1
812	Chr03	17346828	17356509	9682	Chr03	17997445	17997439	0	Insertion	0	124113	0	0	0	0	0	0	0	0	0	0
813	Chr03	17374359	17382974	8616	Chr03	18013363	18013357	0	Insertion	0	36177	6	8	9	36	5	24	33	2	8	7
814	Chr03	17534372	17543325	8954	Chr03	18206520	18206514	0	Insertion	0	0	2	0	0	0	0	0	0	0	0	0
815	Chr03	17591203	17601069	9867	Chr03	18229048	18229042	0	Insertion	0	373173	0	0	0	0	0	0	0	0	0	0
816	Chr03	17633798	17643180	9383	Chr16	39645307	39645660	354	Elimination	2.72	2472625	0	0	0	0	0	0	0	0	0	0
817	Chr03	17712536	17725975	13440	Chr03	18288222	18288216	0	Insertion	0	425429	0	0	0	0	0	0	0	0	0	0
818	Chr03	17760013	17768806	8794	Chr03	18328088	18328084	0	Unknown	0	143819	27	4	3	0	0	6	2	0	7	7
819	Chr03	17833273	17840843	7571	Chr03	18710000	18717577	7578	Shared	97.76	2385179	0	0	0	0	0	0	0	0	0	0
820	Chr03	17866898	17876654	9757	Chr03	18746487	18746481	0	Insertion	0	63531	0	0	0	0	0	0	0	0	0	0
821	Chr03	18030789	18044293	13505	Chr03	18893048	18893042	0	Insertion	0	164313	9	4	8	4	2	0	0	0	0	0
822	Chr03	18082661	18092794	10134	Chr03	18932978	18932972	0	Insertion	0	166634	34	75	65	74	111	19	14	9	13	28
823	Chr03	18288318	18292552	4235	Chr03	19147682	19151796	4115	Shared	95.33	2804308	0	0	0	0	0	0	0	0	0	0
824	Chr03	18651066	18663084	12019	Chr03	19451610	19451604	0	Insertion	0	0	0	0	0	0	0	0	0	0	1	1
825	Chr03	19257093	19270197	13105	Chr03	6677887	6677881	0	Insertion	0	145752	0	4	2	7	6	0	168	213	0	0
826	Chr03	19294085	19306399	12315	Chr04	7064789	7064784	0	Unknown	0	69700	0	1	4	1	0	0	4	17	0	5
827	Chr03	19384277	19393960	9684	Chr00	5585300	5585333	34	Elimination	0.31	1029700	0	0	0	0	0	0	0	0	0	0
828	Chr03	19645470	19655234	9765	Chr15	38267829	38267823	0	Insertion	0	686174	0	0	0	0	0	0	0	0	0	0
829	Chr03	19804779	19822868	18090	Chr10	37782626	37782620	0	Insertion	0	40798	31	16	0	0	2	3	0	4	6	4
830	Chr03	20086994	20096109	9116	Chr00	42861937	42861931	0	Insertion	0	236350	1	4	0	0	0	0	0	0	0	0
831	Chr03	20569599	20578529	8931	Chr05	12051043	12051037	0	Insertion	0	127203	3	0	44	15	30	3	7	74	6	4
832	Chr03	20873663	20885544	11882	Chr03	20343480	20343092	0	Unknown	0	109438	0	0	0	0	0	0	0	0	5	0
833	Chr03	20964172	20972325	8154	Chr00	6256603	6256598	0	Unknown	0	78954	5	4	0	3	4	2	6	3	7	8
834	Chr03	21058100	21067767	9668	Chr03	18504700	18504694	0	Insertion	0	0	2	10	0	2	2	0	4	4	0	0
835	Chr03	21271154	21278780	7627	Chr00	32397066	32397060	0	Insertion	0	0	12	9	0	0	0	2	13	18	1	0
836	Chr03	21515921	21520838	4918	Chr03	21822339	21827216	4878	Shared	96.46	2517917	0	0	0	0	0	0	0	0	0	0
837	Chr03	21717024	21727756	10733	Chr03	22004507	22004501	0	Unknown	0	146912	0	2	0	6	0	0	0	0	0	0
838	Chr03	21744978	21754668	9691	Chr03	22021618	22031299	9682	Shared	98.39	1540813	0	0	0	0	0	0	0	0	0	0
839	Chr03	21758688	21763047	4360	Chr03	22041753	22046093	4341	Shared	96.72	2169997	0	0	0	0	0	0	0	0	0	0
840	Chr03	21789907	21803032	13126	Chr00	49120421	49120415	0	Insertion	0	196437	0	0	0	0	0	0	0	0	0	0
841	Chr03	21945600	21955467	9868	Chr03	22211488	22211482	0	Insertion	0	41183	0	0	0	0	0	0	0	0	0	0
842	Chr03	21970463	21983579	13117	Chr03	22226680	22226674	0	Insertion	0	666093	11	12	4	6	6	16	3	0	7	2
843	Chr03	22049858	22054817	4960	Chr03	22288856	22288851	0	Insertion	0	324122	18	6	0	0	0	0	0	0	0	2
844	Chr03	22221175	22232148	10974	Chr03	22421124	22421121	0	Unknown	0	0	0	0	0	0	0	0	2	18	8	0
845	Chr03	22334367	22339411	5045	Chr00	26868100	26868102	3	Elimination	0.06	71242	6	13	2	1	0	1	4	8	4	0
846	Chr03	22357890	22365971	8082	Chr00	26853246	26853240	0	Insertion	0	159285	9	2	0	0	0	0	0	0	0	0
847	Chr03	22389302	22394029	4728	Chr00	26844905	26849633	4729	Shared	97.99	1378577	0	0	0	0	0	0	0	0	0	0
848	Chr03	22485157	22494341	9185	Chr03	22711684	22711710	27	Elimination	0.25	700751	28	35	0	1	0	4	14	0	0	0
849	Chr03	22541590	22550146	8557	Chr06	4182608	4182693	86	Elimination	0.71	270883	2	3	0	9	0	12	12	4	8	6
850	Chr03	22692939	22703909	10971	Chr03	22847848	22859079	11232	Shared	91.38	1697847	0	0	0	0	0	0	0	0	0	1
851	Chr03	22712041	22720050	8010	Chr03	22875303	22875297	0	Insertion	0	43880	1	0	0	5	0	8	2	0	3	0
852	Chr03	22845269	22850557	5289	Chr03	22977069	22982366	5298	Shared	98.77	678691	110	107	29	33	16	28	45	32	50	57
853	Chr03	23401188	23416419	15232	Chr03	23538603	23552740	14138	Shared	90.26	2348021	8	3	13	4	0	5	2	0	0	1
854	Chr03	23490496	23495788	5293	Chr03	23649298	23656385	7088	Shared	73.24	983898	6	15	0	0	0	0	0	0	41	0
855	Chr03	23864452	23872325	7874	Chr03	24053965	24061867	7903	Shared	99.1	74712	0	2	12	0	7	0	0	6	0	0
856	Chr03	23881333	23888537	7205	Chr03	24070877	24078081	7205	Shared	100	638554	0	6	0	0	0	0	1	0	0	0
857	Chr03	23938643	23947908	9266	Chr03	24128175	24137449	9275	Shared	99.9	214643	1	12	20	15	7	5	7	32	6	3
858	Chr03	24141285	24150292	9008	Chr03	24362412	24371492	9081	Shared	99.04	134544	15	12	13	3	20	10	8	17	9	0
859	Chr03	24218997	24223562	4566	Chr03	24451746	24456311	4566	Shared	100	1670936	0	2	4	0	2	0	0	12	5	1
860	Chr03	24246687	24260556	13870	Chr03	24479437	24493306	13870	Shared	99.99	843759	0	0	0	1	0	0	0	0	0	0
861	Chr03	24681569	24686318	4750	Chr03	24862828	24862822	0	Insertion	0	188306	24	6	25	30	37	147	14	4	7	13
862	Chr03	24700741	24705791	5051	Chr03	24926266	24926260	0	Insertion	0	500079	114	66	2	68	16	162	37	4	7	30
863	Chr03	24861605	24866496	4892	Chr03	24895096	24895090	0	Insertion	0	614578	333	315	302	214	201	323	195	209	93	175
864	Chr03	24951389	24961136	9748	Chr13	31953102	31953096	0	Insertion	0	95543	7	6	48	42	3	14	1	1	3	7
865	Chr03	25027400	25032725	5326	Chr03	25008796	25015809	7014	Shared	70.72	1825813	1	0	0	0	0	0	1	0	1	0
866	Chr03	25517836	25523130	5295	Chr03	25625735	25625729	0	Insertion	0	0	0	0	16	28	16	39	0	1	2	2
867	Chr03	25613281	25618340	5060	Chr03	25745152	25750037	4886	Unknown	42.48	816050	0	2	0	0	0	0	2	0	0	0
868	Chr03	25762696	25776617	13922	Chr03	25961839	25961833	0	Insertion	0	357203	12	2	0	0	0	1	0	1	0	0
869	Chr03	25795878	25805701	9824	Chr03	25983655	25983649	0	Insertion	0	311678	0	0	0	0	0	0	0	0	0	1
870	Chr03	25985688	25995761	10074	Chr03	26172295	26182367	10073	Shared	99.84	1083560	19	16	2	4	12	10	0	0	0	1
871	Chr03	26003839	26011927	8089	Chr03	26190446	26198537	8092	Shared	99.91	279814	0	0	6	5	3	0	0	12	0	3
872	Chr03	26076113	26085628	9516	Chr03	26261278	26261272	0	Insertion	0	572568	24	18	4	0	19	0	0	2	16	1
873	Chr03	26122989	26127263	4275	Chr03	26307241	26307235	0	Insertion	0	196824	0	0	2	5	1	0	0	0	2	0
874	Chr03	26208486	26213331	4846	Chr03	26370045	26374890	4846	Shared	99.75	375900	0	0	0	1	0	0	0	0	0	0
875	Chr03	26315644	26324159	8516	Chr03	26503189	26511600	8412	Shared	98.49	2494843	1	0	0	0	0	0	0	0	0	0
876	Chr03	26632895	26639097	6203	Chr03	26824688	26830914	6227	Shared	98.88	3333044	0	0	0	0	1	0	4	2	8	0
877	Chr03	26716776	26726438	9663	Chr03	26912188	26912182	0	Insertion	0	0	53	50	11	5	5	11	17	8	32	8
878	Chr03	26728141	26732958	4818	Chr03	26913886	26914121	236	Unknown	3.39	192952	0	0	0	0	0	0	0	0	48	18
879	Chr03	26738270	26749289	11020	Chr03	26919428	26919422	0	Insertion	0	52355	376	422	28	54	15	29	184	151	93	121
880	Chr03	26916441	26920462	4022	Chr03	27104690	27108735	4046	Shared	95.1	2055362	0	2	0	0	0	0	0	0	0	0
881	Chr03	26993929	26997847	3919	Chr03	27194625	27198543	3919	Shared	99.87	814072	0	0	1	0	0	0	1	0	0	0
882	Chr03	27030302	27036950	6649	Chr03	27239944	27239938	0	Insertion	0	161219	1	0	0	0	0	3	13	0	1	0
883	Chr03	27241957	27246968	5012	Chr03	27437847	27437841	0	Insertion	0	0	10	4	14	17	4	4	16	22	15	96
884	Chr03	27352478	27357421	4944	Chr03	27594671	27599614	4944	Shared	99.78	2746717	2	0	0	1	0	0	0	0	0	0
885	Chr03	27482142	27490155	8014	Chr03	27734108	27742155	8048	Shared	99.42	20392	0	0	10	10	10	7	4	11	0	1
886	Chr03	27491853	27500518	8666	Chr03	27743853	27752518	8666	Shared	99.91	2999529	10	1	0	0	0	3	0	0	0	0
887	Chr03	27521317	27531244	9928	Chr03	27773127	27782995	9869	Shared	99.19	1914043	0	0	0	0	0	0	0	0	0	0
888	Chr03	27596920	27602448	5529	Chr03	27861404	27866931	5528	Shared	99.57	536497	60	74	15	0	16	0	6	16	3	6
889	Chr03	27608743	27613740	4998	Chr03	27873216	27878213	4998	Shared	99.6	108666	8	7	0	4	0	0	0	0	10	2
890	Chr03	27717727	27726523	8797	Chr03	27969318	27969312	0	Insertion	0	98244	0	0	0	0	0	0	0	0	0	0
891	Chr03	27729269	27742805	13537	Chr03	27971823	27977557	5735	Shared	42.01	214255	0	14	7	0	1	1	7	3	0	0
892	Chr03	27777952	27783755	5804	Chr03	27971823	27977557	5735	Shared	97.99	214255	0	4	0	0	0	1	0	0	0	0
893	Chr03	27824336	27830139	5804	Chr03	27971823	27977557	5735	Shared	97.97	214255	0	6	0	0	0	0	0	0	0	0
894	Chr03	27847387	27853189	5803	Chr03	27971823	27977557	5735	Shared	97.55	429723	0	2	0	2	0	0	0	0	0	0
895	Chr03	27872422	27876310	3889	Chr03	27971823	27977557	5735	Shared	65.93	502036	0	0	0	0	0	0	0	0	0	0
896	Chr03	27961918	27966958	5041	Chr03	28192200	28192203	4	Elimination	0.08	462535	34	18	0	7	1	68	20	0	16	11
897	Chr03	27984609	27991662	7054	Chr03	28214579	28214573	0	Insertion	0	892909	10	12	2	2	1	1	0	0	3	0
898	Chr03	28126486	28136155	9670	Chr03	28352131	28352125	0	Insertion	0	299239	4	7	8	0	0	1	10	15	4	15
899	Chr03	28304367	28308154	3788	Chr03	28712933	28712927	0	Insertion	0	33866	0	0	0	0	0	0	0	0	0	0
900	Chr03	28308511	28313183	4673	Chr03	28713286	28717954	4669	Shared	98.25	2999529	2	4	0	2	0	0	0	0	0	1
901	Chr03	28348649	28361013	12365	Chr02	6087848	6087842	0	Insertion	0	222394	12	39	17	4	24	21	3	10	3	9
902	Chr03	28429563	28433942	4380	Chr03	28822116	28826488	4373	Shared	99.18	2349273	2	0	0	0	0	0	0	0	0	0
903	Chr03	28445164	28454730	9567	Chr03	28838385	28838379	0	Insertion	0	105964	0	0	0	0	0	0	0	0	1	5
904	Chr03	28692815	28699241	6427	Chr03	29010959	29017385	6427	Shared	99.98	1468685	0	0	11	8	4	5	0	1	2	8
905	Chr03	28999805	29003481	3677	Chr03	29321702	29325377	3676	Shared	97.95	90527	2	0	0	0	0	1	2	0	0	0
906	Chr03	29283824	29297214	13391	Chr03	29642100	29655497	13398	Shared	99.94	619686	22	44	10	4	2	7	14	4	8	17
907	Chr03	29359286	29362943	3658	Chr03	29717569	29721226	3658	Shared	100	1630209	4	14	0	0	0	0	0	0	0	0
908	Chr03	29415899	29424244	8346	Chr03	25256525	25264877	8353	Shared	99.88	58521	0	0	1	0	0	7	0	0	0	0
909	Chr03	29488777	29500886	12110	Chr03	25320493	25332647	12155	Shared	99.6	74326	8	11	0	4	0	0	6	1	2	10
910	Chr03	29735956	29741487	5532	Chr03	30231782	30237320	5539	Shared	99.87	0	12	7	0	6	2	8	1	6	5	4
911	Chr03	29810109	29814850	4742	Chr03	30305975	30310716	4742	Shared	100	1914043	0	0	0	0	0	0	0	0	0	0
912	Chr03	29880753	29888975	8223	Chr03	30376629	30384851	8223	Shared	100	747289	0	0	0	0	0	0	0	0	0	0
913	Chr03	29989761	29994875	5115	Chr03	30485642	30490756	5115	Shared	100	749263	0	0	0	0	0	0	0	0	0	2
914	Chr03	30052784	30068055	15272	Chr03	30548552	30563845	15294	Shared	99.71	75098	16	26	3	0	0	4	0	2	5	0
915	Chr03	30098818	30108753	9936	Chr03	30594610	30604549	9940	Shared	99.96	154645	15	19	3	2	10	28	2	9	3	0
916	Chr03	30150885	30157568	6684	Chr03	30662573	30669273	6701	Shared	99.75	149618	2	0	0	0	0	1	0	0	0	0
917	Chr03	30278490	30291359	12870	Chr03	30790154	30803023	12870	Shared	100	2587671	0	0	0	0	0	0	0	0	0	0
918	Chr03	30320318	30325169	4852	Chr03	30831990	30836841	4852	Shared	100	755184	2	2	0	0	0	0	0	0	0	0
919	Chr03	30415736	30420415	4680	Chr03	30927412	30932091	4680	Shared	100	1587102	0	0	1	0	3	0	0	0	0	0
920	Chr03	30534976	30539742	4767	Chr03	31046660	31051428	4769	Shared	99.96	0	0	0	0	0	3	0	0	0	2	9
921	Chr03	30572759	30575865	3107	Chr03	31084279	31087391	3113	Shared	99.81	510647	0	0	0	0	3	0	4	0	0	0
922	Chr03	30603015	30608390	5376	Chr03	31114541	31119916	5376	Shared	100	1088752	0	3	0	0	1	0	0	0	12	4
923	Chr03	30673654	30677734	4081	Chr03	31185185	31189265	4081	Shared	100	100560	4	6	0	0	13	2	0	0	1	0
924	Chr03	30685624	30695455	9832	Chr03	31197155	31206976	9822	Shared	99.88	345523	93	94	0	2	15	4	9	0	1	5
925	Chr03	30699285	30711647	12363	Chr03	31210806	31223167	12362	Shared	99.99	908782	0	4	0	1	13	4	0	0	1	1
926	Chr03	31152080	31155504	3425	Chr03	31662610	31666032	3423	Shared	99.94	172824	21	15	0	0	1	1	4	3	5	4
927	Chr03	31362017	31367570	5554	Chr03	31892997	31898550	5554	Shared	100	878234	1	0	1	0	0	0	1	0	2	0
928	Chr03	31522715	31526803	4089	Chr03	32053701	32057789	4089	Shared	100	1518507	0	0	67	45	55	19	0	18	18	5
929	Chr03	31544851	31554888	10038	Chr03	32081588	32091624	10037	Shared	99.98	273213	9	20	4	3	2	1	1	0	2	2
930	Chr03	31556505	31561583	5079	Chr03	32093241	32098319	5079	Shared	100	832672	5	1	0	2	0	0	0	0	0	2
931	Chr03	31600855	31604430	3576	Chr03	32137601	32141176	3576	Shared	100	2969671	0	0	0	0	0	0	0	0	0	0
932	Chr03	31782921	31787970	5050	Chr03	32319693	32324742	5050	Shared	100	298850	69	69	0	17	1	12	22	0	2	5
933	Chr03	31791932	31798267	6336	Chr03	32328704	32335039	6336	Shared	100	762687	246	337	376	9	416	36	97	286	59	90
934	Chr03	31969417	31978403	8987	Chr03	32503641	32512627	8987	Shared	100	874270	23	19	4	0	2	0	1	0	0	0
935	Chr03	32001145	32004960	3816	Chr03	32535367	32539182	3816	Shared	100	0	2	4	0	0	0	0	0	1	0	1
936	Chr03	32215582	32224031	8450	Chr03	32749203	32757667	8465	Shared	99.76	95543	302	80	2	30	0	21	10	3	26	12
937	Chr03	32311410	32316435	5026	Chr03	32844972	32850002	5031	Shared	99.9	160832	44	38	3	15	6	25	20	101	12	4
938	Chr03	32361183	32364822	3640	Chr03	32894756	32898395	3640	Shared	100	1122722	42	16	0	31	0	16	1	0	2	5
939	Chr03	32473611	32485755	12145	Chr03	35845270	35857481	12212	Shared	98.47	150778	11	10	0	1	0	0	1	0	0	0
940	Chr03	32855456	32860320	4865	Chr03	33407789	33412653	4865	Shared	100	2523793	0	1	44	82	171	49	14	30	0	4
941	Chr03	32882515	32887411	4897	Chr03	33434670	33439566	4897	Shared	100	404359	255	378	6	5	1	4	2	10	4	0
942	Chr03	32917898	32922956	5059	Chr03	33470051	33475109	5059	Shared	100	0	0	0	0	0	0	0	0	2	0	0
943	Chr03	32926050	32936255	10206	Chr03	33478203	33488412	10210	Shared	99.9	572176	1185	454	251	79	182	33	143	489	274	123
944	Chr03	33160439	33164464	4026	Chr03	33711638	33715626	3989	Shared	99.01	231697	5	1	9	21	47	193	1	14	44	79
945	Chr03	33166841	33172002	5162	Chr03	33718003	33723164	5162	Shared	100	205732	1	16	0	0	0	0	0	0	4	0
946	Chr03	33316042	33320565	4524	Chr03	33866927	33871450	4524	Shared	100	2736989	0	0	0	0	0	0	0	0	0	0
947	Chr03	33465371	33470289	4919	Chr03	34016321	34021239	4919	Shared	99.96	110596	10	33	0	0	1	0	4	5	0	1
948	Chr03	33497487	33502701	5215	Chr03	34048563	34053777	5215	Shared	100	0	14	45	0	2	0	3	26	0	0	7
949	Chr03	33551819	33556925	5107	Chr03	34102921	34108025	5105	Shared	99.96	71627	13	23	0	6	0	0	37	0	1	4
950	Chr03	33618393	33621783	3391	Chr00	33921465	33924855	3391	Shared	100	1886930	0	0	0	0	0	0	0	0	0	0
951	Chr03	33657963	33661911	3949	Chr00	33892892	33896840	3949	Shared	100	2451681	0	0	0	0	7	2	0	0	0	0
952	Chr03	33672544	33677597	5054	Chr03	34278186	34283241	5056	Shared	99.96	1271862	0	0	0	0	0	0	0	0	0	0
953	Chr03	33929180	33941524	12345	Chr03	34548945	34549011	67	Unknown	0.4	75098	4	3	0	0	0	0	1	1	1	4
954	Chr03	33986115	33998482	12368	Chr07	31979811	31979904	94	Unknown	0.64	150391	17	14	0	4	2	1	6	1	4	0
955	Chr03	34037173	34042013	4841	Chr03	34639484	34639478	0	Insertion	0	0	0	0	0	0	0	11	0	0	27	0
956	Chr03	34201332	34213758	12427	Chr03	34736902	34736914	13	Unknown	0.09	450812	0	2	0	0	0	1	0	0	0	0
957	Chr03	34310739	34315728	4990	Chr03	34825485	34830472	4988	Shared	99.78	613792	38	39	0	10	1	18	15	0	13	12
958	Chr03	34316922	34330690	13769	Chr03	34831667	34845436	13770	Shared	99.61	279426	14	14	0	0	0	10	56	0	7	9
959	Chr03	34400672	34413176	12505	Chr03	34907699	34907693	0	Insertion	0	150778	6	10	5	2	0	27	54	2	1	1
960	Chr03	34495431	34503032	7602	Chr03	34999831	34999825	0	Insertion	0	679085	0	7	16	5	13	3	14	15	23	32
961	Chr03	34752597	34757720	5124	Chr03	35253055	35258193	5139	Shared	99.69	0	0	0	4	0	0	0	0	0	0	0
962	Chr03	34823275	34827221	3947	Chr03	35323729	35327676	3948	Shared	99.92	0	717	582	584	155	281	109	336	485	174	448
963	Chr03	34916561	34923380	6820	Chr03	35416791	35416785	0	Insertion	0	447296	0	0	2	0	0	0	0	0	0	0
964	Chr03	35004856	35008922	4067	Chr03	35489148	35493279	4132	Shared	93.33	2678688	5	13	0	0	0	0	0	0	0	0
965	Chr03	35278438	35290787	12350	Chr03	35792190	35792184	0	Insertion	0	226270	5	2	7	3	2	3	8	5	1	0
966	Chr03	35423368	35428951	5584	Chr03	35939110	35939104	0	Insertion	0	226657	14	4	2	2	7	8	1	0	0	0
967	Chr03	35690884	35699986	9103	Chr03	36164885	36164885	1	Unknown	0.01	66230	14	50	0	3	0	2	15	0	7	6
968	Chr03	35758659	35767833	9175	Chr03	36222236	36222230	0	Insertion	0	0	41	69	2	5	0	4	11	8	5	7
969	Chr03	35848510	35855918	7409	Chr03	36299721	36299715	0	Insertion	0	1324163	63	54	9	2	4	3	7	10	9	4
970	Chr03	36028020	36031611	3592	Chr03	36471982	36475442	3461	Shared	94	795879	0	4	0	2	0	0	0	0	0	1
971	Chr03	36071473	36078665	7193	Chr03	36511179	36511173	0	Insertion	0	140341	17	9	14	4	11	0	4	4	3	9
972	Chr03	36082326	36087951	5626	Chr03	36514812	36514806	0	Insertion	0	55053	4	0	1	1	0	0	0	7	0	1
973	Chr03	36220076	36225117	5042	Chr03	36625020	36625014	0	Insertion	0	172051	102	71	0	14	1	16	40	4	17	24
974	Chr03	36461795	36471134	9340	Chr03	36861728	36871079	9352	Shared	99.83	0	44	37	0	0	3	12	11	11	14	8
975	Chr03	36587334	36592386	5053	Chr03	36987301	36992353	5053	Shared	100	0	4	0	0	0	2	0	0	2	0	2
976	Chr03	36593980	36599248	5269	Chr03	36993947	36999215	5269	Shared	100	165474	0	0	0	0	2	0	0	2	0	0
977	Chr03	36798992	36804264	5273	Chr03	37196086	37201367	5282	Shared	99.83	131067	762	550	166	314	654	1175	99	52	396	457
978	Chr03	37113407	37117208	3802	Chr03	37509241	37513056	3816	Shared	99.4	0	11	20	2	6	2	21	0	1	5	1
979	Chr04	354136	359091	4956	Chr04	384545	389536	4992	Shared	98.06	1722741	0	0	2	0	0	0	0	0	0	1
980	Chr04	597214	603633	6420	Chr04	698750	698744	0	Insertion	0	78568	2	0	3	0	0	0	0	0	0	0
981	Chr04	657985	660248	2264	Chr04	955295	957558	2264	Shared	99.56	2734451	164	103	14	18	27	10	26	19	45	86
982	Chr04	818299	826507	8209	Chr04	1137717	1137711	0	Insertion	0	69700	30	14	0	0	15	115	18	12	23	3
983	Chr04	952597	957447	4851	Chr15	14183031	14183025	0	Insertion	0	990664	18364	20222	1624	1490	1195	359	1700	6653	1248	5645
984	Chr04	1365340	1377344	12005	Chr04	1747671	1747665	0	Insertion	0	602400	3	43	24	30	36	74	16	0	0	10
985	Chr04	1456632	1469993	13362	Chr04	1799252	1799261	10	Elimination	0.07	413332	148	142	0	3	0	4	25	0	9	12
986	Chr04	1583158	1588661	5504	Chr05	36405350	36410863	5514	Shared	99.55	0	6	15	5	11	1	2	5	16	0	3
987	Chr04	1715275	1719447	4173	Chr10	24368305	24368299	0	Insertion	0	197598	838	851	453	343	376	309	314	377	330	342
988	Chr04	1939115	1945489	6375	Chr04	2332427	2332421	0	Insertion	0	308568	10	26	38	7	3	18	0	1	2	2
989	Chr04	2258696	2263166	4471	Chr04	2675463	2675457	0	Insertion	0	876252	0	0	7	22	16	68	28	6	2	0
990	Chr04	2675883	2687669	11787	Chr04	2996788	3008416	11629	Shared	95.85	1162738	24	18	1	6	0	6	2	0	1	6
991	Chr04	2855575	2865662	10088	Chr04	3134693	3134687	0	Insertion	0	230146	555	477	6	144	29	132	137	85	149	146
992	Chr04	3040411	3045403	4993	Chr04	3296888	3296882	0	Insertion	0	100946	0	0	0	5	11	2	10	0	17	31
993	Chr04	3112147	3117433	5287	Chr04	3364608	3364602	0	Insertion	0	0	2937	194	629	487	91	132	427	337	486	2899
994	Chr04	3205353	3220624	15272	Chr04	3452094	3452088	0	Insertion	0	906797	11	4	0	0	0	0	8	0	0	0
995	Chr04	3274627	3289938	15312	Chr04	3505549	3505543	0	Insertion	0	149232	4	3	0	0	0	7	3	0	0	0
996	Chr04	3430880	3440914	10035	Chr04	3700738	3700732	0	Insertion	0	0	666	493	1839	475	1240	237	245	350	908	258
997	Chr04	3477248	3482551	5304	Chr04	3735865	3741174	5310	Shared	97.97	1042458	35	60	0	6	1	8	11	0	19	14
998	Chr04	4202691	4213326	10636	Chr04	4348594	4348588	0	Insertion	0	427381	9	3	0	1	2	2	14	0	1	3
999	Chr04	4227877	4230255	2379	Chr04	791456	791450	0	Insertion	0	319455	0	0	9	50	14	4	14	47	5	2
1000	Chr04	4442654	4447038	4385	Chr04	4709248	4709242	0	Insertion	0	1707231	0	0	2	0	0	0	0	0	0	0
1001	Chr04	4452371	4461897	9527	Chr04	4717605	4717664	60	Elimination	0.51	43880	841	560	2357	436	1946	271	250	510	690	316
1002	Chr04	4608589	4612878	4290	Chr04	4877607	4881896	4290	Shared	99.74	0	49	44	0	6	0	10	29	1	14	41
1003	Chr04	4834384	4842644	8261	Chr04	5187494	5194612	7119	Shared	85.61	2489811	0	0	2	0	0	0	0	2	0	0
1004	Chr04	4997011	5000504	3494	Chr04	5338572	5342093	3522	Shared	96.24	2765760	0	0	0	0	0	0	0	0	0	0
1005	Chr04	5212586	5219312	6727	Chr04	2442924	2444377	1454	Elimination	14.68	0	70	147	2	15	0	2	0	0	35	33
1006	Chr04	5272956	5285269	12314	Chr04	5587325	5587328	4	Unknown	0.03	75098	12	13	8	0	11	17	13	0	5	3
1007	Chr04	5381956	5388328	6373	Chr04	5687306	5696056	8751	Unknown	41.16	848512	8	9	0	0	0	0	0	0	1	4
1008	Chr04	5692236	5706882	14647	Chr04	6013893	6019022	5130	Shared	34.06	423868	11	14	0	6	0	7	4	2	2	3
1009	Chr04	5795220	5799301	4082	Chr04	6035827	6039866	4040	Shared	96.47	372393	0	0	0	0	0	0	0	0	0	0
1010	Chr04	5869048	5873844	4797	Chr04	6117359	6117353	0	Insertion	0	486776	0	0	0	0	0	0	0	0	0	0
1011	Chr04	5978274	5985086	6813	Chr04	6233905	6240595	6691	Shared	95.56	2988009	0	0	0	0	0	0	0	0	0	0
1012	Chr04	6145225	6155479	10255	Chr04	6370520	6380208	9689	Shared	81.61	1454928	1	1	4	0	0	0	0	0	0	0
1013	Chr04	6324410	6328691	4282	Chr04	6597417	6601709	4293	Shared	97.14	1415717	0	0	0	0	0	0	0	0	0	0
1014	Chr04	6460110	6464227	4118	Chr04	6758049	6761970	3922	Shared	90.72	1707231	0	1	0	0	0	11	6	0	0	0
1015	Chr04	6474558	6481253	6696	Chr04	6786706	6770264	0	Unknown	0	749263	4	11	0	1	0	2	0	0	1	0
1016	Chr04	6604586	6610005	5420	Chr04	6933532	6938947	5416	Shared	98.8	1277490	0	0	0	0	0	0	0	0	0	0
1017	Chr04	7114568	7119707	5140	Chr04	7766328	7771473	5146	Shared	97.42	1641607	0	0	0	0	0	0	0	0	0	0
1018	Chr04	7146932	7151950	5019	Chr04	7800850	7805870	5021	Shared	97.26	1445626	4	0	16	0	2	2	2	35	0	6
1019	Chr04	7327908	7341081	13174	Chr04	7999134	8011402	12269	Shared	87.51	755184	5	1	0	2	0	95	12	0	2	0
1020	Chr04	7445268	7451397	6130	Chr04	8113984	8120113	6130	Shared	99.69	1841798	4	0	0	2	4	40	16	0	0	0
1021	Chr04	7776208	7780941	4734	Chr04	8442134	8446867	4734	Shared	99.7	1240928	0	0	0	0	0	0	0	0	14	0
1022	Chr04	7802035	7810955	8921	Chr04	8468018	8476967	8950	Shared	99.25	2966261	0	0	0	0	0	0	0	0	0	0
1023	Chr04	7826068	7830532	4465	Chr04	8492076	8496540	4465	Shared	99.71	1916920	0	0	0	0	0	0	0	0	0	0
1024	Chr04	7851976	7858955	6980	Chr04	8517975	8536901	18927	Shared	34.16	2189907	808	486	4	0	2	0	2	3	32	10
1025	Chr04	7876126	7880717	4592	Chr04	8553758	8561664	7907	Shared	56.35	2471368	0	0	0	0	0	0	0	0	0	0
1026	Chr04	7928961	7938573	9613	Chr04	8625865	8625859	0	Insertion	0	42339	1	0	0	0	0	0	0	0	2	2
1027	Chr04	8225518	8235177	9660	Chr04	8931520	8931515	0	Insertion	0	0	9	5	6	27	0	5	43	9	11	46
1028	Chr04	8315871	8319898	4028	Chr04	9011247	9015338	4092	Shared	95.65	1703558	0	0	0	0	0	0	0	0	0	0
1029	Chr04	8396009	8409249	13241	Chr04	9087017	9103390	16374	Shared	73.82	3095283	0	0	0	0	0	0	0	0	0	0
1030	Chr04	8478659	8482163	3505	Chr04	9183227	9186743	3517	Shared	95.85	3334340	0	0	0	0	0	0	0	0	0	0
1031	Chr04	8819753	8833655	13903	Chr04	9510295	9510316	22	Unknown	0.14	1402390	0	1	0	0	0	0	0	0	0	0
1032	Chr04	8951399	8961203	9805	Chr04	9617169	9618984	1816	Shared	18.51	212705	0	0	6	0	0	0	0	0	0	0
1033	Chr04	9143662	9157375	13714	Chr02	5215722	5215716	0	Insertion	0	2811514	0	1	0	0	0	0	0	0	0	0
1034	Chr04	9405707	9415463	9757	Chr04	10092513	10094309	1797	Shared	18.26	430895	0	0	0	0	0	0	0	0	0	0
1035	Chr04	9422385	9435348	12964	Chr00	22149419	22149413	0	Insertion	0	148845	4	0	8	0	0	0	0	0	0	0
1036	Chr04	9441458	9451208	9751	Chr00	22155560	22146133	0	Unknown	0	174372	0	0	0	0	0	0	0	0	0	1
1037	Chr04	9488993	9499637	10645	Chr04	10146786	10146787	2	Elimination	0.02	83197	0	10	32	4	68	3	2	51	32	2
1038	Chr04	9582157	9590371	8215	Chr04	10236828	10236823	0	Unknown	0	77797	0	0	0	0	0	0	2	0	0	0
1039	Chr04	9710763	9717557	6795	Chr04	10360416	10366144	5729	Shared	82.08	1460997	20	17	0	0	0	0	2	2	0	0
1040	Chr04	9718865	9725570	6706	Chr04	10367442	10367436	0	Insertion	0	149618	8	7	3	2	0	0	0	0	3	0
1041	Chr04	9731354	9743882	12529	Chr04	10373238	10373232	0	Insertion	0	450812	4	2	1	9	0	2	5	2	0	1
1042	Chr04	9864661	9878491	13831	Chr04	10473370	10473364	0	Insertion	0	1227681	0	0	0	0	0	0	0	0	0	0
1043	Chr04	9943584	9953260	9677	Chr00	16522013	16531675	9663	Shared	99.12	886562	0	0	0	0	0	0	0	0	0	0
1044	Chr04	10020329	10026651	6323	Chr04	10618419	10618413	0	Insertion	0	440266	1	13	2	0	0	2	2	2	7	5
1045	Chr04	10062362	10066876	4515	Chr04	10651255	10655940	4686	Shared	91.73	3050786	0	0	4	0	0	0	0	0	0	0
1046	Chr04	10182177	10191943	9767	Chr04	10771377	10771371	0	Insertion	0	950091	0	0	0	0	0	0	0	0	0	0
1047	Chr04	10204648	10218585	13938	Chr04	10782357	10782351	0	Insertion	0	2019040	0	0	0	0	0	0	0	0	3	0
1048	Chr04	10361821	10365320	3500	Chr04	10925706	10929437	3732	Shared	87.53	2239329	2	0	2	0	0	0	0	0	0	1
1049	Chr04	10434462	10444178	9717	Chr04	10982313	10982307	0	Insertion	0	512996	0	0	0	0	0	0	0	0	0	0
1050	Chr04	10824118	10828384	4267	Chr04	11381946	11381940	0	Insertion	0	851285	0	0	0	0	0	0	0	0	0	0
1051	Chr04	10876021	10885430	9410	Chr04	11430761	11430757	0	Unknown	0	17313	2	2	0	0	0	0	0	0	0	0
1052	Chr04	10981838	10991681	9844	Chr04	11496615	11496609	0	Insertion	0	104034	0	0	0	0	0	0	0	0	0	0
1053	Chr04	11138274	11144660	6387	Chr04	11689213	11695626	6414	Shared	97.86	1648936	0	0	0	0	0	0	0	0	10	0
1054	Chr04	11371262	11378244	6983	Chr04	12017067	12024019	6953	Shared	93.85	968780	0	2	0	0	0	0	0	0	0	0
1055	Chr04	11382213	11392046	9834	Chr04	12027988	12039595	11608	Shared	82	983898	0	0	0	0	0	0	0	0	0	0
1056	Chr04	11492393	11502240	9848	Chr04	12117945	12117939	0	Insertion	0	21162	0	0	0	0	0	0	0	0	0	0
1057	Chr04	11599389	11604354	4966	Chr04	12226819	12231792	4974	Shared	97.97	1922264	2	0	0	1	0	0	1	0	0	0
1058	Chr04	11615470	11625208	9739	Chr04	12242899	12242893	0	Insertion	0	558056	0	0	0	0	0	0	0	0	0	0
1059	Chr04	11698229	11700479	2251	Chr04	12334517	12336768	2252	Shared	98.85	2463827	0	2	0	0	0	0	0	0	0	0
1060	Chr04	11745785	11755385	9601	Chr04	12389927	12401499	11573	Shared	79.98	975940	1	2	0	0	0	0	0	0	0	0
1061	Chr04	11949197	11958704	9508	Chr04	12716841	12716850	10	Elimination	0.11	21162	0	0	4	2	2	0	0	0	0	0
1062	Chr04	12006686	12016338	9653	Chr04	12752342	12752336	0	Insertion	0	21162	0	2	0	0	0	0	0	0	0	0
1063	Chr04	12182326	12184888	2563	Chr04	12811793	12825780	13988	Unknown	12.36	158125	64	86	18	61	0	64	9	0	26	14
1064	Chr04	12311624	12321407	9784	Chr10	27985449	27985443	0	Insertion	0	141887	0	0	0	0	0	0	0	2	0	0
1065	Chr04	12385851	12397599	11749	Chr04	13091818	13091812	0	Insertion	0	258462	16	3	0	0	0	0	0	2	0	0
1066	Chr04	12412803	12422385	9583	Chr04	13160228	13160166	0	Unknown	0	86283	0	0	0	0	0	0	0	0	0	2
1067	Chr04	12427645	12437283	9639	Chr04	13165391	13165385	0	Insertion	0	84354	0	0	0	0	0	0	1	0	0	0
1068	Chr04	12502349	12511966	9618	Chr07	22501782	22501776	0	Insertion	0	0	0	0	0	0	0	0	0	0	0	0
1069	Chr04	12544783	12554487	9705	Chr00	7488125	7488119	0	Insertion	0	427772	0	0	0	0	0	0	0	0	0	0
1070	Chr04	12571004	12584014	13011	Chr00	7431255	7446932	15678	Shared	71.01	1755831	2	8	0	0	0	1	0	0	0	0
1071	Chr04	12654572	12664441	9870	Chr04	13487040	13487034	0	Insertion	0	0	0	0	0	0	0	0	0	0	0	0
1072	Chr04	12759264	12766334	7071	Chr04	13626458	13626452	0	Insertion	0	28091	1581	1607	4	2	2	6	8	7	7	1
1073	Chr04	12781260	12790940	9681	Chr00	24455848	24455842	0	Insertion	0	446124	0	0	0	0	0	0	0	0	0	0
1074	Chr04	12884855	12896669	11815	Chr13	42666204	42666198	0	Insertion	0	980715	4	0	0	8	0	0	0	0	24	0
1075	Chr04	12948531	12960403	11873	Chr10	40049097	40049091	0	Insertion	0	323733	200	204	0	3	3	0	10	5	0	0
1076	Chr04	13030489	13046541	16053	Chr00	7880992	7880999	8	Elimination	0.04	63531	0	0	0	0	0	0	0	0	1	1
1077	Chr04	13105782	13118674	12893	Chr00	7913177	7913171	0	Insertion	0	74326	18	15	0	0	0	0	7	0	0	3
1078	Chr04	13157438	13166846	9409	Chr00	7948694	7948688	0	Insertion	0	42339	14	37	6	0	6	4	2	4	0	4
1079	Chr04	13355636	13365234	9599	Chr15	40142567	40142561	0	Insertion	0	63531	0	0	0	0	0	0	0	0	0	0
1080	Chr04	13646651	13655553	8903	Chr00	38586534	38586528	0	Insertion	0	0	0	0	0	0	0	0	0	0	4	0
1081	Chr04	13798615	13806532	7918	Chr00	10190702	10190696	0	Insertion	0	716518	0	0	0	0	0	0	0	0	0	0
1082	Chr04	13935018	13946952	11935	Chr00	14412114	14412108	0	Insertion	0	230922	1	3	2	1	1	35	0	0	0	5
1083	Chr04	13973553	13983239	9687	Chr00	10253885	10253879	0	Insertion	0	81654	3	8	0	5	0	6	0	0	8	0
1084	Chr04	14075722	14087517	11796	Chr00	46763236	46763238	3	Elimination	0.03	131453	0	0	0	0	0	0	0	0	0	4
1085	Chr04	14118733	14128056	9324	Chr00	22818134	22818128	0	Insertion	0	159672	2	11	14	1	9	2	1	19	0	0
1086	Chr04	14182677	14193515	10839	Chr00	51395922	51395916	0	Insertion	0	270495	6	9	16	0	26	3	2	25	3	2
1087	Chr04	14217376	14228197	10822	Chr00	51395922	51395916	0	Insertion	0	563938	18	27	20	0	41	4	0	28	5	3
1088	Chr04	14268268	14279860	11593	Chr15	16109793	16109787	0	Insertion	0	223169	0	0	0	0	0	0	0	0	3	1
1089	Chr04	14301161	14310762	9602	Chr00	40158505	40159002	498	Elimination	3.89	42339	0	0	0	0	0	0	0	0	0	0
1090	Chr04	14386383	14398102	11720	Chr00	24959505	24961567	2063	Unknown	12.54	152325	0	0	1	0	0	0	0	0	0	0
1091	Chr04	14420760	14428886	8127	Chr00	35847150	35847144	0	Insertion	0	116388	0	0	3	1	1	14	0	11	5	5
1092	Chr04	14487744	14492434	4691	Chr04	15421619	15421613	0	Insertion	0	630691	142	114	57	12	102	24	73	159	65	101
1093	Chr04	14601032	14605197	4166	Chr04	15516611	15516610	0	Elimination	0	0	21	30	0	0	0	2	0	2	6	2
1094	Chr04	14661243	14670928	9686	Chr04	15600612	15600608	0	Unknown	0	61990	0	6	0	0	0	0	4	0	0	1
1095	Chr04	14787492	14797920	10429	Chr03	11910133	11910309	177	Elimination	1.18	1622478	0	0	0	1	0	1	0	0	0	0
1096	Chr04	15155921	15158562	2642	Chr04	16319025	16319019	0	Insertion	0	1313696	0	2	0	3	0	0	1	0	0	7
1097	Chr04	15159812	15165806	5995	Chr04	16320269	16320263	0	Insertion	0	632263	0	2	1	0	0	1	1	0	0	1
1098	Chr04	15251015	15257683	6669	Chr04	16415454	16415448	0	Insertion	0	149618	6	8	0	0	0	3	5	0	0	0
1099	Chr04	15471983	15481661	9679	Chr04	16613772	16613766	0	Insertion	0	883786	0	0	0	0	0	0	4	2	0	2
1100	Chr04	15678264	15685090	6827	Chr04	16852867	16859683	6817	Shared	98.7	1311280	0	0	0	0	0	0	0	0	0	0
1101	Chr04	15744224	15753754	9531	Chr04	16941117	16941111	0	Insertion	0	0	4	0	0	0	0	0	0	0	0	0
1102	Chr04	15858514	15868670	10157	Chr04	17017914	17028069	10156	Shared	96.96	2876883	2	0	0	0	0	0	0	0	0	0
1103	Chr04	15989951	15995990	6040	Chr04	17132806	17132800	0	Insertion	0	1386647	0	0	2	0	2	0	1	0	0	0
1104	Chr04	16069998	16075029	5032	Chr04	17288868	17288862	0	Insertion	0	196437	0	2	0	0	2	15	3	0	0	5
1105	Chr04	16196426	16202622	6197	Chr04	17408595	17414779	6185	Shared	97.74	1484878	0	0	0	1	0	0	0	0	0	0
1106	Chr04	16205172	16215030	9859	Chr04	17417420	17417414	0	Insertion	0	144979	0	0	0	0	0	0	0	0	0	0
1107	Chr04	16422593	16430032	7440	Chr04	17629599	17637029	7431	Shared	97.77	3160011	1	2	0	0	0	0	0	0	0	0
1108	Chr04	16463576	16467638	4063	Chr04	17677444	17677438	0	Insertion	0	76255	4	4	0	0	7	1	0	20	4	8
1109	Chr04	16617019	16621910	4892	Chr04	17804417	17809304	4888	Shared	96.88	138795	0	0	0	0	0	0	0	0	0	0
1110	Chr04	16769162	16780741	11580	Chr04	17947587	17947579	0	Unknown	0	69700	4	13	0	8	5	0	0	5	0	26
1111	Chr04	16798335	16808059	9725	Chr04	17958777	17968523	9747	Shared	98.61	774537	0	0	0	0	0	0	0	0	0	0
1112	Chr04	16852089	16857697	5609	Chr04	18011284	18016894	5611	Shared	98.82	973951	0	0	0	0	0	0	0	0	0	0
1113	Chr04	17010484	17015872	5389	Chr04	18197703	18203091	5389	Shared	99.81	366160	0	0	0	0	0	0	0	0	0	0
1114	Chr04	17043315	17052849	9535	Chr04	18238498	18248025	9528	Shared	98.78	2168753	0	0	0	0	0	0	0	1	0	0
1115	Chr04	17374247	17378734	4488	Chr04	18512001	18516501	4501	Shared	98.82	2424058	0	0	0	0	0	0	0	0	0	0
1116	Chr04	17417277	17425690	8414	Chr04	18552684	18561087	8404	Shared	98.11	502427	0	0	0	0	0	0	0	0	0	0
1117	Chr04	17612782	17622448	9667	Chr04	18767194	18767188	0	Insertion	0	32711	10	16	0	0	0	1	0	0	1	0
1118	Chr04	17651284	17656230	4947	Chr04	18796102	18796096	0	Insertion	0	0	25	19	4	2	5	31	22	32	43	4
1119	Chr04	17911030	17920244	9215	Chr04	19072695	19072689	0	Insertion	0	0	48	118	8	8	9	28	36	41	13	25
1120	Chr04	18083254	18087001	3748	Chr04	19238580	19238575	0	Insertion	0	0	34	18	2	8	5	12	18	12	22	33
1121	Chr04	18635141	18639799	4659	Chr04	19571958	19576626	4669	Shared	99.79	90912	2	4	4	1	6	1	2	0	0	3
1122	Chr04	18806881	18816032	9152	Chr04	20094352	20097306	2955	Elimination	19.86	32711	2	3	2	0	8	2	1	3	0	0
1123	Chr04	18822821	18829011	6191	Chr04	20097955	20097303	0	Unknown	0	67772	5	6	0	0	0	0	0	0	0	0
1124	Chr04	18926810	18936154	9345	Chr04	20184149	20193502	9354	Shared	99.9	70085	16	25	2	0	0	0	2	0	2	1
1125	Chr04	19048617	19052212	3596	Chr04	20305965	20309560	3596	Shared	100	2207756	0	0	0	2	0	0	0	0	0	0
1126	Chr04	19115414	19122779	7366	Chr04	20372783	20380148	7366	Shared	100	917118	4	2	7	28	10	6	1	3	0	0
1127	Chr04	19149607	19161304	11698	Chr04	20406977	20418673	11697	Shared	99.99	372004	2	2	1	0	0	0	0	2	0	0
1128	Chr04	19205188	19211699	6512	Chr04	20462557	20469068	6512	Shared	100	2374319	0	0	0	0	0	0	0	0	0	0
1129	Chr04	19436782	19450191	13410	Chr04	20694230	20707640	13411	Shared	99.97	206119	34	40	0	0	0	0	1	2	0	9
1130	Chr04	19742826	19746848	4023	Chr04	20999801	21003823	4023	Shared	100	1828681	0	0	0	0	1	0	0	0	0	0
1131	Chr04	19786496	19795357	8862	Chr04	21043473	21052334	8862	Shared	100	2332171	0	0	0	0	0	2	0	0	0	0
1132	Chr04	19942271	19949741	7471	Chr04	21199246	21206513	7268	Shared	97.23	417234	2	1	0	0	0	2	4	0	3	0
1133	Chr04	20141826	20147333	5508	Chr04	21398284	21403791	5508	Shared	100	477390	15	49	1	1	0	20	23	1	1	39
1134	Chr04	20162517	20169653	7137	Chr04	21418989	21426125	7137	Shared	100	427381	0	0	8	0	8	0	0	7	0	2
1135	Chr04	20238530	20243800	5271	Chr04	21495008	21500287	5280	Shared	99.68	65459	23	15	6	14	5	13	3	9	14	8
1136	Chr04	20310894	20314690	3797	Chr04	21567354	21571150	3797	Shared	100	3458951	0	0	0	0	0	0	0	0	0	0
1137	Chr04	20588501	20594543	6043	Chr04	21844667	21850709	6043	Shared	100	0	1	4	0	2	0	0	0	0	0	0
1138	Chr04	20597247	20602248	5002	Chr04	21853413	21858414	5002	Shared	100	623616	2	1	0	0	0	0	0	0	0	0
1139	Chr04	20788869	20794372	5504	Chr04	22044645	22049820	5176	Shared	84.22	1036876	5	4	2	1	0	2	4	0	0	0
1140	Chr04	20826028	20831410	5383	Chr04	22081719	22087109	5391	Shared	99.81	59677	2	6	0	1	1	4	3	2	15	2
1141	Chr04	20877899	20884260	6362	Chr04	22133390	22139751	6362	Shared	100	2320497	0	0	0	0	1	0	0	0	0	0
1142	Chr04	21094164	21098578	4415	Chr00	30848233	30852647	4415	Shared	100	0	0	0	0	0	0	0	11	15	11	5
1143	Chr04	21127150	21130869	3720	Chr04	22401956	22405675	3720	Shared	100	2644944	0	0	2	0	0	6	1	0	0	0
1144	Chr04	21203736	21208939	5204	Chr04	22478559	22483762	5204	Shared	100	742158	28	37	0	4	0	17	5	2	72	8
1145	Chr04	21220176	21224373	4198	Chr04	22494999	22499196	4198	Shared	100	114071	8	4	0	26	0	10	5	0	30	6
1146	Chr04	21286400	21299113	12714	Chr04	22559841	22572555	12715	Shared	99.99	2822116	0	1	0	0	0	0	0	0	0	0
1147	Chr04	21391807	21403748	11942	Chr04	22664669	22676621	11953	Shared	99.86	41954	6	2	7	6	11	3	0	3	0	0
1148	Chr04	21509148	21515047	5900	Chr04	22782030	22787942	5913	Shared	99.76	167795	0	0	0	0	0	0	0	0	0	0
1149	Chr04	21726264	21732831	6568	Chr04	23025830	23032397	6568	Shared	100	2080568	0	0	0	0	0	0	0	0	0	0
1150	Chr04	21742712	21744462	1751	Chr04	23042279	23044029	1751	Shared	100	501644	2	4	5	4	2	1	0	12	0	15
1151	Chr04	21753890	21758960	5071	Chr04	23053457	23058527	5071	Shared	100	3012762	6	0	0	0	0	3	0	0	0	0
1152	Chr04	21839215	21848561	9347	Chr04	23138776	23148122	9347	Shared	100	1714169	0	2	0	0	0	0	0	0	0	0
1153	Chr04	22061516	22076319	14804	Chr04	23368847	23383653	14807	Shared	99.87	39257	1	4	0	4	0	4	2	0	14	5
1154	Chr04	22316474	22329590	13117	Chr04	23641398	23654514	13117	Shared	100	1654231	0	1	0	0	0	1	0	6	0	0
1155	Chr04	22450477	22454749	4273	Chr04	23778684	23782956	4273	Shared	100	2157559	239	335	2	4	11	2	1	6	11	2
1156	Chr04	22483146	22496576	13431	Chr04	23811353	23824786	13434	Shared	99.98	1407236	0	0	0	0	0	3	3	0	9	12
1157	Chr04	22512512	22520520	8009	Chr04	23840722	23848750	8029	Shared	99.71	21162	13	5	4	1	3	9	2	2	5	4
1158	Chr04	22797540	22801487	3948	Chr04	24148653	24152600	3948	Shared	100	1786913	0	0	0	0	0	0	0	0	0	0
1159	Chr04	22832364	22837585	5222	Chr04	24183470	24188671	5202	Shared	99.35	315566	2	12	0	3	0	15	42	0	2	2
1160	Chr04	23129273	23139768	10496	Chr04	24535238	24545734	10497	Shared	99.72	559624	2	0	11	0	10	0	0	0	0	0
1161	Chr04	23414563	23420835	6273	Chr00	39577532	39583790	6259	Shared	98.57	1661563	2	0	0	0	0	0	0	0	0	0
1162	Chr04	23483945	23489043	5099	Chr00	11481157	11486252	5096	Shared	99.08	1484068	4	0	2	0	0	0	6	0	34	0
1163	Chr04	23574760	23584007	9248	Chr04	25062976	25072165	9190	Shared	92.51	2745448	1	0	0	0	0	0	0	0	0	0
1164	Chr04	23700628	23707097	6470	Chr04	25113350	25119676	6327	Shared	97.39	368498	26	15	6	22	6	0	4	0	2	4
1165	Chr04	23791892	23795598	3707	Chr04	25208785	25208779	0	Insertion	0	0	43	72	114	55	126	46	19	26	27	12
1166	Chr04	23875682	23880751	5070	Chr04	25316954	25322023	5070	Shared	98.74	2260119	0	0	0	0	0	0	0	0	0	0
1167	Chr04	23972562	23979907	7346	Chr04	25406877	25414196	7320	Shared	97.07	696022	0	0	0	0	0	0	0	0	0	0
1168	Chr04	24059300	24064065	4766	Chr04	25502937	25502931	0	Insertion	0	1142723	25	17	0	0	0	0	0	0	4	0
1169	Chr04	24556857	24561902	5046	Chr04	26070902	26070896	0	Insertion	0	100174	230	204	0	115	13	59	79	2	16	47
1170	Chr04	24587867	24592862	4996	Chr04	26088504	26088498	0	Insertion	0	100946	20	22	0	7	0	15	13	0	2	9
1171	Chr04	24658545	24667885	9341	Chr04	26180830	26190183	9354	Shared	95.92	2679532	0	0	0	0	0	0	2	0	0	0
1172	Chr04	24668620	24672495	3876	Chr04	26190918	26190912	0	Insertion	0	126431	0	0	0	0	0	0	0	0	0	0
1173	Chr04	24813747	24826276	12530	Chr04	26359926	26359920	0	Insertion	0	150391	20	12	2	4	8	5	3	2	10	0
1174	Chr04	24841932	24847424	5493	Chr04	26373578	26373946	369	Unknown	4.94	0	488	518	0	13	0	100	158	0	66	69
1175	Chr04	25038038	25043265	5228	Chr04	26573836	26573839	4	Elimination	0.08	1525400	0	0	0	7	0	6	0	0	5	5
1176	Chr04	25382072	25386085	4014	Chr04	26967224	26971084	3861	Shared	92.84	3749193	31	16	0	0	0	2	0	0	0	0
1177	Chr04	25405854	25414755	8902	Chr04	26991425	27000176	8752	Shared	92.07	2251386	0	0	0	0	0	1	0	0	0	0
1178	Chr04	25441928	25444606	2679	Chr04	27029303	27031981	2679	Shared	98.51	724405	0	0	0	0	0	0	0	0	0	0
1179	Chr04	25473515	25477548	4034	Chr04	27053207	27057787	4581	Shared	85.19	2869235	0	0	0	0	0	0	0	0	0	0
1180	Chr04	25505945	25510993	5049	Chr04	27083908	27083902	0	Insertion	0	93613	48	77	0	5	1	9	10	0	1	9
1181	Chr04	25532515	25541964	9450	Chr04	27104900	27104918	19	Unknown	0.17	28476	60	171	44	12	16	29	40	142	7	38
1182	Chr04	25584923	25598287	13365	Chr04	27144659	27144653	0	Insertion	0	836631	7	4	0	1	0	1	0	0	0	0
1183	Chr04	25599126	25605367	6242	Chr04	27145493	27145487	0	Insertion	0	0	15	16	0	0	5	7	122	46	0	1
1184	Chr04	25799069	25809817	10749	Chr04	27303589	27303583	0	Insertion	0	1278294	1073	1059	129	181	173	305	172	266	138	155
1185	Chr04	25982861	25992548	9688	Chr04	27515275	27515270	0	Insertion	0	114071	12	4	9	18	0	0	5	0	12	4
1186	Chr04	26229102	26234324	5223	Chr12	28077325	28077833	509	Elimination	6.81	0	16	20	0	8	0	55	106	0	24	23
1187	Chr04	26341863	26346308	4446	Chr04	27854392	27854386	0	Insertion	0	0	13	14	0	6	2	17	10	5	10	5
1188	Chr04	26367520	26376735	9216	Chr04	27880425	27880426	2	Unknown	0.02	0	113	84	140	116	156	195	101	310	249	324
1189	Chr04	26537574	26542234	4661	Chr04	28047111	28047105	0	Insertion	0	122954	0	0	1	0	0	0	0	0	0	0
1190	Chr04	26683711	26687205	3495	Chr04	28180806	28184300	3495	Shared	99.69	3112415	2185	0	0	0	0	0	0	0	0	0
1191	Chr04	26734694	26740685	5992	Chr04	29809457	29815436	5980	Shared	99.35	1009379	2185	0	0	0	0	0	0	0	5	0
1192	Chr04	26936408	26941233	4826	Chr04	28436046	28437079	1034	Elimination	14.68	0	10	25	0	8	0	2	3	2	3	1
1193	Chr04	27100399	27110066	9668	Chr04	28535244	28535238	0	Insertion	0	0	7	40	0	4	0	0	6	10	7	4
1194	Chr04	27126414	27131346	4933	Chr04	28543895	28543889	0	Insertion	0	0	10	18	3	10	0	2	5	4	7	4
1195	Chr04	27513922	27519408	5487	Chr04	29005677	29011163	5487	Shared	99.16	552958	6	0	0	1	0	1	2	0	2	0
1196	Chr04	28110133	28115428	5296	Chr04	29594146	29599438	5293	Shared	99.68	143046	42	26	2	4	5	60	14	4	10	8
1197	Chr04	28140748	28153254	12507	Chr04	29624732	29637241	12510	Shared	99.57	801415	4	0	2	0	0	0	0	0	1	0
1198	Chr04	28626403	28630945	4543	Chr04	30139820	30139814	0	Insertion	0	0	2	0	0	4	1	0	0	0	0	0
1199	Chr04	28673975	28679614	5640	Chr04	30182026	30182020	0	Insertion	0	519261	3	3	0	0	0	0	0	0	0	0
1200	Chr04	28805232	28810504	5273	Chr04	30360224	30365526	5303	Shared	99.42	0	31	66	2	13	4	4	8	3	2	4
1201	Chr04	29014518	29020076	5559	Chr04	30569376	30574939	5564	Shared	99.91	165474	8	8	0	1	6	10	5	3	137	10
1202	Chr04	29033600	29037825	4226	Chr04	30588472	30592695	4224	Shared	99.95	278649	1	0	0	0	0	0	0	0	20	0
1203	Chr04	29085564	29090840	5277	Chr04	30640434	30645736	5303	Shared	99.51	130680	11	0	12	3	0	0	0	3	7	15
1204	Chr04	29112305	29117553	5249	Chr04	30640434	30645736	5303	Shared	98.53	591799	16	20	62	9	61	11	8	12	18	14
1205	Chr04	29129502	29139566	10065	Chr04	30657688	30667767	10080	Shared	99.83	40798	192	278	6	6	16	7	9	1	78	21
1206	Chr04	29158867	29163864	4998	Chr04	30687068	30692074	5007	Shared	99.82	1591979	6	2	0	0	0	1	2	0	2	0
1207	Chr04	29710194	29715186	4993	Chr04	31228443	31233438	4996	Shared	99.94	0	52	39	32	12	9	2	57	281	13	6
1208	Chr04	29726627	29737654	11028	Chr04	31244879	31255918	11040	Shared	99.87	439485	102	78	1	5	2	5	5	3	3	6
1209	Chr04	29750130	29755075	4946	Chr04	31268394	31273339	4946	Shared	100	1120323	0	2	0	0	0	0	6	0	0	0
1210	Chr04	29834464	29847483	13020	Chr04	31352738	31365757	13020	Shared	99.98	299628	32	1099	503	1087	10	4	87	373	485	5426
1211	Chr04	29860225	29872382	12158	Chr04	31378500	31390660	12161	Shared	99.98	2526312	272	667	567	787	23	2	71	344	412	2957
1212	Chr04	29872394	29874969	2576	Chr04	31390672	31393247	2576	Shared	100	121795	0	0	0	0	0	0	2	1	0	0
1213	Chr04	29993223	29995644	2422	Chr04	31511376	31513797	2422	Shared	100	958042	12	6	0	0	0	0	0	0	0	0
1214	Chr04	30154650	30159304	4655	Chr04	31704840	31709494	4655	Shared	100	1816800	116	117	0	4	6	2	3	2	1	32
1215	Chr04	30183702	30198220	14519	Chr04	31733825	31748343	14519	Shared	99.99	258850	185	122	0	9	6	2	3	6	17	6
1216	Chr04	30343369	30348315	4947	Chr04	31893424	31898370	4947	Shared	100	618900	6	0	2	0	0	0	0	0	11	26
1217	Chr04	30351315	30356527	5213	Chr04	31901370	31906582	5213	Shared	100	1268245	4	7	0	1	0	4	0	0	26	33
1218	Chr04	30399107	30404317	5211	Chr04	31946390	31951600	5211	Shared	100	1669305	7	5	2	1	1	5	0	0	0	0
1219	Chr04	30509512	30513768	4257	Chr04	32056839	32061100	4262	Shared	99.84	519653	2	0	0	0	2	4	4	0	1	0
1220	Chr04	30795079	30805223	10145	Chr00	2524280	2534440	10161	Shared	99.64	709816	50	56	14	8	3	13	9	10	6	6
1221	Chr04	30848750	30862259	13510	Chr06	36632046	36632040	0	Insertion	0	0	0	7	12	8	7	4	0	8	2	9
1222	Chr04	30942967	30947869	4903	Chr00	2393479	2398388	4910	Shared	99.8	317121	3	6	0	0	0	2	0	0	20	18
1223	Chr04	30997536	31003943	6408	Chr00	2329606	2336020	6415	Shared	99.66	2853945	2	2	3	0	0	0	4	4	0	2
1224	Chr05	55099	65522	10424	Chr05	17430596	17430590	0	Insertion	0	884579	10	0	1	0	0	0	0	0	5	0
1225	Chr05	178690	190563	11874	Chr00	36297438	36309298	11861	Shared	99.55	18467	1	2	0	0	0	0	0	0	0	0
1226	Chr05	219342	223293	3952	Chr00	39741349	39745299	3951	Shared	99.97	2920686	0	0	0	0	0	0	0	0	0	0
1227	Chr05	283752	293956	10205	Chr00	41267574	41277798	10225	Shared	99.79	429723	6	14	0	1	0	11	0	3	2	2
1228	Chr05	315673	325392	9720	Chr00	31128883	31138633	9751	Shared	99.5	121409	0	1	0	0	0	0	0	0	0	0
1229	Chr05	344703	354219	9517	Chr00	31157944	31167466	9523	Shared	99.32	0	1	1	2	0	1	0	0	0	0	0
1230	Chr05	993779	997941	4163	Chr00	5129783	5133971	4189	Shared	99.38	93227	1	0	0	1	0	7	0	0	0	0
1231	Chr05	1154710	1164475	9766	Chr08	17323632	17323626	0	Insertion	0	65073	0	0	0	0	0	0	0	0	0	0
1232	Chr05	1230158	1240458	10301	Chr00	18299520	18309820	10301	Shared	100	3021730	4	0	4	0	0	0	0	0	0	0
1233	Chr05	1330776	1338450	7675	Chr05	39625	47101	7477	Shared	97.25	260015	1	2	0	0	0	0	2	0	0	1
1234	Chr05	1392384	1397332	4949	Chr05	100498	105446	4949	Shared	100	124113	53	37	0	0	0	0	0	0	0	0
1235	Chr05	1410447	1420140	9694	Chr05	118561	128262	9702	Shared	99.87	261567	0	0	0	0	0	1	0	0	0	0
1236	Chr05	1454218	1463347	9130	Chr05	162343	171479	9137	Shared	99.9	291856	10	27	3	32	1	47	24	8	8	7
1237	Chr05	1464047	1475124	11078	Chr05	172179	183252	11074	Shared	99.96	1854510	0	2	0	0	1	0	1	4	3	0
1238	Chr05	1604849	1614538	9690	Chr05	312982	322675	9694	Shared	99.33	731505	0	0	0	0	0	0	0	3	0	0
1239	Chr05	1688984	1698823	9840	Chr05	396879	406733	9855	Shared	99.83	124113	0	0	0	0	0	0	0	3	0	0
1240	Chr05	1793502	1803294	9793	Chr05	1460263	1470055	9793	Shared	100	1836468	1	0	0	0	0	0	0	0	0	0
1241	Chr05	1981974	1988032	6059	Chr00	24924816	24930874	6059	Shared	100	1049238	0	1	0	0	0	0	0	0	0	0
1242	Chr05	1998060	2002205	4146	Chr00	24910643	24914788	4146	Shared	100	1699070	0	0	0	0	0	0	0	0	0	0
1243	Chr05	2011224	2014440	3217	Chr00	24898395	24901611	3217	Shared	100	2643258	0	0	0	0	0	0	0	0	0	0
1244	Chr05	2039268	2044586	5319	Chr00	24868249	24873567	5319	Shared	100	794298	2	0	0	0	0	0	0	0	5	0
1245	Chr05	2110790	2124658	13869	Chr05	824377	838245	13869	Shared	100	2951772	0	0	0	3	2	2	0	1	0	0
1246	Chr05	2180409	2183509	3101	Chr05	893984	897084	3101	Shared	100	2736989	1	0	0	0	0	0	0	0	0	0
1247	Chr05	2231734	2237895	6162	Chr05	957389	963555	6167	Shared	99.37	87054	8	5	0	0	0	0	1	0	0	0
1248	Chr05	2245115	2258588	13474	Chr05	970781	984254	13474	Shared	99.99	456673	2	1	0	0	0	0	1	0	0	0
1249	Chr05	2350854	2360548	9695	Chr05	1076338	1086050	9713	Shared	99.76	165474	0	2	0	0	0	0	0	2	0	0
1250	Chr05	2401352	2411004	9653	Chr07	28255621	28255615	0	Unknown	0	21162	0	0	0	0	0	0	0	0	0	0
1251	Chr05	2458168	2467728	9561	Chr05	1211966	1221571	9606	Shared	99.51	84740	9	8	12	4	0	0	0	0	2	2
1252	Chr05	2550499	2555827	5329	Chr05	1304145	1309479	5335	Shared	99.89	1366879	49	44	0	8	0	8	4	0	4	23
1253	Chr05	2642034	2654428	12395	Chr05	1395653	1407966	12314	Shared	99.12	831881	2	2	0	0	1	2	3	0	0	4
1254	Chr05	2705506	2709256	3751	Chr05	1707835	1711585	3751	Shared	100	2299663	41	24	0	2	2	1	14	4	22	28
1255	Chr05	2804102	2808003	3902	Chr05	1812557	1816458	3902	Shared	100	1509589	6	14	0	0	0	0	0	0	0	0
1256	Chr05	3019038	3028615	9578	Chr05	2049511	2059092	9582	Shared	99.96	457064	24	11	2	0	1	0	15	0	3	0
1257	Chr05	3032014	3041123	9110	Chr05	2062491	2071611	9121	Shared	99.76	215805	355	426	3	2	6	9	15	0	2	1
1258	Chr05	3077757	3090250	12494	Chr05	2108263	2120758	12496	Shared	99.87	375121	3	0	0	0	0	3	1	0	0	0
1259	Chr05	3174423	3187256	12834	Chr05	2203964	2216822	12859	Shared	99.77	108280	232	225	81	58	82	69	22	17	15	25
1260	Chr05	3189285	3198315	9031	Chr05	2218851	2227896	9046	Shared	99.73	395780	3	0	7	1	0	0	2	0	2	1
1261	Chr05	3241440	3250910	9471	Chr05	2271025	2280507	9483	Shared	99.85	22701	0	0	22	41	25	7	13	167	15	28
1262	Chr05	3258741	3266399	7659	Chr05	2288340	2295985	7646	Shared	99.67	584733	0	0	7	0	0	0	0	0	0	0
1263	Chr05	3376279	3382173	5895	Chr05	2406551	2412319	5769	Shared	97.86	2170826	0	0	0	0	0	0	0	0	0	0
1264	Chr05	3387053	3401808	14756	Chr05	2417199	2432020	14822	Shared	99.34	225882	4	0	1	0	4	2	2	3	2	0
1265	Chr05	3732998	3742787	9790	Chr05	2762324	2772132	9809	Shared	98.72	408260	0	0	0	0	0	0	0	0	0	0
1266	Chr05	3865390	3871555	6166	Chr05	2868503	2874671	6169	Shared	99.95	0	4	2	0	0	0	0	0	0	0	0
1267	Chr05	3944325	3950580	6256	Chr05	2947341	2953613	6273	Shared	99.62	226270	162	157	132	119	144	85	131	107	107	65
1268	Chr05	4001358	4007608	6251	Chr05	3004581	3010831	6251	Shared	100	2067343	1080	1356	8	36	13	20	34	13	51	82
1269	Chr05	4084346	4093984	9639	Chr05	3087217	3096890	9674	Shared	98.85	21162	0	0	0	0	0	0	0	0	0	2
1270	Chr05	4209775	4214079	4305	Chr05	3211797	3216101	4305	Shared	100	2973509	0	0	0	0	0	0	0	0	0	2
1271	Chr05	4265920	4279450	13531	Chr05	3267952	3281526	13575	Shared	99.66	40798	99	93	55	79	49	44	41	41	40	61
1272	Chr05	4288807	4297800	8994	Chr05	3290883	3299928	9046	Shared	99.41	137636	5	2	2	0	1	1	4	6	0	0
1273	Chr05	4382843	4390712	7870	Chr05	3384961	3392638	7678	Shared	97.56	1850408	2	0	0	1	0	0	0	0	0	2
1274	Chr05	4505039	4514380	9342	Chr05	3506975	3516341	9367	Shared	99.62	61990	23	21	3	2	6	6	0	0	4	1
1275	Chr05	4769748	4782178	12431	Chr00	26788245	26800715	12471	Shared	99.65	602400	0	2	0	0	0	0	0	0	0	0
1276	Chr05	5082157	5087760	5604	Chr05	4092178	4097781	5604	Shared	100	175533	2	4	0	0	0	0	4	0	0	0
1277	Chr05	5258841	5272329	13489	Chr05	4255267	4268772	13506	Shared	99.87	82040	4	8	0	4	2	0	10	0	0	1
1278	Chr05	5346715	5353767	7053	Chr05	4343033	4350085	7053	Shared	100	105192	31	36	0	0	0	0	0	4	0	0
1279	Chr05	5382840	5385561	2722	Chr05	4379160	4381881	2722	Shared	100	1470304	0	0	0	0	0	0	0	0	0	0
1280	Chr05	5395780	5400025	4246	Chr05	4392179	4396424	4246	Shared	100	836236	0	0	0	0	0	0	0	0	0	0
1281	Chr05	5400709	5408581	7873	Chr05	4397108	4404980	7873	Shared	100	1844667	3	5	0	0	0	0	0	0	0	0
1282	Chr05	5931085	5936358	5274	Chr05	4926523	4931796	5274	Shared	100	150778	0	14	9	4	2	0	2	6	4	6
1283	Chr05	5937997	5942687	4691	Chr05	4933435	4938125	4691	Shared	100	1091948	0	0	0	0	0	0	0	0	0	0
1284	Chr05	6043677	6049636	5960	Chr05	5044124	5050083	5960	Shared	100	258850	15	24	0	6	0	0	0	0	42	5
1285	Chr05	6223720	6229132	5413	Chr05	5223845	5229257	5413	Shared	100	435580	12	0	2	3	3	26	33	9	13	27
1286	Chr05	6257981	6262023	4043	Chr05	5258108	5262150	4043	Shared	100	1117124	2	0	0	0	0	0	0	3	0	0
1287	Chr05	6365685	6369416	3732	Chr05	5365383	5369114	3732	Shared	100	2927922	6	2	0	1	0	0	2	0	2	1
1288	Chr05	6567533	6577256	9724	Chr05	5566787	5576511	9725	Shared	99.97	94771	0	0	0	0	0	0	0	0	0	0
1289	Chr05	6583248	6587099	3852	Chr05	5582503	5586354	3852	Shared	100	2947937	0	0	0	0	0	0	0	0	0	0
1290	Chr05	6797602	6801417	3816	Chr05	5814111	5817915	3805	Shared	99.66	2509944	1	0	0	0	0	0	0	0	0	0
1291	Chr05	6854671	6864199	9529	Chr05	5871173	5880701	9529	Shared	99.91	2041736	0	0	1	0	0	0	0	0	0	0
1292	Chr05	6938086	6942073	3988	Chr05	5954323	5958310	3988	Shared	100	1984410	0	0	1	0	0	0	2	0	0	0
1293	Chr05	7011453	7026341	14889	Chr05	6027553	6042450	14898	Shared	99.93	165474	64	79	25	52	42	78	9	10	18	16
1294	Chr05	7045384	7050089	4706	Chr05	6061497	6066202	4706	Shared	100	0	99	76	156	79	144	102	16	42	50	28
1295	Chr05	7051867	7059462	7596	Chr05	6067980	6075579	7600	Shared	99.95	2228524	0	0	0	0	0	0	0	0	0	0
1296	Chr05	7485293	7497684	12392	Chr05	6544198	6556589	12392	Shared	100	674360	22	21	1	17	0	58	54	0	6	24
1297	Chr05	7499119	7510478	11360	Chr05	6558024	6569383	11360	Shared	100	1097940	86	134	0	0	15	0	3	0	0	0
1298	Chr05	7534944	7544459	9516	Chr05	6593851	6603372	9522	Shared	98.57	276708	0	0	0	2	0	0	0	4	0	2
1299	Chr05	7546576	7554139	7564	Chr05	6605489	6613057	7569	Shared	99.93	2987583	0	0	4	2	0	0	0	4	0	3
1300	Chr05	7630368	7642647	12280	Chr05	6689224	6701524	12301	Shared	99.78	226270	6	2	0	12	5	6	2	8	2	4
1301	Chr05	7700887	7707114	6228	Chr05	6759768	6765995	6228	Shared	100	2237666	408	451	85	82	110	89	129	93	297	136
1302	Chr05	7802178	7809892	7715	Chr05	6861073	6868788	7716	Shared	99.99	259626	0	1	0	0	0	0	0	0	0	0
1303	Chr05	7891004	7895769	4766	Chr05	6949902	6954667	4766	Shared	100	188306	1	12	0	0	2	1	0	1	4	0
1304	Chr05	7902191	7905845	3655	Chr05	6961089	6964743	3655	Shared	100	2829752	0	0	0	0	0	1	0	1	0	0
1305	Chr05	8159428	8169292	9865	Chr05	7222830	7232740	9911	Shared	99.46	141500	0	0	0	0	1	0	0	1	0	0
1306	Chr05	8189267	8191905	2639	Chr05	7252715	7255353	2639	Shared	100	2583464	0	0	0	0	1	0	0	1	0	0
1307	Chr05	8313582	8318525	4944	Chr05	7377061	7382004	4944	Shared	100	945719	334	310	126	198	91	140	94	120	112	165
1308	Chr05	8562599	8566712	4114	Chr05	7628750	7632867	4118	Shared	99.9	2502812	14	28	0	15	5	4	55	0	60	108
1309	Chr05	8886697	8892064	5368	Chr05	7952114	7957481	5368	Shared	100	778093	1	7	0	1	0	2	1	4	0	2
1310	Chr05	8910426	8919079	8654	Chr05	7975843	7984496	8654	Shared	100	3239512	0	1	0	0	0	0	0	0	0	0
1311	Chr05	8965041	8974627	9587	Chr05	8030462	8040090	9629	Shared	99.4	0	6	0	0	0	0	0	0	2	0	0
1312	Chr05	8981177	8990775	9599	Chr05	8046637	8060309	13673	Shared	61.15	1457356	0	0	0	0	0	0	0	0	0	0
1313	Chr05	8999284	9007011	7728	Chr05	8068818	8079651	10834	Shared	59.73	52355	1	1	0	15	0	9	4	0	2	3
1314	Chr05	9137974	9147560	9587	Chr05	8209549	8219274	9726	Shared	96	114071	4	18	0	3	0	1	7	0	4	8
1315	Chr05	9168991	9173852	4862	Chr05	8240706	8245567	4862	Shared	100	0	0	0	0	0	0	0	0	0	2	0
1316	Chr05	9469293	9481607	12315	Chr05	8557712	8570026	12315	Shared	100	355256	0	0	0	3	0	0	0	0	0	0
1317	Chr05	9588592	9598196	9605	Chr05	8694432	8704044	9613	Shared	99.89	21162	0	0	0	0	0	1	0	0	0	1
1318	Chr05	9622637	9628704	6068	Chr05	8728488	8734555	6068	Shared	100	2104968	3	14	149	27	638	217	78	250	6	7
1319	Chr05	9630062	9632838	2777	Chr05	8735913	8738689	2777	Shared	100	927840	0	0	0	1	0	0	0	0	0	1
1320	Chr05	9796430	9805749	9320	Chr05	8902307	8911477	9171	Shared	98.36	1078769	2	4	0	2	0	0	1	0	2	0
1321	Chr05	10146981	10151594	4614	Chr00	12913174	12917787	4614	Shared	100	2035132	144	166	0	0	0	0	0	0	0	0
1322	Chr05	10167007	10173358	6352	Chr00	12891406	12897761	6356	Shared	99.94	417624	250	269	4	7	6	62	435	78	1	36
1323	Chr05	10189543	10196898	7356	Chr00	12867860	12875215	7356	Shared	100	0	10	5	0	1	0	0	0	0	0	0
1324	Chr05	10503558	10508637	5080	Chr00	17494097	17499176	5080	Shared	100	3312329	0	0	0	0	2	0	0	1	0	0
1325	Chr05	10724823	10735295	10473	Chr05	9810395	9820901	10507	Shared	99.57	16543	0	0	8	0	0	0	1	0	32	2
1326	Chr05	10810486	10812196	1711	Chr05	9894640	9896350	1711	Shared	100	1365670	0	0	0	0	0	0	0	0	0	0
1327	Chr05	10854180	10858935	4756	Chr05	9938243	9942998	4756	Shared	100	690113	0	1	0	0	0	0	0	0	0	0
1328	Chr05	11041384	11056323	14940	Chr05	10125277	10140214	14938	Shared	99.95	2189077	0	0	0	0	0	0	0	0	0	0
1329	Chr05	11096039	11109436	13398	Chr00	17194851	17208257	13407	Shared	99.92	1379384	0	2	0	0	0	0	0	0	1	0
1330	Chr05	11164206	11171978	7773	Chr00	17132213	17140080	7868	Shared	98.4	33866	38	22	0	0	0	2	0	4	3	2
1331	Chr05	11189340	11200390	11051	Chr05	10298069	10309121	11053	Shared	99.87	214255	9	35	12	10	12	6	10	12	25	14
1332	Chr05	11246912	11252401	5490	Chr05	10355666	10361155	5490	Shared	100	1471923	59	40	348	93	116	49	10	35	73	124
1333	Chr05	11277710	11285568	7859	Chr05	10386466	10394325	7860	Shared	99.99	167795	222	205	12	19	47	30	54	40	20	10
1334	Chr05	11354155	11361536	7382	Chr05	10477801	10485182	7382	Shared	100	207669	3	0	0	3	0	1	6	0	0	0
1335	Chr05	11386668	11396018	9351	Chr05	10510314	10519664	9351	Shared	100	753605	0	0	0	0	0	0	0	0	0	0
1336	Chr05	11399396	11402197	2802	Chr05	10523042	10525843	2802	Shared	100	107508	1	1	0	0	0	0	0	0	0	0
1337	Chr05	11508619	11513640	5022	Chr05	10694836	10699857	5022	Shared	100	1271460	0	0	0	0	0	0	0	0	0	0
1338	Chr05	11518053	11525024	6972	Chr05	10704270	10711241	6972	Shared	100	527878	0	0	0	0	0	0	0	0	0	0
1339	Chr05	11632106	11637230	5125	Chr05	10817549	10822891	5343	Shared	81.33	749263	2	5	0	2	0	3	2	0	0	0
1340	Chr05	11716608	11720426	3819	Chr05	10917118	10920936	3819	Shared	100	1353574	13	6	8	2	1	2	0	1	0	0
1341	Chr05	11729572	11740816	11245	Chr05	10930083	10941327	11245	Shared	99.99	2280925	0	0	0	0	0	0	0	0	0	0
1342	Chr05	11742164	11751246	9083	Chr05	10942675	10951756	9082	Shared	99.99	154258	8	13	2	0	1	4	0	1	1	0
1343	Chr05	11805858	11817409	11552	Chr05	11006168	11017728	11561	Shared	99.87	132226	0	0	2	0	15	0	0	6	0	3
1344	Chr05	12008703	12018496	9794	Chr05	11213433	11232204	18772	Shared	43.88	191403	0	0	0	0	0	0	0	1	0	0
1345	Chr05	12084892	12092374	7483	Chr05	11298475	11305957	7483	Shared	100	2061145	0	0	0	0	0	0	0	0	0	0
1346	Chr05	12120664	12125494	4831	Chr05	11334268	11339098	4831	Shared	100	1022128	0	0	0	0	0	0	0	0	0	0
1347	Chr05	12141769	12152343	10575	Chr05	11355377	11365953	10577	Shared	99.87	606328	0	0	0	0	0	0	0	0	0	0
1348	Chr05	12202909	12205469	2561	Chr05	11416499	11419059	2561	Shared	100	1780776	0	0	0	0	0	0	0	0	0	0
1349	Chr05	12210950	12220807	9858	Chr05	11424540	11434409	9870	Shared	99.85	141114	0	0	0	0	0	0	0	1	0	0
1350	Chr05	12235604	12245062	9459	Chr05	11449208	11458683	9476	Shared	99.13	471916	0	0	0	0	0	0	0	0	0	0
1351	Chr05	12252707	12262316	9610	Chr05	11466328	11475983	9656	Shared	99.36	0	0	2	0	0	0	0	0	0	0	0
1352	Chr05	12357690	12363316	5627	Chr05	11581573	11587199	5627	Shared	100	387203	2	0	0	0	0	0	0	0	0	0
1353	Chr05	12452720	12464122	11403	Chr05	11676233	11687636	11404	Shared	99.8	161992	12	12	0	0	0	0	0	5	1	1
1354	Chr05	12516692	12528834	12143	Chr05	11740074	11752218	12145	Shared	99.85	172437	0	0	0	0	0	0	0	0	0	0
1355	Chr05	12714965	12721521	6557	Chr05	11970661	11977235	6575	Shared	99.73	0	2	0	0	0	5	2	32	3	0	10
1356	Chr05	12769856	12774542	4687	Chr05	12025570	12030256	4687	Shared	100	991858	0	0	0	0	0	5	0	0	0	0
1357	Chr05	12830907	12843210	12304	Chr00	32670548	32685010	14463	Shared	84.45	1240928	2	2	0	0	0	0	0	0	0	0
1358	Chr05	12927521	12939559	12039	Chr00	31598227	31609948	11722	Shared	96.31	583555	0	0	0	0	0	0	0	0	1	0
1359	Chr05	13044338	13053727	9390	Chr05	12322868	12332262	9395	Shared	99.95	52355	24	10	2	0	0	0	2	0	4	0
1360	Chr05	13080354	13089789	9436	Chr05	12358889	12368324	9436	Shared	100	769796	0	12	0	0	0	0	0	0	0	0
1361	Chr05	13172903	13181558	8656	Chr04	30228058	30236744	8687	Shared	99.61	0	17	11	8	5	7	4	2	7	2	4
1362	Chr05	13223244	13231690	8447	Chr05	12519423	12527869	8447	Shared	100	601222	0	0	0	0	0	0	0	0	0	0
1363	Chr05	13233817	13239807	5991	Chr05	12529996	12535986	5991	Shared	100	867531	2	3	0	4	0	0	0	4	0	1
1364	Chr05	13347277	13357049	9773	Chr05	12645418	12655193	9776	Shared	99.92	170116	0	0	0	0	0	0	0	0	0	0
1365	Chr05	13363719	13373303	9585	Chr05	12661871	12671509	9639	Shared	98.76	63531	0	0	0	0	0	2	0	0	0	0
1366	Chr05	13478540	13488781	10242	Chr05	12775508	12785751	10244	Shared	99.95	152711	309	245	2	20	2	13	50	7	29	34
1367	Chr05	13519006	13523063	4058	Chr05	12815977	12820037	4061	Shared	99.93	2285921	2	0	0	0	0	0	0	0	2	7
1368	Chr05	13566631	13578130	11500	Chr00	16348164	16359663	11500	Shared	99.98	907988	0	0	0	0	0	0	0	0	0	0
1369	Chr05	13614913	13624465	9553	Chr00	16309562	16311377	1816	Shared	19.01	84740	0	0	0	0	0	0	0	0	0	0
1370	Chr05	13676867	13686557	9691	Chr05	12977902	12987790	9889	Shared	96.95	20777	0	0	0	0	0	0	0	0	0	0
1371	Chr05	13877869	13887387	9519	Chr05	13178955	13188496	9542	Shared	99.28	63531	2	0	0	0	0	0	0	0	0	0
1372	Chr05	14060416	14070259	9844	Chr05	13404734	13414581	9848	Shared	99.69	373173	1	0	0	0	0	0	0	0	0	0
1373	Chr05	14144912	14154267	9356	Chr05	13489264	13498619	9356	Shared	100	317121	0	0	0	1	0	0	0	0	2	0
1374	Chr05	14201071	14210748	9678	Chr05	13545308	13554990	9683	Shared	99.92	995043	0	0	0	0	0	0	2	0	0	2
1375	Chr05	14546478	14555415	8938	Chr00	47603626	47612596	8971	Shared	99.5	0	6	8	2	0	1	0	0	0	4	0
1376	Chr05	14576390	14585328	8939	Chr00	27718608	27727586	8979	Shared	99.39	0	12	9	4	0	0	0	0	0	1	0
1377	Chr05	14608964	14617902	8939	Chr00	27751221	27760173	8953	Shared	99.78	0	3	3	3	0	0	0	0	0	6	0
1378	Chr05	14885700	14894863	9164	Chr00	40496535	40505713	9179	Shared	99.65	1027707	0	0	0	0	0	0	0	0	0	0
1379	Chr05	14919010	14930701	11692	Chr00	47945954	47945948	0	Insertion	0	0	0	0	2	0	0	0	0	0	0	0
1380	Chr05	14932540	14947261	14722	Chr00	11110122	11110116	0	Insertion	0	124499	0	1	4	1	2	23	0	0	19	4
1381	Chr05	14966387	14975336	8950	Chr00	33154807	33163776	8970	Shared	99.67	178242	17	12	9	5	21	6	7	6	1	0
1382	Chr05	14980242	14985291	5050	Chr00	33168682	33173731	5050	Shared	100	0	40	48	0	14	7	5	21	0	5	10
1383	Chr05	14990198	15002220	12023	Chr00	33178642	33190672	12031	Shared	99.84	17698	1	0	0	0	0	0	0	0	0	1
1384	Chr05	15147625	15152760	5136	Chr05	14500185	14505322	5138	Shared	99.96	1929254	0	0	0	0	0	0	2	0	0	1
1385	Chr05	15215516	15225161	9646	Chr05	14568079	14577728	9650	Shared	99.94	42339	0	0	0	0	0	0	0	0	0	0
1386	Chr05	15322027	15330488	8462	Chr00	30331893	30340363	8471	Shared	99.87	18852	2	1	1	1	1	0	1	0	0	1
1387	Chr05	15398300	15408156	9857	Chr00	3072260	3082118	9859	Shared	99.98	1779140	1	0	0	0	0	0	0	0	0	0
1388	Chr05	15409449	15420890	11442	Chr00	3083411	3094852	11442	Shared	100	1443200	0	0	0	0	0	0	0	0	0	0
1389	Chr05	15454215	15463064	8850	Chr00	3131142	3133359	2218	Shared	25.06	69314	4	4	2	0	0	0	1	0	2	0
1390	Chr05	15482548	15493197	10650	Chr00	3152840	3163489	10650	Shared	100	266225	2	3	0	1	0	14	0	0	9	1
1391	Chr05	15559707	15571404	11698	Chr00	3230009	3241707	11699	Shared	99.99	603186	0	0	0	0	0	0	0	0	0	0
1392	Chr05	15688373	15692289	3917	Chr05	15048636	15052552	3917	Shared	100	1675827	0	0	0	0	0	0	0	0	0	0
1393	Chr05	15724839	15733982	9144	Chr05	15091867	15101035	9169	Shared	99.04	36177	4	2	6	0	5	0	1	4	1	4
1394	Chr05	15914894	15924511	9618	Chr05	15282060	15291692	9633	Shared	99.82	212705	0	0	0	0	0	0	0	0	0	0
1395	Chr05	16091141	16098593	7453	Chr05	15517823	15525271	7449	Shared	99.93	51970	0	0	0	8	0	12	0	6	0	1
1396	Chr05	16156584	16166225	9642	Chr05	15583284	15592956	9673	Shared	99.6	0	0	0	0	4	0	0	0	0	0	0
1397	Chr05	16328018	16335293	7276	Chr00	9586855	9594136	7282	Shared	99.92	1058812	6	4	0	0	0	0	0	0	0	0
1398	Chr05	16364639	16373731	9093	Chr00	9623490	9632582	9093	Shared	100	1143523	6	12	200	0	8	1	3	20	0	1
1399	Chr05	16405127	16414786	9660	Chr05	44069417	44069411	0	Insertion	0	63531	0	0	0	0	0	0	0	0	0	1
1400	Chr05	16703693	16710230	6538	Chr05	16161180	16167717	6538	Shared	100	1014956	0	0	0	0	0	0	0	0	0	0
1401	Chr05	16772893	16782415	9523	Chr05	16230388	16239920	9533	Shared	99.87	63531	0	0	0	2	0	0	0	0	0	0
1402	Chr05	16798147	16805914	7768	Chr05	16259866	16267633	7768	Shared	100	405530	3	0	0	0	0	0	0	0	0	0
1403	Chr05	17169950	17174559	4610	Chr05	16612741	16617350	4610	Shared	100	2867535	0	0	0	0	0	0	0	0	0	0
1404	Chr05	17206335	17219837	13503	Chr05	16649135	16662634	13500	Shared	99.97	624402	4	6	0	0	0	4	4	0	4	2
1405	Chr05	17297691	17302551	4861	Chr05	16740504	16745364	4861	Shared	100	1817210	0	0	0	0	0	0	0	0	0	0
1406	Chr05	17320394	17330251	9858	Chr05	16763215	16773078	9864	Shared	99.94	60448	0	0	0	0	0	0	0	0	0	0
1407	Chr05	17336821	17346341	9521	Chr05	16779648	16789275	9628	Shared	98.02	148845	0	0	0	0	0	0	0	0	0	0
1408	Chr05	17378217	17390037	11821	Chr05	16821151	16832971	11821	Shared	100	1096342	2	5	0	0	2	0	8	6	0	0
1409	Chr05	17468858	17483298	14441	Chr05	16911805	16926245	14441	Shared	100	2434099	0	0	0	2	2	0	5	0	0	0
1410	Chr05	17518662	17534742	16081	Chr00	50098977	50115063	16087	Shared	99.94	1296392	0	0	0	0	0	0	0	0	1	1
1411	Chr05	17915938	17925783	9846	Chr05	17345843	17345837	0	Insertion	0	103648	0	0	0	0	0	0	0	0	0	0
1412	Chr05	17947496	17960940	13445	Chr05	17367524	17367518	0	Insertion	0	453938	0	2	0	2	0	1	1	0	1	6
1413	Chr05	18028465	18038888	10424	Chr05	17430596	17430590	0	Insertion	0	629118	10	0	5	0	0	0	1	0	5	1
1414	Chr05	18216620	18226432	9813	Chr05	17664920	17664914	0	Insertion	0	189467	4	2	15	0	35	4	19	91	0	0
1415	Chr05	18264472	18273463	8992	Chr05	17705785	17705779	0	Insertion	0	452766	0	6	1	0	0	0	4	3	0	8
1416	Chr05	18344549	18348119	3571	Chr05	17778763	17786412	7650	Shared	44.17	1585476	126	41	420	158	190	121	270	208	113	37
1417	Chr05	18368018	18373820	5803	Chr05	17806290	17806285	0	Insertion	0	71242	29	42	1	0	0	0	6	4	0	2
1418	Chr05	18589789	18594730	4942	Chr05	18069507	18074479	4973	Shared	98.18	99016	3	1	0	11	0	29	0	0	1	3
1419	Chr05	18615514	18620481	4968	Chr05	18100872	18105839	4968	Shared	99.9	3245107	0	0	2	1	0	29	0	0	1	0
1420	Chr05	18658896	18668268	9373	Chr05	18144355	18153750	9396	Shared	99.32	434408	39	26	10	0	37	41	19	3	6	0
1421	Chr05	18687735	18697351	9617	Chr00	17900642	17900636	0	Insertion	0	0	0	0	0	0	0	2	0	0	0	0
1422	Chr05	18788890	18797458	8569	Chr05	19369204	19369198	0	Insertion	0	54282	8	30	0	2	0	0	4	3	4	4
1423	Chr05	18905112	18914641	9530	Chr05	18440037	18440031	0	Insertion	0	0	2	0	0	0	0	0	1	0	0	0
1424	Chr05	19010406	19018405	8000	Chr01	5649884	5654225	4342	Unknown	33.43	82425	20	26	0	0	0	1	3	0	0	1
1425	Chr05	19030455	19040240	9786	Chr05	18509553	18509547	0	Insertion	0	323344	1	0	0	0	1	2	0	0	0	0
1426	Chr05	19049106	19058567	9462	Chr05	18520113	18520107	0	Insertion	0	42339	0	0	0	0	0	2	0	0	0	0
1427	Chr05	19078661	19086601	7941	Chr05	18538790	18538786	0	Unknown	0	118705	7	4	0	0	0	0	0	2	2	4
1428	Chr05	19115401	19128624	13224	Chr05	18567263	18580050	12788	Shared	94.56	2251386	6	5	0	2	0	1	3	0	0	1
1429	Chr05	19312872	19319240	6369	Chr05	18764442	18770813	6372	Shared	99.64	194888	350	274	0	2	3	2	192	37	1	6
1430	Chr05	19347547	19357159	9613	Chr05	18802050	18802044	0	Insertion	0	0	0	0	0	0	0	0	0	0	0	0
1431	Chr05	19464315	19473998	9684	Chr05	18906267	18915950	9684	Shared	99.87	761502	0	0	0	1	0	0	0	0	0	0
1432	Chr05	19505558	19512060	6503	Chr05	18980960	18987518	6559	Shared	91.68	2717119	0	0	0	0	0	0	0	0	0	0
1433	Chr05	19705796	19715390	9595	Chr05	19181147	19181146	0	Elimination	0	1254182	0	0	0	0	0	0	0	0	0	0
1434	Chr05	19741069	19746436	5368	Chr05	19204915	19210259	5345	Shared	96.24	1678272	0	0	0	0	0	0	0	0	0	0
1435	Chr05	20209980	20221994	12015	Chr05	19738381	19750385	12005	Shared	99.56	579238	0	2	0	0	0	0	1	0	1	0
1436	Chr05	20269066	20278930	9865	Chr05	19789644	19789639	0	Unknown	0	201084	0	0	0	0	0	0	0	0	0	0
1437	Chr05	20299419	20304974	5556	Chr05	19805007	19810584	5578	Shared	99.37	2685441	0	0	0	0	0	0	0	0	0	0
1438	Chr05	20346682	20354416	7735	Chr05	19851790	19859191	7402	Shared	94.08	531795	2	5	0	1	0	1	0	0	0	0
1439	Chr05	20373324	20379649	6326	Chr05	19875400	19875394	0	Insertion	0	95929	58	28	0	0	0	1	79	23	0	3
1440	Chr05	20589364	20597620	8257	Chr05	20076786	20076780	0	Insertion	0	160059	14	26	3	0	1	6	1	0	0	0
1441	Chr05	20631393	20637504	6112	Chr05	20107355	20113479	6125	Shared	96.45	1908701	0	1	0	0	0	0	0	0	1	0
1442	Chr05	20647347	20658671	11325	Chr05	20123333	20134665	11333	Shared	99.53	434799	2	0	0	0	0	0	0	2	0	0
1443	Chr05	21110429	21118363	7935	Chr05	20622200	20630135	7936	Shared	99.68	2577155	0	0	0	0	2	0	0	4	0	2
1444	Chr05	21276944	21290038	13095	Chr05	20800888	20815169	14282	Shared	79.76	1770959	1	0	3	5	0	5	1	0	0	0
1445	Chr05	21293392	21298538	5147	Chr05	20818347	20823469	5123	Shared	97.28	2685441	0	1	3	5	0	5	4	0	2	5
1446	Chr05	21496071	21501429	5359	Chr05	21006625	21012005	5381	Shared	99.18	641700	0	0	0	0	0	0	1	0	0	0
1447	Chr05	21569867	21574372	4506	Chr05	21094125	21098633	4509	Shared	94.37	2182024	0	0	0	0	0	0	0	0	0	0
1448	Chr05	21594788	21602117	7330	Chr05	21122151	21138250	16100	Shared	45.19	1844667	0	0	0	3	0	0	0	0	0	0
1449	Chr05	21606989	21615430	8442	Chr05	21143880	21152730	8851	Shared	90.91	1850408	1	0	0	0	0	0	0	0	0	0
1450	Chr05	21625491	21629701	4211	Chr05	21162709	21166949	4241	Shared	96.12	686961	0	0	0	1	0	0	1	0	0	0
1451	Chr05	21667189	21674200	7012	Chr05	21250788	21250782	0	Insertion	0	0	2	2	1	0	0	3	0	0	0	0
1452	Chr05	21681383	21685657	4275	Chr05	21258039	21262311	4273	Shared	99.3	426601	0	0	0	0	0	0	0	0	0	0
1453	Chr05	21720570	21727811	7242	Chr05	21290667	21297876	7210	Shared	97.15	300794	2	0	0	4	0	0	0	0	0	0
1454	Chr05	21732805	21748244	15440	Chr05	21302856	21318384	15529	Shared	97.23	1220057	9	6	7	25	1	0	35	4	0	4
1455	Chr05	21788258	21793094	4837	Chr05	21380078	21380072	0	Insertion	0	676722	56	41	2	42	2	14	11	10	10	0
1456	Chr05	21819491	21829345	9855	Chr05	21429221	21429215	0	Insertion	0	233636	0	0	0	36	0	0	0	0	0	0
1457	Chr05	21833279	21842901	9623	Chr05	21433170	21442792	9623	Shared	97.14	1433093	116	23	0	48	0	18	12	0	5	6
1458	Chr05	21918838	21923151	4314	Chr05	21494151	21498483	4333	Shared	97.99	1414910	86	1	0	36	0	0	2	0	5	2
1459	Chr05	21975786	21980914	5129	Chr05	21580291	21585425	5135	Shared	98.64	1966700	170	91	261	330	16	178	22	32	11	91
1460	Chr05	22045916	22055613	9698	Chr05	21648168	21657811	9644	Shared	98.32	906400	1	0	0	0	0	0	0	0	2	2
1461	Chr05	22086737	22090893	4157	Chr05	21682080	21686243	4164	Shared	95.65	2502812	0	0	0	0	0	0	0	0	0	0
1462	Chr05	22186809	22191911	5103	Chr05	21775816	21780918	5103	Shared	99.41	1610274	1	1	0	0	0	4	0	0	0	1
1463	Chr05	22433796	22440800	7005	Chr05	21989682	21996479	6798	Shared	96.95	357592	0	0	1	0	0	0	1	0	0	0
1464	Chr05	22528342	22534673	6332	Chr05	22070216	22076546	6331	Shared	99.49	1088752	31	0	4	7	35	32	10	0	1	1
1465	Chr05	22539991	22552155	12165	Chr05	22081628	22093780	12153	Shared	98.58	282533	943	917	0	66	2	41	255	0	106	202
1466	Chr05	22741658	22745643	3986	Chr05	22287799	22291684	3886	Shared	96.29	3004224	0	2	1	2	4	3	10	2	0	0
1467	Chr05	22859542	22869125	9584	Chr05	22421206	22421200	0	Insertion	0	21162	0	0	0	0	0	0	0	0	0	0
1468	Chr05	22930204	22940048	9845	Chr05	22532722	22542580	9859	Shared	99.63	82811	0	0	0	0	0	0	0	0	0	0
1469	Chr05	23126266	23130508	4243	Chr05	22705211	22705205	0	Insertion	0	1934601	0	1	0	2	0	0	0	0	0	0
1470	Chr05	23178647	23185326	6680	Chr05	22751030	22757729	6700	Shared	97.75	755184	88	68	3	5	16	9	26	34	14	12
1471	Chr05	23265381	23269213	3833	Chr05	22871057	22874893	3837	Shared	99.5	3253716	0	0	0	0	0	0	0	0	0	0
1472	Chr05	23430668	23437931	7264	Chr05	23044882	23052145	7264	Shared	97.87	905209	5	0	2	2	4	1	2	0	0	0
1473	Chr05	23646865	23650700	3836	Chr05	23254567	23258467	3901	Shared	98.08	2226446	0	0	0	2	0	0	0	0	0	0
1474	Chr05	23735092	23740799	5708	Chr05	23359344	23365059	5716	Shared	99.65	404749	28	4	0	0	0	2	0	0	0	2
1475	Chr05	23750795	23753923	3129	Chr05	23375054	23378182	3129	Shared	99.97	2587250	0	0	0	0	0	0	0	0	0	1
1476	Chr05	23788491	23796819	8329	Chr05	23412764	23412758	0	Insertion	0	0	8	13	1	6	0	12	2	0	3	2
1477	Chr05	23844114	23853889	9776	Chr10	37030673	37030667	0	Insertion	0	82425	0	0	0	0	0	0	0	0	0	1
1478	Chr05	23943419	23956397	12979	Chr05	23592697	23605678	12982	Shared	99.78	1397545	3	1	0	0	0	6	4	2	1	0
1479	Chr05	23992857	24003052	10196	Chr05	23639832	23639826	0	Insertion	0	126817	57	59	4	5	2	40	23	4	13	9
1480	Chr05	24310763	24314830	4068	Chr05	23953512	23953506	0	Insertion	0	0	10	20	17	8	11	17	10	32	13	11
1481	Chr05	24521312	24530650	9339	Chr05	24152894	24162233	9340	Shared	98.54	2737834	1	0	0	0	0	0	0	0	0	0
1482	Chr05	24605808	24612110	6303	Chr05	24233515	24233509	0	Insertion	0	284087	2	0	0	1	2	0	0	0	0	0
1483	Chr05	24633598	24642943	9346	Chr05	24255671	24255665	0	Insertion	0	52740	26	18	2	0	0	2	5	6	3	4
1484	Chr05	24665613	24676662	11050	Chr05	24274110	24289649	15540	Shared	57.84	323733	5	6	2	0	16	0	0	0	4	0
1485	Chr05	24747880	24752623	4744	Chr05	24372844	24377591	4748	Shared	96.98	2635250	0	0	0	0	0	0	0	0	0	0
1486	Chr05	24892326	24901720	9395	Chr05	24507128	24507122	0	Insertion	0	1111527	0	12	0	0	6	0	0	1	0	0
1487	Chr05	25035898	25044616	8719	Chr05	24641441	24641435	0	Insertion	0	73555	49	83	18	9	16	9	22	28	20	14
1488	Chr05	25095120	25099187	4068	Chr05	24701585	24705653	4069	Shared	99.75	2082635	0	0	0	0	0	0	0	0	0	0
1489	Chr05	25120000	25130237	10238	Chr05	24726338	24726332	0	Insertion	0	94385	1030	1077	29	56	35	28	47	60	72	70
1490	Chr05	25186977	25195059	8083	Chr05	24804052	24804046	0	Insertion	0	43494	30	38	7	8	8	20	10	4	10	5
1491	Chr05	25248545	25258052	9508	Chr05	24855439	24855433	0	Insertion	0	21162	60	80	5	0	0	0	3	3	0	4
1492	Chr05	25357392	25360467	3076	Chr05	24905976	24905970	0	Insertion	0	370835	0	0	0	0	0	0	1	1	0	0
1493	Chr05	25384083	25390628	6546	Chr05	24938577	24940674	2098	Elimination	20.39	154645	0	0	0	0	0	0	0	0	0	0
1494	Chr05	25392201	25400226	8026	Chr05	24942280	24942283	4	Elimination	0.05	100946	5	0	6	1	8	4	13	6	0	1
1495	Chr05	25711819	25718189	6371	Chr05	25190166	25190160	0	Insertion	0	137636	6	2	0	0	0	0	0	0	2	4
1496	Chr05	25756418	25764172	7755	Chr05	25223163	25231205	8043	Shared	61.3	1967935	0	0	0	0	0	0	0	0	0	0
1497	Chr05	25855417	25868797	13381	Chr05	25325011	25338431	13421	Shared	98.19	3483677	0	0	0	0	0	0	0	0	0	0
1498	Chr05	25891397	25894968	3572	Chr05	25367929	25368287	359	Shared	9.66	2693041	0	0	0	0	0	0	0	0	0	0
1499	Chr05	25971240	25976529	5290	Chr05	25460237	25460231	0	Insertion	0	323733	0	0	0	0	0	0	0	0	0	0
1500	Chr05	25988969	25992923	3955	Chr05	25472510	25475760	3251	Shared	80.84	1990179	0	0	0	0	0	0	0	0	0	0
1501	Chr05	26024458	26033791	9334	Chr05	25507823	25507843	21	Unknown	0.19	105964	11	23	2	6	0	4	14	1	29	1
1502	Chr05	26144654	26149917	5264	Chr05	25633876	25633870	0	Insertion	0	73941	14	20	0	2	0	3	8	0	9	3
1503	Chr05	26219425	26228830	9406	Chr05	25721741	25721735	0	Insertion	0	0	20	18	0	12	0	17	9	0	2	7
1504	Chr05	26565078	26570081	5004	Chr05	26093496	26098504	5009	Shared	98.94	298073	2	0	0	0	0	0	0	0	0	0
1505	Chr05	26745134	26754881	9748	Chr05	26841895	26842812	918	Elimination	6.53	106350	0	0	0	0	0	0	0	0	0	0
1506	Chr05	26941299	26947969	6671	Chr05	26263175	26263169	0	Insertion	0	297296	12	12	0	0	0	3	3	2	0	0
1507	Chr05	27255408	27271140	15733	Chr15	15740027	15740021	0	Insertion	0	1132721	209	216	0	0	0	0	0	0	0	0
1508	Chr05	27527756	27535463	7708	Chr05	26955973	26955967	0	Insertion	0	260403	2	2	0	0	0	2	1	0	1	0
1509	Chr05	27565454	27575106	9653	Chr05	26983016	26983010	0	Insertion	0	1312891	0	0	0	0	0	0	0	0	0	0
1510	Chr05	27582959	27588201	5243	Chr05	26990791	26990785	0	Insertion	0	2442889	3	5	0	0	0	0	0	0	0	1
1511	Chr05	27669405	27671589	2185	Chr05	27068886	27068880	0	Insertion	0	0	52	75	6	26	8	26	14	3	72	27
1512	Chr05	27673694	27679250	5557	Chr05	27070974	27071602	629	Unknown	7.79	758343	5	2	0	3	0	3	2	0	2	0
1513	Chr05	27798471	27804756	6286	Chr05	27363547	27363546	0	Elimination	0	196437	0	0	0	2	0	1	31	29	2	0
1514	Chr05	27821917	27829621	7705	Chr05	27393904	27393912	9	Elimination	0.1	207669	2	4	0	0	0	2	0	0	0	0
1515	Chr05	28135907	28140064	4158	Chr05	27688886	27693071	4186	Shared	99.28	166247	6	1	3	2	0	8	0	0	3	0
1516	Chr05	28153839	28161133	7295	Chr05	27706836	27714132	7297	Shared	99.74	454328	158	135	14	14	21	27	5	11	47	148
1517	Chr05	28359204	28368776	9573	Chr05	28003648	28013069	9422	Shared	97.7	547470	187	374	41	135	55	47	101	97	84	314
1518	Chr05	28403251	28413844	10594	Chr05	28132410	28132404	0	Insertion	0	211930	100	295	6	34	3	46	90	8	40	139
1519	Chr05	28636284	28641570	5287	Chr05	28370850	28370844	0	Insertion	0	64688	37	58	2	6	1	9	15	4	25	17
1520	Chr05	28815607	28820912	5306	Chr05	28548854	28548848	0	Insertion	0	355645	20	23	0	25	3	37	10	1	14	10
1521	Chr05	29281653	29285177	3525	Chr05	29087988	29088019	32	Unknown	0.77	306235	0	0	0	1	1	0	2	0	1	0
1522	Chr05	29552322	29558857	6536	Chr05	29380355	29380349	0	Insertion	0	0	10	36	4	15	5	15	27	14	19	14
1523	Chr05	29615367	29617619	2253	Chr05	29432255	29434506	2252	Shared	99.42	408260	1	3	0	0	0	1	2	0	0	0
1524	Chr05	29637416	29647882	10467	Chr05	29454286	29464567	10282	Shared	97.73	1016151	0	0	0	0	0	0	0	0	0	0
1525	Chr05	29692634	29697739	5106	Chr05	29509413	29514518	5106	Shared	99.8	2207756	0	0	0	0	0	0	0	0	0	1
1526	Chr05	29740606	29747748	7143	Chr05	29556309	29563478	7170	Shared	99.39	3011481	0	0	0	0	0	0	0	0	0	1
1527	Chr05	29796264	29800419	4156	Chr05	29637173	29642247	5075	Shared	78.76	287194	0	0	1	0	0	0	0	0	0	0
1528	Chr05	29975221	29981506	6286	Chr05	29848086	29854364	6279	Shared	99.17	746894	0	4	0	9	0	9	0	0	2	4
1529	Chr05	30016244	30021119	4876	Chr05	29885313	29890309	4997	Shared	95.32	1625733	0	0	0	0	0	0	0	0	0	0
1530	Chr05	30064763	30070007	5245	Chr05	29924740	29924734	0	Insertion	0	1538784	0	10	0	0	0	0	0	0	0	2
1531	Chr05	30097147	30100850	3704	Chr05	6050596	6050590	0	Insertion	0	1283521	76	47	0	0	0	5	0	0	0	4
1532	Chr05	30140346	30145063	4718	Chr05	29990403	29990424	22	Unknown	0.4	560801	12	0	0	10	0	1	0	17	41	14
1533	Chr05	30273255	30281040	7786	Chr05	30117539	30117533	0	Insertion	0	21547	6	0	10	4	4	30	2	11	0	19
1534	Chr05	30349985	30354854	4870	Chr05	30200168	30205107	4940	Shared	96.5	862775	5	4	0	0	0	0	0	0	0	0
1535	Chr05	30357001	30362374	5374	Chr05	30207254	30207248	0	Insertion	0	0	4	0	0	0	0	0	1	0	0	1
1536	Chr05	30529829	30535388	5560	Chr05	30352695	30352689	0	Insertion	0	160059	15	17	1	5	0	2	11	16	6	10
1537	Chr05	30536376	30543037	6662	Chr05	30353480	30353780	301	Unknown	3.07	149618	0	0	1	0	0	0	0	2	2	0
1538	Chr05	30642617	30648155	5539	Chr05	30458527	30464070	5544	Shared	99.71	175533	5	15	0	3	0	0	2	6	1	0
1539	Chr05	30719888	30732537	12650	Chr05	30534499	30534493	0	Insertion	0	0	7	0	0	4	5	1	2	0	0	8
1540	Chr05	30789063	30798730	9668	Chr05	30589503	30589497	0	Insertion	0	493427	0	0	0	0	0	0	0	0	0	0
1541	Chr05	30805080	30812848	7769	Chr05	30595841	30595838	0	Unknown	0	82040	2	0	2	0	2	3	1	6	2	2
1542	Chr05	30849980	30859566	9587	Chr05	30627558	30627552	0	Insertion	0	0	12	23	3	0	0	5	5	1	0	11
1543	Chr05	30892150	30897217	5068	Chr05	30661358	30666563	5206	Shared	96.66	1286738	0	0	0	0	0	0	0	0	0	0
1544	Chr05	30978451	30982789	4339	Chr05	30751991	30756368	4378	Shared	97.97	2594824	0	0	0	0	0	0	0	0	0	0
1545	Chr05	30983262	30991980	8719	Chr05	30756840	30765693	8854	Shared	97.12	1986058	2	2	0	0	0	0	0	0	0	0
1546	Chr05	31131674	31135831	4158	Chr05	30978336	30982491	4156	Shared	99.45	2037608	0	0	0	0	0	0	0	1	0	0
1547	Chr05	31136591	31140571	3981	Chr05	30983251	30983245	0	Insertion	0	0	5	9	0	3	0	1	0	0	2	1
1548	Chr05	31248672	31253577	4906	Chr05	31104789	31109694	4906	Shared	99.69	700357	0	0	0	6	0	0	0	0	0	0
1549	Chr05	31367617	31370688	3072	Chr05	31232346	31235416	3071	Shared	99.71	185209	0	0	0	0	0	0	0	0	0	0
1550	Chr05	31661403	31666076	4674	Chr05	31534375	31539050	4676	Shared	97.11	2610819	69	51	0	12	7	25	38	4	1	2
1551	Chr05	31673468	31678226	4759	Chr05	31546447	31551205	4759	Shared	99.71	779673	0	0	0	2	3	0	1	2	2	2
1552	Chr05	31743804	31748542	4739	Chr05	31621879	31626617	4739	Shared	99.81	206507	0	0	1	0	0	0	0	0	0	0
1553	Chr05	31819311	31822961	3651	Chr05	31697369	31700718	3350	Shared	91.76	779673	4	8	0	0	1	0	2	0	0	1
1554	Chr05	31931177	31933686	2510	Chr05	31860634	31860643	10	Elimination	0.36	441828	2	2	0	0	0	0	0	0	0	0
1555	Chr05	32198089	32203886	5798	Chr05	31984380	31984374	0	Insertion	0	130294	0	0	0	5	0	5	0	0	13	1
1556	Chr05	32235399	32245931	10533	Chr06	27944534	27944528	0	Insertion	0	78183	12795	11569	8	77	14	189	200	23	200	242
1557	Chr05	32464365	32477293	12929	Chr05	32197118	32197112	0	Insertion	0	150778	2	0	0	0	0	0	2	0	0	0
1558	Chr05	32638973	32641804	2832	Chr05	32371595	32371589	0	Insertion	0	275543	16	26	2	0	2	0	10	1	0	14
1559	Chr05	32701075	32706191	5117	Chr05	32424939	32430055	5117	Shared	100	1527022	0	0	0	0	0	0	0	0	0	0
1560	Chr05	32770010	32776106	6097	Chr05	32493868	32499964	6097	Shared	100	3273528	510	645	14	1730	59	229	5	14	132	241
1561	Chr05	32788796	32793891	5096	Chr05	32512671	32517768	5098	Shared	99.96	0	56	63	0	12	0	12	28	3	4	8
1562	Chr05	32795897	32804822	8926	Chr05	32519775	32528719	8945	Shared	99.77	0	16	33	0	21	20	142	10	0	9	2
1563	Chr05	32832687	32837123	4437	Chr05	32611223	32615659	4437	Shared	100	1300415	0	0	0	2	0	0	0	0	0	0
1564	Chr05	32907267	32911140	3874	Chr05	32685814	32689384	3571	Shared	92.18	2743756	12	7	0	0	0	1	0	0	0	0
1565	Chr05	33048109	33052414	4306	Chr05	32826350	32830655	4306	Shared	100	2382672	0	0	0	0	2	0	0	0	0	0
1566	Chr05	33166617	33171312	4696	Chr05	32944876	32949571	4696	Shared	100	893306	15	12	0	5	0	3	5	3	1	2
1567	Chr05	33172372	33178638	6267	Chr05	32950631	32956897	6267	Shared	100	1616375	80	77	7	4	2	5	6	10	4	4
1568	Chr05	33292397	33298141	5745	Chr05	33082819	33088564	5746	Shared	99.98	0	65	40	0	0	0	0	2	0	0	0
1569	Chr05	33355102	33361174	6073	Chr05	33145524	33151596	6073	Shared	100	0	3	2	0	2	0	2	3	0	0	0
1570	Chr05	33363217	33372545	9329	Chr05	33153639	33162967	9329	Shared	100	1687242	1	0	0	2	1	6	4	2	0	2
1571	Chr05	33380104	33384269	4166	Chr05	33170526	33174691	4166	Shared	100	1382208	1	0	0	2	1	4	4	2	0	4
1572	Chr05	33622325	33625122	2798	Chr05	33412696	33415493	2798	Shared	100	86669	4	178	109	81	139	71	183	446	165	155
1573	Chr05	33855586	33864462	8877	Chr05	33645919	33654695	8777	Shared	98.87	2332171	0	0	0	0	0	0	2	0	2	0
1574	Chr05	33864957	33870225	5269	Chr05	33655190	33660458	5269	Shared	99.98	333458	2	0	0	0	0	0	0	0	0	0
1575	Chr05	34024286	34032151	7866	Chr05	33823101	33830969	7869	Shared	99.96	941348	0	0	0	0	1	0	0	0	1	0
1576	Chr05	34043414	34052536	9123	Chr05	33842232	33843958	1727	Shared	18.93	111369	15	9	0	0	11	0	7	0	31	0
1577	Chr05	34098117	34103768	5652	Chr05	33889544	33895194	5651	Shared	99.98	85897	1	4	12	6	14	5	2	0	4	0
1578	Chr05	34189438	34193998	4561	Chr05	33980658	33985218	4561	Shared	100	1023323	21	27	0	3	0	0	1	0	0	3
1579	Chr05	34359226	34368036	8811	Chr05	34150438	34159248	8811	Shared	100	2372231	6957	9462	1851	4762	2429	4966	466	666	590	740
1580	Chr05	34381948	34385364	3417	Chr05	34173165	34176563	3399	Shared	98.08	3235639	504	829	0	530	0	613	0	0	0	0
1581	Chr05	34399505	34404533	5029	Chr05	34190709	34195737	5029	Shared	100	246822	0	430	0	527	0	1	0	0	60	0
1582	Chr05	34624361	34630121	5761	Chr05	34414495	34420255	5761	Shared	100	0	22	6	5	0	4	4	0	0	3	0
1583	Chr05	34703285	34710596	7312	Chr05	34493427	34500738	7312	Shared	100	743342	6	0	0	0	0	1	0	0	0	1
1584	Chr05	35086233	35096729	10497	Chr05	34879838	34890365	10528	Shared	99.07	0	64	101	115	161	255	167	358	258	693	108
1585	Chr05	35119033	35123794	4762	Chr05	34916669	34921430	4762	Shared	100	119864	0	0	3	0	2	0	0	4	0	0
1586	Chr05	35132575	35136451	3877	Chr05	34930217	34934093	3877	Shared	100	2027291	0	0	0	0	0	0	0	0	0	0
1587	Chr05	35138066	35143602	5537	Chr05	34935708	34941244	5537	Shared	100	526702	8	2	0	0	0	0	1	0	0	0
1588	Chr05	35338334	35345223	6890	Chr05	36501996	36508885	6890	Shared	100	560409	125	16	4	27	0	50	7	0	4	0
1589	Chr05	35428540	35436322	7783	Chr00	33312198	33319980	7783	Shared	99.99	212318	16	59	8	106	20	311	7	0	11	4
1590	Chr05	35540251	35546398	6148	Chr05	35339542	35345705	6164	Shared	99.74	0	245	430	0	76	1	122	23	0	25	39
1591	Chr05	35549444	35554854	5411	Chr05	35348751	35354161	5411	Shared	100	58135	1185	797	5	34	1	129	31	3	63	45
1592	Chr05	35572396	35577730	5335	Chr05	35371706	35377040	5335	Shared	99.98	1879129	0	1	0	0	0	0	0	0	0	0
1593	Chr05	35782076	35786286	4211	Chr05	35599238	35603448	4211	Shared	100	3176752	0	0	0	0	0	0	0	0	0	0
1594	Chr05	35802804	35805654	2851	Chr05	35619968	35622818	2851	Shared	100	987878	0	0	0	0	1	0	2	1	0	0
1595	Chr05	36009287	36014778	5492	Chr05	35859327	35864818	5492	Shared	100	839403	0	0	0	0	0	0	0	0	0	0
1596	Chr05	36161033	36166026	4994	Chr05	36011862	36016860	4999	Shared	99.86	305069	116	543	30	74	41	23	113	3	39	53
1597	Chr05	36169295	36174800	5506	Chr05	36020130	36025642	5513	Shared	99.87	60062	200	613	64	94	192	8	148	33	33	56
1598	Chr05	36204887	36210069	5183	Chr05	36055732	36060914	5183	Shared	100	2068169	98	4	83	5	65	7	3	0	7	15
1599	Chr05	36224731	36234676	9946	Chr05	36075582	36085527	9946	Shared	100	618114	24	22	83	1	83	1	6	0	1	1
1600	Chr05	36256123	36261046	4924	Chr05	36106973	36111896	4924	Shared	100	296130	0	0	0	0	0	0	0	0	0	0
1601	Chr05	36351496	36356766	5271	Chr05	36202345	36207619	5275	Shared	99.92	0	19	10	0	12	5	9	11	3	10	6
1602	Chr05	36566431	36570437	4007	Chr05	36663980	36667986	4007	Shared	100	1877487	0	0	0	0	0	0	0	0	4	0
1603	Chr05	36705932	36708173	2242	Chr05	36803536	36805777	2242	Shared	100	759922	261	268	3	3	1	49	118	3	115	40
1604	Chr05	36764852	36770100	5249	Chr05	36862234	36867484	5251	Shared	99.96	2285921	62	28	13	9	18	10	0	14	12	2
1605	Chr05	36915612	36921748	6137	Chr05	37012996	37019132	6137	Shared	100	208831	2	0	0	1	0	7	6	2	0	0
1606	Chr05	37003897	37005711	1815	Chr05	37124338	37126152	1815	Shared	100	2002544	426	364	36	42	56	62	107	86	57	98
1607	Chr05	37372425	37378042	5618	Chr05	37539586	37545060	5475	Shared	97.45	1165140	112	92	49	57	48	31	17	29	10	25
1608	Chr05	37457785	37462715	4931	Chr05	37624403	37629333	4931	Shared	100	0	21	26	0	11	0	7	9	0	5	6
1609	Chr05	37628394	37633655	5262	Chr05	37794513	37799776	5264	Shared	99.96	1425414	0	1	0	0	0	0	0	0	0	0
1610	Chr05	37733015	37735770	2756	Chr05	37899874	37902629	2756	Shared	100	2500714	0	0	0	0	0	0	0	0	0	0
1611	Chr05	37795072	37800183	5112	Chr05	37961933	37967046	5114	Shared	99.96	0	1	0	1	0	0	0	0	0	0	0
1612	Chr05	37865899	37875788	9890	Chr05	38009859	38019748	9890	Shared	100	1081963	2	0	0	0	0	3	0	0	0	0
1613	Chr05	38096575	38102379	5805	Chr05	38258964	38264775	5812	Shared	99.88	71242	222	250	131	60	107	48	65	129	51	50
1614	Chr05	38128530	38133460	4931	Chr05	38290762	38295697	4936	Shared	99.82	0	37	37	0	6	0	13	13	0	32	16
1615	Chr05	38208646	38213938	5293	Chr05	38370885	38376179	5295	Shared	99.91	0	10	3	0	24	0	18	3	2	3	9
1616	Chr05	38403849	38409365	5517	Chr05	38573745	38579261	5517	Shared	100	1021331	22	21	0	0	0	0	0	0	1	0
1617	Chr05	38412641	38417042	4402	Chr05	38582537	38586944	4408	Shared	99.86	32326	0	0	0	7	0	1	3	0	7	2
1618	Chr05	38453512	38461890	8379	Chr05	38623424	38631802	8379	Shared	100	2658015	0	0	0	0	0	0	0	3	2	0
1619	Chr05	38536489	38550003	13515	Chr05	38706311	38719864	13554	Shared	99.65	40798	4	5	4	0	4	0	0	2	0	4
1620	Chr05	38664299	38673907	9609	Chr08	5792753	5792747	0	Insertion	0	21162	52	775	55	1	1024	598	137	0	1	95
1621	Chr05	38738150	38740373	2224	Chr15	19759337	19759331	0	Insertion	0	348637	108	185	58	0	1079	640	149	34	76	95
1622	Chr05	38777812	38787409	9598	Chr01	2208381	2208375	0	Insertion	0	105964	101	791	67	97	1085	71	3	17	2	79
1623	Chr05	39335129	39340081	4953	Chr05	39439306	39439300	0	Insertion	0	0	4	253	355	234	1040	340	71	315	89	0
1624	Chr05	39340673	39346182	5510	Chr05	39439804	39439844	41	Elimination	0.6	481692	342	251	355	232	1043	338	71	315	95	117
1625	Chr05	39726478	39728783	2306	Chr05	39846364	39846358	0	Insertion	0	536105	27	22	2	7	7	10	0	2	21	0
1626	Chr05	39792732	39802375	9644	Chr05	39916338	39925984	9647	Shared	99.91	164700	2	0	0	5	0	0	0	0	0	0
1627	Chr05	39921629	39933921	12293	Chr05	40041958	40041952	0	Insertion	0	0	0	0	0	0	5	4	0	6	2	0
1628	Chr05	40019451	40022483	3033	Chr05	40123697	40126737	3041	Shared	99.08	179790	0	0	2	6	52	87	0	5	4	0
1629	Chr05	40079558	40094398	14841	Chr05	40182779	40189100	6322	Shared	34.06	880217	0	0	0	2	0	1	2	1	4	2
1630	Chr05	40121845	40127087	5243	Chr05	40239212	40244465	5254	Shared	99.56	0	0	0	0	0	0	0	0	0	0	0
1631	Chr05	40232393	40238364	5972	Chr05	40350338	40356320	5983	Shared	99	345523	7	3	0	1	0	1	2	0	0	1
1632	Chr05	40317969	40321901	3933	Chr05	40466214	40470146	3933	Shared	99.77	2157559	0	0	0	0	0	0	1	0	0	0
1633	Chr05	40385103	40394630	9528	Chr05	40503667	40503661	0	Insertion	0	255358	0	0	1	0	0	0	0	0	1	0
1634	Chr05	40524036	40530268	6233	Chr05	40688364	40688358	0	Insertion	0	0	17	18	3	0	0	0	1	2	0	1
1635	Chr05	40558285	40569251	10967	Chr05	40715919	40715913	0	Insertion	0	0	0	0	0	2	0	0	0	26	4	2
1636	Chr05	40833476	40838752	5277	Chr05	41022526	41022520	0	Insertion	0	0	149	128	2	24	0	17	81	22	40	41
1637	Chr05	40923763	40931622	7860	Chr05	41105276	41105270	0	Insertion	0	0	4	8	1	20	6	12	40	4	4	19
1638	Chr05	41125858	41129931	4074	Chr05	41317172	41321267	4096	Shared	95.84	1761963	0	0	0	0	0	0	0	0	0	0
1639	Chr05	41167188	41180702	13515	Chr05	41362503	41362497	0	Insertion	0	40798	2	4	4	0	4	0	0	0	0	4
1640	Chr05	41477642	41487928	10287	Chr05	41679085	41689378	10294	Shared	99.9	0	62	35	4	62	6	35	87	4	71	79
1641	Chr05	41545983	41554148	8166	Chr05	41747320	41755533	8214	Shared	99.11	0	5	3	0	0	0	1	12	2	1	0
1642	Chr05	41591641	41596604	4964	Chr05	41793029	41797992	4964	Shared	100	1472732	1	1	0	4	0	1	0	0	0	0
1643	Chr05	41785417	41788730	3314	Chr05	41986683	41989996	3314	Shared	100	831881	0	0	7	0	0	0	0	0	0	0
1644	Chr05	41855202	41858272	3071	Chr05	42063972	42067042	3071	Shared	100	1524589	0	0	0	39	7	62	1	1	2	2
1645	Chr05	41859526	41862110	2585	Chr05	42068296	42070880	2585	Shared	100	301182	2	1	0	42	7	0	4	1	0	2
1646	Chr05	41866931	41871925	4995	Chr05	42075701	42080700	5000	Shared	99.9	0	56	14	13	54	7	69	1	1	4	2
1647	Chr05	41907526	41911349	3824	Chr05	42102839	42106665	3827	Shared	99.92	112527	252	526	0	35	21	204	113	0	217	169
1648	Chr05	41942223	41947827	5605	Chr05	42137539	42143143	5605	Shared	100	3226605	3	8	1	0	0	0	0	0	0	1
1649	Chr05	41953737	41967639	13903	Chr05	42149053	42162955	13903	Shared	100	2384343	2	0	13	0	0	0	0	4	0	0
1650	Chr05	42006739	42013206	6468	Chr05	42202056	42208525	6470	Shared	99.97	3148855	1	0	2	0	1	8	2	0	2	2
1651	Chr05	42179654	42183492	3839	Chr05	42374897	42378749	3853	Shared	99.58	67001	2	0	2	2	0	1	0	2	4	0
1652	Chr05	42330090	42335719	5630	Chr05	42524201	42529837	5637	Shared	99.86	218905	15	4	0	2	0	3	7	4	0	0
1653	Chr05	42343681	42357161	13481	Chr00	19583861	19597360	13500	Shared	99.83	209606	2	3	1	1	0	3	3	0	4	0
1654	Chr05	42396758	42406121	9364	Chr00	19636959	19646389	9431	Shared	99	0	17	60	6	6	12	2	23	71	60	39
1655	Chr05	42491143	42496260	5118	Chr05	42703712	42708830	5119	Shared	99.98	83583	39	49	2	0	0	6	2	0	0	0
1656	Chr05	42508207	42513819	5613	Chr05	42720777	42726387	5611	Shared	99.96	0	4	5	8	17	2	5	88	258	21	3
1657	Chr05	42600400	42605629	5230	Chr00	969647	970149	503	Shared	9.6	307401	51	64	4	15	4	15	19	6	18	13
1658	Chr05	42636618	42639378	2761	Chr00	1001137	1003897	2761	Shared	100	2095867	6	0	0	1	0	2	8	0	1	2
1659	Chr05	42650789	42657132	6344	Chr00	1015308	1021651	6344	Shared	100	850096	4	3	1	1	0	0	0	0	0	0
1660	Chr05	42763898	42767730	3833	Chr00	1128395	1132251	3857	Shared	99.35	33481	188	37	169	322	27	234	203	86	115	199
1661	Chr05	42940381	42945966	5586	Chr05	43150463	43156052	5590	Shared	99.79	226657	9	6	0	7	0	1	5	0	0	0
1662	Chr05	43032401	43037237	4837	Chr05	43242401	43247237	4837	Shared	100	770586	0	0	0	0	0	0	0	0	0	0
1663	Chr05	43070409	43074892	4484	Chr05	43280493	43284976	4484	Shared	100	2652533	0	0	0	0	0	0	0	0	1	0
1664	Chr05	43084103	43089376	5274	Chr05	43294187	43299461	5275	Shared	99.98	0	18	23	0	4	0	6	4	0	8	4
1665	Chr05	43281614	43290794	9181	Chr05	43490500	43499760	9261	Shared	84.94	1182766	0	2	0	0	0	0	0	0	0	0
1666	Chr05	43320775	43325819	5045	Chr05	43529750	43534794	5045	Shared	100	1528238	0	0	0	0	0	7	0	0	0	1
1667	Chr05	43330722	43336196	5475	Chr05	43539699	43545177	5479	Shared	99.85	0	0	0	15	0	0	16	1	4	1	2
1668	Chr05	43363326	43368388	5063	Chr05	43562315	43567377	5063	Shared	100	1212033	3	0	0	0	0	0	1	0	2	4
1669	Chr05	43446645	43452447	5803	Chr05	43645639	43651448	5810	Shared	99.88	0	48	61	0	8	0	5	17	5	5	10
1670	Chr05	43528908	43542402	13495	Chr05	43727914	43741309	13396	Shared	90.36	41183	18	27	12	17	2	8	20	30	17	16
1671	Chr05	43594808	43608031	13224	Chr05	43793517	43806724	13208	Shared	99.76	450812	2	3	0	1	0	0	3	0	0	0
1672	Chr05	43787183	43793281	6099	Chr05	43974684	43980782	6099	Shared	100	3106846	0	0	0	0	5	6	0	8	0	0
1673	Chr05	43826360	43830079	3720	Chr05	44013867	44017589	3723	Shared	99.92	0	0	7	2	1	1	8	0	0	0	0
1674	Chr05	43855114	43860390	5277	Chr05	44042625	44047915	5291	Shared	99.74	0	11	1	0	0	0	1	0	4	0	1
1675	Chr05	43977953	43991457	13505	Chr05	44165498	44179014	13517	Shared	99.9	204957	2	1	1	0	0	2	1	2	2	8
1676	Chr05	44397901	44407558	9658	Chr05	44500733	44510403	9671	Shared	99.82	21162	20	40	2	0	0	8	28	7	12	19
1677	Chr05	44498772	44503692	4921	Chr05	44601439	44606359	4921	Shared	100	406310	160	74	0	16	0	20	92	6	44	43
1678	Chr05	44829344	44833430	4087	Chr05	44909352	44913439	4088	Shared	99.98	304292	553	691	156	259	225	140	158	143	95	298
1679	Chr05	44849657	44853745	4089	Chr05	44909352	44913439	4088	Shared	99.76	202633	260	549	225	372	255	176	170	149	199	271
1680	Chr05	44999403	45007240	7838	Chr05	45058783	45066620	7838	Shared	100	2332171	8	6	0	0	0	0	0	0	0	0
1681	Chr05	45265224	45269440	4217	Chr05	45356764	45356758	0	Insertion	0	356813	49	93	2	6	0	3	4	0	38	6
1682	Chr05	45356266	45361865	5600	Chr05	45504784	45504778	0	Insertion	0	756763	161	60	1	4	3	19	11	22	4	16
1683	Chr05	45364973	45371461	6489	Chr05	45508297	45508291	0	Insertion	0	0	311	468	2	7	1	6	27	8	47	60
1684	Chr05	45636814	45638481	1668	Chr05	45738078	45722108	0	Unknown	0	2294665	231	292	6	76	6	68	15	9	13	0
1685	Chr05	45680265	45684421	4157	Chr02	20335146	20335141	0	Unknown	0	2782698	144	268	0	0	5	0	0	0	0	0
1686	Chr05	45688341	45692498	4158	Chr05	45676752	45676750	0	Unknown	0	333458	148	268	0	80	15	75	2	3	0	0
1687	Chr05	46014996	46025537	10542	Chr05	45907660	45907654	0	Insertion	0	251478	46	79	0	36	39	6	30	34	32	39
1688	Chr05	46083864	46090666	6803	Chr05	45873633	45873627	0	Insertion	0	962019	37	7	2	29	0	24	2	3	5	3
1689	Chr05	46149103	46153635	4533	Chr05	46092900	46093484	585	Unknown	9.48	877838	0	1	0	0	0	0	0	0	0	0
1690	Chr05	46160899	46174349	13451	Chr05	46101786	46101780	0	Insertion	0	209606	65	79	40	26	25	8	42	21	18	38
1691	Chr05	46469912	46475095	5184	Chr05	46461079	46461073	0	Insertion	0	591013	135	0	20	110	67	144	37	0	0	0
1692	Chr05	46626501	46631450	4950	Chr05	46650684	46650679	0	Insertion	0	71242	57	63	0	9	0	9	12	3	4	7
1693	Chr05	46700436	46710994	10559	Chr05	46707668	46713486	5819	Shared	54.35	3056345	0	0	0	0	0	2	0	0	5	2
1694	Chr05	46764861	46770196	5336	Chr05	46771179	46776482	5304	Shared	99.36	1247755	14	22	45	8	43	0	3	55	2	4
1695	Chr05	46791624	46797728	6105	Chr05	46794321	46800211	5891	Shared	96.11	82425	0	0	0	0	0	0	0	0	0	0
1696	Chr05	47046780	47051471	4692	Chr05	47063231	47067924	4694	Shared	99.89	281756	2	0	0	0	0	0	2	1	0	0
1697	Chr05	47153309	47166807	13499	Chr05	47237135	47237129	0	Insertion	0	0	10	0	0	2	0	0	0	0	0	4
1698	Chr05	47214285	47227748	13464	Chr05	47325918	47325912	0	Insertion	0	419185	14	4	2	0	1	1	5	0	7	0
1699	Chr05	47314582	47319588	5007	Chr05	47414096	47419114	5019	Shared	99.58	326845	15	5	1	26	0	2	6	8	56	57
1700	Chr05	47340067	47344781	4715	Chr05	47454025	47454019	0	Insertion	0	0	0	0	0	0	0	0	0	0	0	0
1701	Chr05	47414681	47419495	4815	Chr00	10646861	10647314	454	Shared	9.41	0	0	0	0	0	0	0	16	0	0	2
1702	Chr05	47474331	47479916	5586	Chr00	10592163	10592157	0	Insertion	0	112913	0	4	0	5	1	0	0	0	0	0
1703	Chr05	47498218	47502835	4618	Chr00	10573885	10573879	0	Insertion	0	280203	2	4	0	10	2	2	6	4	4	2
1704	Chr05	47795755	47808317	12563	Chr05	47905282	47905276	0	Insertion	0	521611	4	3	6	11	6	61	8	6	5	0
1705	Chr06	221481	232051	10571	Chr06	153895	164516	10622	Shared	99.29	1081164	111	137	4	5	2	1	52	4	11	8
1706	Chr06	338070	346529	8460	Chr06	262267	270623	8357	Shared	97.94	75098	69	4	3	4	11	5	10	4	11	3
1707	Chr06	479336	484346	5011	Chr06	402790	407800	5011	Shared	100	220068	0	0	25	18	5	4	2	1	0	2
1708	Chr06	586636	600114	13479	Chr06	510089	523595	13507	Shared	99.67	252254	2	0	2	0	0	2	0	0	0	0
1709	Chr06	638243	643345	5103	Chr06	561678	566780	5103	Shared	100	2860739	0	0	0	0	0	0	0	0	0	0
1710	Chr06	646001	650468	4468	Chr06	569436	573917	4482	Shared	99.33	30401	17	14	0	3	0	0	10	0	4	0
1711	Chr06	719823	723213	3391	Chr06	643302	646692	3391	Shared	100	2375989	0	0	0	2	0	0	1	0	0	3
1712	Chr06	776826	782999	6174	Chr06	700319	706492	6174	Shared	100	1137121	0	0	6	0	0	9	0	0	0	0
1713	Chr06	875543	882429	6887	Chr06	847380	854268	6889	Shared	99.97	381356	40	34	2	7	3	10	26	23	58	8
1714	Chr06	1069365	1073856	4492	Chr06	1039991	1044482	4492	Shared	100	1319332	0	0	0	0	0	0	0	0	0	0
1715	Chr06	1082277	1091313	9037	Chr06	1052905	1061941	9037	Shared	100	2421548	0	0	0	0	0	1	1	0	0	2
1716	Chr06	1137648	1142175	4528	Chr06	1108277	1112804	4528	Shared	100	1275480	0	0	0	0	0	0	0	0	0	0
1717	Chr06	1376205	1391786	15582	Chr06	1348071	1363652	15582	Shared	100	1570852	0	0	0	0	2	0	2	0	0	0
1718	Chr06	1533238	1536357	3120	Chr06	1511921	1515040	3120	Shared	100	619686	3	1	0	0	0	0	2	0	0	0
1719	Chr06	1650785	1654789	4005	Chr06	1661129	1665133	4005	Shared	100	132612	0	0	0	0	0	0	0	0	0	0
1720	Chr06	1817607	1820790	3184	Chr06	1817937	1821072	3136	Shared	98.37	419965	0	0	0	0	0	0	0	0	0	0
1721	Chr06	2009647	2014691	5045	Chr06	1992511	1992505	0	Insertion	0	321399	10	15	10	4	0	0	7	1	2	9
1722	Chr06	2050120	2056564	6445	Chr06	2041354	2041348	0	Insertion	0	122181	152	163	25	21	31	24	44	32	24	39
1723	Chr06	2076965	2081960	4996	Chr06	2038380	2038374	0	Insertion	0	298850	134	207	0	0	1	0	1	2	8	0
1724	Chr06	2109504	2114027	4524	Chr06	2068198	2072671	4474	Shared	96.73	1071183	0	0	0	0	1	0	0	4	0	0
1725	Chr06	2296182	2300670	4489	Chr06	2240516	2244847	4332	Shared	96.1	1028504	0	1	0	0	0	0	0	0	0	0
1726	Chr06	2319093	2323996	4904	Chr06	2322564	2327466	4903	Shared	99.59	2263447	0	0	0	0	0	0	0	0	0	0
1727	Chr06	2463234	2468180	4947	Chr06	2439405	2444346	4942	Shared	97.68	616935	8	1	0	12	0	0	0	0	0	0
1728	Chr06	2498483	2511888	13406	Chr06	2482589	2495955	13367	Shared	96.7	3070459	9	2	0	12	0	0	0	0	0	1
1729	Chr06	2681143	2693436	12294	Chr06	2628919	2628913	0	Insertion	0	0	2	6	2	2	5	4	8	8	8	8
1730	Chr06	2716906	2718724	1819	Chr06	2652620	2652884	265	Shared	14.4	1026511	14	11	0	1	0	1	0	1	0	0
1731	Chr06	2719818	2722578	2761	Chr06	2653981	2656770	2790	Shared	97.63	315955	4	1	0	0	0	5	8	0	8	0
1732	Chr06	2806226	2812538	6313	Chr06	2749567	2749561	0	Insertion	0	137636	3	2	0	3	0	0	2	1	2	0
1733	Chr06	2858229	2868184	9956	Chr06	2768793	2768787	0	Insertion	0	42339	81	105	20	21	7	14	27	29	19	38
1734	Chr06	3170683	3175800	5118	Chr06	3116857	3121926	5070	Shared	95.92	1788959	0	0	0	0	0	1	0	0	0	0
1735	Chr06	3196563	3206161	9599	Chr06	3186938	3196685	9748	Shared	92.43	667274	0	0	0	0	0	0	0	0	0	0
1736	Chr06	3456199	3466533	10335	Chr06	3431484	3441723	10240	Shared	93.42	1730091	0	1	1	9	0	5	4	2	0	0
1737	Chr06	3536822	3550106	13285	Chr06	3524328	3524322	0	Insertion	0	399289	31	14	4	7	3	9	17	1	3	3
1738	Chr06	3591542	3596845	5304	Chr06	3583215	3588518	5304	Shared	99.6	1766052	0	0	0	0	0	2	1	0	0	1
1739	Chr06	3947365	3953790	6426	Chr14	28870625	28870619	0	Insertion	0	245271	171	216	5	4	11	26	38	19	9	26
1740	Chr06	3969116	3975411	6296	Chr06	3917766	3917760	0	Insertion	0	104034	3	2	3	0	0	29	182	2	4	2
1741	Chr06	3979262	3992324	13063	Chr06	3921614	3935230	13617	Shared	90.77	2332171	0	0	2	0	0	0	0	0	0	0
1742	Chr06	4032776	4037418	4643	Chr06	3981988	3987004	5017	Shared	89.76	425820	0	0	0	0	1	0	0	0	0	0
1743	Chr06	4185799	4194649	8851	Chr06	4172918	4181739	8822	Shared	88.53	2658015	1	1	1	0	0	0	0	0	0	0
1744	Chr06	4236991	4246645	9655	Chr06	4218629	4218623	0	Insertion	0	328012	5	16	1	1	1	1	0	0	1	1
1745	Chr06	4261115	4265376	4262	Chr06	4233382	4233376	0	Insertion	0	99402	1	4	2	0	1	16	4	2	4	2
1746	Chr06	4357907	4362608	4702	Chr06	4326903	4331627	4725	Shared	98.65	2469692	0	0	0	0	0	0	2	12	12	0
1747	Chr06	4437736	4444552	6817	Chr06	4402386	4409201	6816	Shared	95.91	721250	0	0	0	0	0	0	0	0	0	0
1748	Chr06	4528867	4538056	9190	Chr06	4493685	4493679	0	Insertion	0	235575	2	2	0	0	0	0	0	0	0	0
1749	Chr06	5113830	5125417	11588	Chr14	18476412	18476414	3	Elimination	0.03	630691	0	0	0	0	0	0	0	0	1	0
1750	Chr06	5180229	5187010	6782	Chr06	5084246	5084240	0	Insertion	0	0	0	0	0	0	0	0	1	2	0	0
1751	Chr06	5264246	5272847	8602	Chr06	5166176	5171028	4853	Elimination	34.54	37332	14	8	1	1	0	0	1	1	0	2
1752	Chr06	5366848	5372162	5315	Chr00	16944463	16945114	652	Unknown	8.66	71242	123	113	25	16	10	38	38	22	63	40
1753	Chr06	5404152	5409264	5113	Chr00	16973993	16973987	0	Insertion	0	212705	0	0	0	0	0	0	0	0	0	0
1754	Chr06	5426204	5436603	10400	Chr06	5400614	5418868	18255	Shared	55.53	3069176	0	0	0	0	0	0	0	0	0	0
1755	Chr06	5444539	5454354	9816	Chr06	5426706	5426700	0	Insertion	0	710998	0	0	0	0	0	0	0	0	0	0
1756	Chr06	5487688	5499317	11630	Chr06	5459007	5459001	0	Insertion	0	196049	0	0	2	0	0	0	0	0	0	1
1757	Chr06	5540079	5552246	12168	Chr06	5498432	5498426	0	Insertion	0	304292	0	0	3	0	0	2	0	5	0	1
1758	Chr06	5670839	5678064	7226	Chr06	5613530	5613524	0	Insertion	0	1022925	38	41	0	4	0	2	4	0	0	2
1759	Chr06	5757041	5760824	3784	Chr06	5702490	5702838	349	Shared	9.01	1702334	0	6	0	0	1	0	0	32	0	0
1760	Chr06	5985771	5989766	3996	Chr06	5925326	5933394	8069	Shared	47.89	1886930	21	133	81	45	38	16	15	21	16	23
1761	Chr06	6093254	6099300	6047	Chr06	6100516	6108022	7507	Shared	77.55	3739559	0	0	0	0	0	0	0	0	0	0
1762	Chr06	6122844	6136350	13507	Chr06	6124800	6124794	0	Insertion	0	287971	8	6	2	2	0	0	0	0	0	0
1763	Chr06	6545227	6549459	4233	Chr06	6495204	6499439	4236	Shared	98.04	1531483	3	0	0	0	0	0	0	0	0	0
1764	Chr06	6641303	6650989	9687	Chr06	6581129	6581123	0	Insertion	0	41183	0	0	1	0	2	0	0	7	0	0
1765	Chr06	6653405	6660654	7250	Chr06	6583511	6583505	0	Insertion	0	602400	2	0	0	0	0	4	4	0	0	0
1766	Chr06	6745661	6755297	9637	Chr06	6729064	6733819	4756	Shared	47.79	1699070	0	0	0	0	0	0	0	0	0	0
1767	Chr06	6766715	6782114	15400	Chr06	6747313	6747307	0	Insertion	0	109438	7	0	0	4	4	0	3	21	3	0
1768	Chr06	6918834	6923380	4547	Chr06	6885830	6890377	4548	Shared	95.27	2742064	0	0	0	0	0	0	0	0	0	0
1769	Chr06	6925510	6935345	9836	Chr06	6892501	6902315	9815	Shared	96.86	1327385	0	0	0	0	0	0	0	0	0	0
1770	Chr06	7169977	7175080	5104	Chr06	7180217	7185398	5182	Shared	95.07	1863534	2	2	0	0	0	0	0	0	0	0
1771	Chr06	7225929	7235067	9139	Chr06	7238499	7247632	9134	Shared	95.63	1793052	0	0	0	0	0	0	0	0	0	0
1772	Chr06	7238656	7242794	4139	Chr06	7251840	7251834	0	Insertion	0	756763	13	2	1	1	3	4	0	0	0	0
1773	Chr06	7253074	7260752	7679	Chr06	7262027	7274587	12561	Unknown	37.53	206507	0	0	0	0	0	0	0	0	0	0
1774	Chr06	7343671	7348557	4887	Chr06	7420798	7425519	4722	Shared	90.79	2927922	0	0	0	0	0	0	0	0	0	0
1775	Chr06	7477263	7484109	6847	Chr06	7543915	7557274	13360	Shared	49.97	1611088	0	0	0	0	0	0	0	0	0	0
1776	Chr06	7501826	7511575	9750	Chr06	7565416	7565410	0	Insertion	0	754000	0	0	0	0	0	0	0	2	0	0
1777	Chr06	7512764	7522454	9691	Chr06	7566575	7566569	0	Insertion	0	950489	0	0	0	0	0	0	0	2	0	0
1778	Chr06	7524467	7530718	6252	Chr06	7568583	7579935	11353	Shared	51.53	1210830	0	2	8	0	0	0	0	3	0	0
1779	Chr06	7642029	7656374	14346	Chr06	7701369	7717076	15708	Shared	87.27	1519723	10	5	0	0	0	0	0	0	1	0
1780	Chr06	7661288	7671096	9809	Chr06	7721987	7721998	12	Unknown	0.11	127203	4	0	0	0	0	0	0	0	0	0
1781	Chr06	7729191	7743074	13884	Chr06	7786163	7786157	0	Insertion	0	1014557	0	0	0	2	0	0	0	0	0	1
1782	Chr06	7746592	7756336	9745	Chr06	7789748	7789742	0	Insertion	0	73941	107	118	6	8	8	2	15	7	9	4
1783	Chr06	7931115	7942013	10899	Chr06	7956275	7967148	10874	Shared	97.12	2365968	86	91	8	17	23	111	114	52	21	35
1784	Chr06	8016808	8026154	9347	Chr06	8044691	8044685	0	Insertion	0	876252	2	0	0	0	0	0	0	0	0	0
1785	Chr06	8038930	8048764	9835	Chr06	8062962	8062984	23	Elimination	0.19	41183	0	0	0	3	0	0	0	0	0	0
1786	Chr06	8214645	8224153	9509	Chr06	8243272	8243266	0	Insertion	0	127203	0	0	2	0	0	0	0	0	0	0
1787	Chr06	8371081	8377529	6449	Chr06	8370638	8377107	6470	Shared	96.32	2072715	0	0	0	0	0	0	0	0	0	0
1788	Chr06	8765855	8777447	11593	Chr06	8755335	8757366	2032	Shared	17	386813	0	0	0	6	0	0	0	0	1	0
1789	Chr06	8815330	8820594	5265	Chr06	8806687	8814175	7489	Shared	67.16	2007492	0	0	0	0	0	0	0	0	0	0
1790	Chr06	9086089	9094004	7916	Chr01	14231064	14231058	0	Insertion	0	0	36	60	4	9	1	13	16	2	2	6
1791	Chr06	9203844	9215557	11714	Chr06	9283238	9283232	0	Insertion	0	106350	0	0	0	0	0	0	0	0	0	0
1792	Chr06	9254018	9257869	3852	Chr06	9322452	9337210	14759	Elimination	22.62	2458800	0	0	0	0	0	0	0	0	0	0
1793	Chr06	9566338	9576099	9762	Chr06	9430288	9430282	0	Insertion	0	52355	0	0	0	0	6	0	2	0	0	0
1794	Chr06	9683563	9693138	9576	Chr06	9510083	9510077	0	Insertion	0	21162	1	0	0	0	0	1	0	0	2	0
1795	Chr06	10001038	10010710	9673	Chr00	7745829	7745823	0	Insertion	0	223169	0	0	0	0	0	0	0	0	0	0
1796	Chr06	10066923	10073072	6150	Chr06	9886411	9894219	7809	Shared	76.02	2529251	0	0	0	0	0	0	1	0	0	0
1797	Chr06	10081392	10095250	13859	Chr06	9907210	9907204	0	Insertion	0	702721	0	0	0	0	0	0	0	0	0	0
1798	Chr06	10145552	10151078	5527	Chr06	9969206	9969200	0	Insertion	0	752815	0	0	0	0	0	0	0	0	0	0
1799	Chr06	10164192	10167650	3459	Chr06	9985694	9989232	3539	Shared	94.05	1380191	0	0	0	0	0	0	0	0	0	0
1800	Chr06	10344641	10354425	9785	Chr06	10127865	10127859	0	Unknown	0	407090	0	0	0	0	0	0	0	0	0	0
1801	Chr06	10491447	10501023	9577	Chr06	10509280	10518918	9639	Shared	97.71	1135921	0	0	0	0	0	0	0	0	0	0
1802	Chr06	10518768	10528429	9662	Chr06	10540261	10540255	0	Insertion	0	20777	0	0	0	2	0	1	0	1	1	0
1803	Chr06	10533771	10543579	9809	Chr06	10545707	10545701	0	Insertion	0	111369	1	0	0	0	0	0	0	0	0	0
1804	Chr06	10548893	10553268	4376	Chr06	10552660	10557423	4764	Shared	90.43	3121414	0	0	0	0	0	0	0	0	0	0
1805	Chr06	10558116	10567754	9639	Chr06	10562185	10562179	0	Insertion	0	692476	0	0	0	0	0	0	0	0	0	0
1806	Chr06	10616434	10623717	7284	Chr06	10588544	10590074	1531	Shared	20.34	1854099	2	0	0	0	0	0	0	0	0	0
1807	Chr06	10667292	10679067	11776	Chr06	10638156	10638150	0	Insertion	0	297296	14	39	0	2	0	0	0	0	0	0
1808	Chr06	10691226	10700840	9615	Chr06	10650274	10650268	0	Insertion	0	457064	0	0	1	0	0	0	0	0	0	0
1809	Chr06	10775522	10780567	5046	Chr06	10762601	10762595	0	Insertion	0	402019	0	0	0	0	0	0	0	1	0	0
1810	Chr06	10801692	10809701	8010	Chr06	10784659	10784717	59	Unknown	0.61	545118	0	0	0	1	0	0	1	0	0	0
1811	Chr06	10870956	10876413	5458	Chr06	10862778	10862772	0	Insertion	0	286417	0	0	6	0	0	0	0	0	0	0
1812	Chr06	10892021	10898944	6924	Chr06	10876914	10883840	6927	Shared	98.4	1923909	0	0	0	0	0	0	0	0	0	0
1813	Chr06	10990146	11000015	9870	Chr06	10978491	10978485	0	Insertion	0	20007	0	0	0	0	0	0	0	0	0	0
1814	Chr06	11031555	11040617	9063	Chr06	14232190	14241222	9033	Shared	97.95	2069822	40	14	34	1	2	5	1	0	15	0
1815	Chr06	11056208	11069149	12942	Chr06	14203788	14216684	12897	Shared	96.43	1770959	0	1	0	0	0	0	0	0	0	0
1816	Chr06	11084777	11093356	8580	Chr00	12210758	12219544	8787	Shared	46.66	467225	1	0	0	0	0	0	0	7	0	3
1817	Chr06	11124210	11133997	9788	Chr06	14124883	14124877	0	Insertion	0	212705	0	0	0	0	0	0	0	0	0	0
1818	Chr06	11356481	11366181	9701	Chr06	13931721	13931715	0	Insertion	0	405139	0	0	0	0	0	0	0	0	0	0
1819	Chr06	11480161	11490018	9858	Chr00	51292125	51292119	0	Insertion	0	103262	0	0	0	0	0	0	0	2	0	0
1820	Chr06	11623050	11632778	9729	Chr06	13631473	13633281	1809	Shared	18.29	841779	0	0	0	0	0	0	0	0	0	0
1821	Chr06	11671119	11680729	9611	Chr06	13588689	13588683	0	Insertion	0	159285	0	0	0	1	0	0	0	0	0	1
1822	Chr06	11753696	11762774	9079	Chr13	27098371	27098365	0	Insertion	0	36177	0	0	0	0	0	0	0	0	0	2
1823	Chr06	12000979	12006985	6007	Chr06	13329408	13329402	0	Insertion	0	169729	0	0	0	0	0	0	0	0	0	0
1824	Chr06	12041253	12046188	4936	Chr06	13265451	13265445	0	Insertion	0	328790	33	49	1	10	0	14	17	0	133	74
1825	Chr06	12086486	12096237	9752	Chr06	13238072	13238066	0	Insertion	0	373952	0	0	0	0	0	0	0	0	0	0
1826	Chr06	12105336	12114913	9578	Chr06	13219042	13219036	0	Insertion	0	494209	0	0	0	0	0	0	0	0	0	0
1827	Chr06	12129654	12141827	12174	Chr02	26350692	26350686	0	Insertion	0	17313	10	16	2	0	0	0	0	5	0	1
1828	Chr06	12206053	12214473	8421	Chr06	13133937	13133931	0	Insertion	0	58521	0	0	2	0	0	0	2	0	1	0
1829	Chr06	12229433	12239098	9666	Chr06	13127371	13128809	1439	Unknown	10.51	298073	0	0	0	0	0	0	0	0	0	0
1830	Chr06	12542314	12553052	10739	Chr06	18590257	18590251	0	Insertion	0	0	10	36	0	3	0	0	6	0	202	3
1831	Chr06	12609037	12619773	10737	Chr00	46304015	46304009	0	Insertion	0	0	11	33	0	3	0	0	6	0	173	3
1832	Chr06	13024051	13033313	9263	Chr11	26454374	26454368	0	Insertion	0	173211	0	0	0	0	0	0	0	0	2	4
1833	Chr06	13100392	13112495	12104	Chr00	38589247	38589241	0	Insertion	0	174759	2	0	0	2	0	0	0	0	0	0
1834	Chr06	13860257	13871839	11583	Chr00	20063069	20063063	0	Insertion	0	270107	8	2	0	0	2	0	0	0	0	1
1835	Chr06	14107169	14115865	8697	Chr06	2775139	2775143	5	Elimination	0.06	0	0	0	3	1	0	2	4	1	2	2
1836	Chr06	14209541	14219335	9795	Chr06	15077397	15077391	0	Insertion	0	85125	0	0	0	1	0	0	1	0	0	2
1837	Chr06	14549902	14555906	6005	Chr00	31368168	31370504	2337	Elimination	26.62	727560	0	0	0	0	0	0	2	0	0	0
1838	Chr06	14648139	14657942	9804	Chr00	42785790	42785784	0	Insertion	0	666093	0	0	0	0	0	0	0	0	0	0
1839	Chr06	14660739	14670433	9695	Chr00	42788583	42788577	0	Insertion	0	490297	0	10	0	0	0	0	0	0	6	0
1840	Chr06	14688356	14699464	11109	Chr06	11521564	11521558	0	Insertion	0	0	12	8	0	1	0	0	2	6	2	0
1841	Chr06	14797720	14807410	9691	Chr00	14138383	14138394	12	Unknown	0.12	0	0	0	0	0	0	0	0	0	0	0
1842	Chr06	14946747	14957076	10330	Chr09	26030373	26030368	0	Unknown	0	56979	0	4	5	1	3	0	0	1	1842	6
1843	Chr06	15006784	15013660	6877	Chr00	25821255	25839304	18050	Elimination	25.48	136476	0	0	42	58	51	47	1	70	40	29
1844	Chr06	15024646	15036267	11622	Chr00	34942230	34942224	0	Insertion	0	42339	0	0	0	0	0	0	0	0	0	0
1845	Chr06	15053373	15063206	9834	Chr00	25829796	25829790	0	Insertion	0	149618	0	0	0	0	0	0	0	0	0	0
1846	Chr06	15117221	15127081	9861	Chr00	34948525	34948519	0	Insertion	0	227820	0	0	0	0	0	0	0	0	0	0
1847	Chr06	15133391	15143254	9864	Chr00	34942438	34942432	0	Insertion	0	341241	0	0	0	2	0	0	0	0	0	0
1848	Chr06	15360957	15365534	4578	Chr06	16138598	16147743	9146	Shared	47.2	2120694	0	0	0	0	0	0	0	1	0	0
1849	Chr06	15588527	15598271	9745	Chr13	10140311	10140335	25	Unknown	0.21	387982	0	0	0	0	0	0	0	0	0	0
1850	Chr06	15788918	15797111	8194	Chr00	13577908	13577902	0	Insertion	0	142273	0	0	0	0	1	0	0	2	0	0
1851	Chr06	15885827	15895632	9806	Chr00	13529204	13539211	10008	Unknown	63.24	255746	2	0	0	0	0	0	0	0	0	0
1852	Chr06	15903054	15912926	9873	Chr00	19298945	19298939	0	Insertion	0	80497	0	0	0	0	0	0	0	0	0	0
1853	Chr06	15921908	15933120	11213	Chr06	16328038	16328032	0	Insertion	0	522394	4	4	0	0	0	0	1	2	0	0
1854	Chr06	15980846	15989196	8351	Chr06	16361609	16361603	0	Insertion	0	19237	19	8	0	0	0	2	2	1	1	1
1855	Chr06	16148365	16157157	8793	Chr06	16574383	16574377	0	Insertion	0	223944	0	0	0	0	3	3	24	0	3	0
1856	Chr06	16175858	16185457	9600	Chr06	16597866	16597860	0	Insertion	0	0	8	6	0	3	0	0	0	2	1	0
1857	Chr06	16230548	16241815	11268	Chr06	16621489	16621484	0	Unknown	0	139568	22	22	8	2	1	2	10	49	0	3
1858	Chr06	16295256	16304632	9377	Chr06	16816014	16816653	640	Unknown	4.5	98244	6	13	0	1	0	1	9	4	4	4
1859	Chr06	16482332	16488414	6083	Chr06	16961050	16967104	6055	Shared	98.08	775722	2	0	0	0	0	0	0	2	1	4
1860	Chr06	16631554	16649313	17760	Chr06	17108617	17108611	0	Insertion	0	821194	2	4	0	0	0	1	0	2	3	2
1861	Chr06	16660596	16670239	9644	Chr15	36417982	36417976	0	Insertion	0	148845	0	0	0	0	0	0	0	0	0	0
1862	Chr06	16673390	16687239	13850	Chr06	17132975	17132969	0	Insertion	0	1622884	0	0	0	0	0	0	0	0	0	0
1863	Chr06	16730348	16744461	14114	Chr06	17173174	17188757	15584	Shared	84.64	2123177	131	145	13	23	6	10	42	4	43	44
1864	Chr06	16804698	16812777	8080	Chr06	17243474	17243482	9	Elimination	0.1	0	20	26	8	5	5	7	5	16	0	3
1865	Chr06	16908947	16918647	9701	Chr09	21145769	21145763	0	Insertion	0	451984	0	0	0	0	0	0	0	0	0	0
1866	Chr06	16943423	16954591	11169	Chr00	26312637	26331440	18804	Shared	53.78	1364057	0	0	0	0	0	0	0	0	0	0
1867	Chr06	17141632	17147404	5773	Chr06	17526544	17526546	3	Elimination	0.05	56979	13	9	0	1	1	0	3	0	0	4
1868	Chr06	17236341	17245953	9613	Chr06	17663778	17663772	0	Insertion	0	918309	0	0	0	0	0	0	0	0	0	0
1869	Chr06	17778022	17787841	9820	Chr06	18113903	18120227	6325	Shared	57.88	1579382	2	3	0	0	0	0	0	0	0	0
1870	Chr06	17838041	17847688	9648	Chr06	18182323	18182317	0	Insertion	0	0	0	1	0	0	0	0	0	0	0	0
1871	Chr06	17866583	17869391	2809	Chr06	18200777	18200772	0	Insertion	0	0	8	2	0	0	0	0	0	0	0	0
1872	Chr06	17893884	17900009	6126	Chr06	18227176	18227172	0	Unknown	0	0	5	6	0	1	0	0	2	0	0	0
1873	Chr06	18525952	18535819	9868	Chr06	19249784	19259651	9868	Shared	100	1085956	6	6	0	0	18	1	2	0	1	0
1874	Chr06	18572649	18577382	4734	Chr06	19296479	19301212	4734	Shared	100	2867535	0	0	0	0	0	0	0	0	0	0
1875	Chr06	18605755	18609746	3992	Chr06	19329466	19333457	3992	Shared	100	164313	11	12	4	0	2	0	3	6	0	0
1876	Chr06	18615193	18620978	5786	Chr06	19338904	19344689	5786	Shared	99.98	1486903	0	0	0	0	0	0	2	0	0	0
1877	Chr06	18735514	18749119	13606	Chr06	19458422	19470899	12478	Shared	89.57	81654	2	3	0	4	0	0	0	1	2	2
1878	Chr06	18804563	18818346	13784	Chr06	19526247	19539734	13488	Shared	97.82	1376560	1763	2268	377	463	290	216	1354	564	323	472
1879	Chr06	18884393	18889546	5154	Chr06	19601504	19606657	5154	Shared	100	2910048	0	0	0	0	0	0	0	0	0	0
1880	Chr06	18985358	18993315	7958	Chr06	19702354	19710330	7977	Shared	99.75	44650	0	0	11	15	3	0	4	65	2	13
1881	Chr06	19019612	19023553	3942	Chr06	19736630	19740571	3942	Shared	100	3202098	0	0	0	0	0	0	0	0	0	0
1882	Chr06	19307440	19313680	6241	Chr06	20032460	20038700	6241	Shared	100	337350	65	80	1	0	0	11	31	4	1	4
1883	Chr06	19635860	19641698	5839	Chr06	20372262	20378104	5843	Shared	99.09	1840568	0	0	0	0	0	0	0	0	0	0
1884	Chr06	19682530	19691710	9181	Chr06	20421767	20421761	0	Insertion	0	85511	16	16	4	0	10	0	0	5	0	0
1885	Chr06	19957440	19959431	1992	Chr06	20732062	20734053	1992	Shared	99.65	0	79	51	34	7	26	18	9	50	3	10
1886	Chr06	20177707	20184036	6330	Chr06	21007016	21013344	6329	Shared	99.73	910766	6	2	0	1	0	3	2	0	0	0
1887	Chr06	20212502	20222175	9674	Chr06	21041353	21041347	0	Insertion	0	83968	0	0	0	0	0	0	0	0	0	0
1888	Chr06	20267198	20276896	9699	Chr00	12648907	12658605	9699	Shared	99.62	797856	0	0	0	0	0	0	0	0	0	0
1889	Chr06	20317891	20327568	9678	Chr00	39999671	39999665	0	Insertion	0	105192	0	3	4	4	1	0	0	0	0	0
1890	Chr06	20412589	20418988	6400	Chr06	21245181	21251581	6401	Shared	99.67	571391	6	4	0	0	0	0	6	4	0	6
1891	Chr06	20448539	20462053	13515	Chr06	21281139	21294665	13527	Shared	99.67	530620	8	2	4	2	6	0	3	4	0	0
1892	Chr06	20463042	20468754	5713	Chr06	21295654	21300159	4506	Shared	76.74	1865996	1627	1548	699	759	434	255	538	591	434	388
1893	Chr06	20565691	20577024	11334	Chr06	21405520	21405514	0	Insertion	0	503601	0	0	0	0	0	0	0	0	3	0
1894	Chr06	20641808	20654920	13113	Chr06	21476100	21489425	13326	Shared	96.52	2090491	0	0	0	0	0	0	0	0	0	0
1895	Chr06	20909242	20921474	12233	Chr06	21743800	21756032	12233	Shared	99.84	641700	0	0	0	0	0	2	0	0	0	0
1896	Chr06	20929332	20931837	2506	Chr06	21763890	21766395	2506	Shared	99.84	182886	2	0	0	0	0	3	0	0	0	2
1897	Chr06	20971787	20979642	7856	Chr17	11943344	11943678	335	Elimination	3.15	65459	7	2	0	1	2	0	10	16	0	0
1898	Chr06	21044182	21058091	13910	Chr06	21861068	21861062	0	Insertion	0	911560	1	2	0	2	0	0	0	0	0	1
1899	Chr06	21124573	21137033	12461	Chr06	21935189	21947645	12457	Shared	99.76	1854099	155	143	0	55	0	40	228	6	113	118
1900	Chr06	21261435	21265515	4081	Chr06	22070919	22074999	4081	Shared	99.93	1041660	0	0	0	0	0	0	0	0	0	0
1901	Chr06	21267192	21272179	4988	Chr06	22076676	22081679	5004	Shared	99.54	0	0	2	0	0	0	0	0	0	0	0
1902	Chr06	21276286	21281776	5491	Chr06	22085785	22091276	5492	Shared	99.89	1646086	1	0	0	1	1	0	0	0	0	0
1903	Chr06	21301375	21310901	9527	Chr06	22102644	22111185	8542	Shared	81.74	117933	4	1	0	2	0	0	1	4	0	0
1904	Chr06	21363666	21377189	13524	Chr06	22171855	22185383	13529	Shared	99.39	371225	15	13	6	35	10	19	57	32	16	20
1905	Chr06	21463215	21466696	3482	Chr06	22257804	22261257	3454	Shared	97.99	3112415	0	0	0	0	0	0	0	0	0	0
1906	Chr06	21544553	21550633	6081	Chr06	22342941	22348989	6049	Shared	98.5	2685441	0	0	0	0	24	20	0	0	0	9
1907	Chr06	21712107	21717072	4966	Chr06	22499950	22499944	0	Insertion	0	99016	1	0	0	5	0	0	2	15	52	10
1908	Chr06	21721525	21726461	4937	Chr06	22504400	22509338	4939	Shared	99.8	2995689	0	0	0	0	0	0	1	0	0	0
1909	Chr06	21728125	21735941	7817	Chr06	22511002	22518676	7675	Shared	97.14	362265	0	1	0	0	0	0	0	0	0	0
1910	Chr06	21945092	21954932	9841	Chr06	22719323	22729167	9845	Shared	99.71	396949	0	0	0	0	0	0	0	0	0	0
1911	Chr06	22005175	22014772	9598	Chr06	22777873	22777867	0	Insertion	0	42339	0	0	0	0	0	0	0	0	0	0
1912	Chr06	22103760	22113555	9796	Chr06	22932265	22942033	9769	Shared	98.64	1391894	0	0	0	0	0	0	0	0	0	0
1913	Chr06	22119729	22124897	5169	Chr06	22947864	22947858	0	Insertion	0	286417	0	2	0	0	0	0	0	4	1	2
1914	Chr06	22147117	22155107	7991	Chr06	22970038	22978082	8045	Shared	93.61	212705	2	2	1	0	0	0	0	0	2	0
1915	Chr06	22323639	22333240	9602	Chr06	23144981	23154566	9586	Shared	93.56	404359	2	1	0	0	0	0	0	0	0	0
1916	Chr06	22371243	22380993	9751	Chr06	23192565	23202315	9751	Shared	99.79	836631	0	0	0	0	0	0	0	0	0	0
1917	Chr06	22496340	22499935	3596	Chr06	23334074	23337672	3599	Shared	99.53	3112415	3	1	0	0	3	0	0	2	0	0
1918	Chr06	22516222	22529645	13424	Chr06	23353303	23353297	0	Insertion	0	634622	4	0	0	0	0	0	1	0	0	2
1919	Chr06	22560961	22566337	5377	Chr06	23379500	23384875	5376	Shared	98.36	503993	0	0	0	0	0	1	0	0	2	0
1920	Chr06	22926028	22936418	10391	Chr06	23765346	23775721	10376	Shared	99.55	2136428	1	0	0	1	0	0	0	0	0	0
1921	Chr06	23096205	23101777	5573	Chr06	23960419	23960413	0	Insertion	0	171277	6	10	0	3	2	0	3	3	4	4
1922	Chr06	23165436	23177004	11569	Chr06	24028339	24028333	0	Insertion	0	1093146	22	19	0	0	0	0	0	1	0	0
1923	Chr06	23317481	23327040	9560	Chr06	24201087	24201081	0	Insertion	0	3742624	0	0	0	0	0	0	0	0	0	1
1924	Chr06	23361553	23371278	9726	Chr06	24244318	24244312	0	Insertion	0	890529	0	0	0	0	0	0	0	0	0	0
1925	Chr06	23738245	23743539	5295	Chr06	24615516	24615510	0	Insertion	0	0	8	8	0	0	0	2	2	0	2	4
1926	Chr06	23903815	23910285	6471	Chr06	24742319	24750851	8533	Shared	72.67	2695575	0	0	0	0	2	0	0	0	0	0
1927	Chr06	24103430	24108541	5112	Chr06	24940614	24940608	0	Insertion	0	253418	6	0	0	0	0	0	0	0	0	0
1928	Chr06	24149973	24155218	5246	Chr06	24978203	24978197	0	Insertion	0	218518	15	14	3	5	0	4	7	0	18	2
1929	Chr06	24169626	24175787	6162	Chr06	24993258	24993252	0	Insertion	0	166634	0	0	0	0	0	0	0	0	0	0
1930	Chr06	24194991	24198697	3707	Chr06	25012551	25016304	3754	Shared	94.02	2270104	0	0	0	0	0	0	0	0	0	0
1931	Chr06	24299810	24310513	10704	Chr06	25092495	25092489	0	Insertion	0	0	1565	1260	177	193	220	230	336	305	266	291
1932	Chr06	24322736	24334943	12208	Chr06	25114087	25114081	0	Insertion	0	0	520	548	1	65	3	38	341	2	146	135
1933	Chr06	24501313	24509345	8033	Chr06	25340950	25340944	0	Insertion	0	211930	7	16	0	0	0	0	0	0	0	0
1934	Chr06	24560883	24565852	4970	Chr06	25392855	25397823	4969	Shared	99.44	710604	0	0	0	0	0	0	0	0	0	0
1935	Chr06	24644595	24653871	9277	Chr06	25582926	25582920	0	Insertion	0	21162	9	124	3	4	11	2	1	4	0	2
1936	Chr06	24655296	24660705	5410	Chr06	25584345	25589760	5416	Shared	97.31	1372929	100	125	0	0	0	3	20	0	7	10
1937	Chr06	25375542	25379693	4152	Chr06	26353865	26353859	0	Insertion	0	2612503	0	0	0	0	0	5	0	1	0	0
1938	Chr06	25461624	25467024	5401	Chr06	26432627	26438027	5401	Shared	99.11	707845	323	374	1	0	0	2	4	2	3	2
1939	Chr06	25653768	25657608	3841	Chr06	26621353	26625193	3841	Shared	99.95	2663077	0	0	2	0	0	0	0	0	0	0
1940	Chr06	25659188	25662961	3774	Chr06	26626773	26630546	3774	Shared	99.79	3633356	0	0	0	0	0	0	0	0	0	0
1941	Chr06	25700914	25706206	5293	Chr06	26668975	26668969	0	Insertion	0	0	119	89	4	42	15	21	97	62	31	92
1942	Chr06	26217550	26221214	3665	Chr00	27795861	27799552	3692	Shared	99.05	97858	0	0	0	0	0	14	0	0	0	2
1943	Chr06	26230699	26235587	4889	Chr00	27809034	27813922	4889	Shared	99.82	599259	21	25	0	4	0	6	6	7	4	4
1944	Chr06	26255754	26265337	9584	Chr00	27834087	27834081	0	Insertion	0	63531	0	0	0	0	0	0	0	1	0	0
1945	Chr06	26363241	26366708	3468	Chr06	27352448	27355918	3471	Shared	99.54	2802612	0	0	0	0	0	0	0	0	0	0
1946	Chr06	26615306	26621689	6384	Chr06	27591881	27591875	0	Insertion	0	0	156	161	6	17	21	6	21	25	4	29
1947	Chr06	26684234	26691725	7492	Chr06	27664106	27673462	9357	Shared	79.57	104420	0	0	0	8	0	7	2	0	0	0
1948	Chr06	26721162	26735092	13931	Chr06	27702856	27716791	13936	Shared	99.92	204570	2	4	0	0	0	0	0	1	0	0
1949	Chr06	26779110	26782730	3621	Chr06	27760868	27764488	3621	Shared	100	2124419	8	13	0	0	0	0	0	0	2	0
1950	Chr06	26858909	26868405	9497	Chr06	27840691	27840685	0	Insertion	0	70471	1234	2017	622	536	311	286	1744	1496	773	1116
1951	Chr06	26939847	26945137	5291	Chr06	27919660	27925036	5377	Shared	98.16	131839	0	2	0	0	0	0	0	0	2	0
1952	Chr06	27264876	27270230	5355	Chr06	28241162	28246521	5360	Shared	99.4	519653	0	0	0	0	0	0	0	0	0	0
1953	Chr06	27277413	27280109	2697	Chr06	28253700	28256396	2697	Shared	99.78	309345	2	3	0	0	0	0	0	0	2	0
1954	Chr06	27284382	27291787	7406	Chr06	28260671	28260665	0	Insertion	0	146139	0	4	0	0	1	4	0	2	2	1
1955	Chr06	27301986	27305788	3803	Chr06	28270869	28274657	3789	Shared	99.18	1934601	0	0	0	0	0	0	0	1	0	0
1956	Chr06	27365395	27367948	2554	Chr06	28334056	28336608	2553	Shared	99.45	1634686	0	0	0	0	0	0	2	1	124	0
1957	Chr06	27381997	27386294	4298	Chr06	28350692	28354989	4298	Shared	99.4	1700702	0	0	2	2	0	0	0	0	0	0
1958	Chr06	27421043	27429961	8919	Chr06	28380436	28389373	8938	Shared	98.59	1809018	0	2	1	0	0	0	0	0	1	0
1959	Chr06	27745569	27750480	4912	Chr06	28741030	28745941	4912	Shared	100	161219	562	176	71	149	61	111	42	221	118	138
1960	Chr06	27839988	27845245	5258	Chr06	28821109	28821103	0	Insertion	0	158898	6	8	0	0	0	3	2	0	0	0
1961	Chr06	27899799	27910488	10690	Chr06	28874419	28885107	10689	Shared	99.89	1699070	20	44	0	0	0	0	2	0	6	10
1962	Chr06	27916443	27926134	9692	Chr06	28891062	28900787	9726	Shared	99.42	0	26	22	4	0	2	0	5	3	10	20
1963	Chr06	27928785	27935207	6423	Chr06	28903438	28909860	6423	Shared	99.89	466052	19	2	0	0	0	1	4	4	6	11
1964	Chr06	27967548	27976818	9271	Chr06	28946494	28946488	0	Insertion	0	260791	0	1	0	0	0	0	0	0	0	0
1965	Chr06	28196069	28199926	3858	Chr06	29188901	29188895	0	Insertion	0	408650	360	921	0	2	0	10	12	0	2	0
1966	Chr06	28238030	28243571	5542	Chr06	29288205	29288291	87	Elimination	1.17	110982	6	0	0	3	0	6	7	2	0	5
1967	Chr06	28256438	28260182	3745	Chr06	29323818	29323813	0	Insertion	0	71242	0	6	1	1	4	3	4	0	2	0
1968	Chr06	28271863	28277422	5560	Chr06	29346684	29346678	0	Insertion	0	347469	2	0	0	5	0	2	6	2	2	0
1969	Chr06	28338426	28343608	5183	Chr06	29432811	29437994	5184	Shared	98.69	1899251	0	0	2	0	0	0	1	0	1	0
1970	Chr06	28346098	28352842	6745	Chr06	29440474	29444646	4173	Shared	57.06	1777094	0	1	0	0	0	0	0	0	0	0
1971	Chr06	28496036	28498979	2944	Chr06	29734512	29734506	0	Insertion	0	372393	2	196	0	0	0	0	0	0	52	50
1972	Chr06	28603789	28612396	8608	Chr15	51122445	51122706	262	Elimination	2.34	120250	212	201	16	17	24	1	1	14	0	47
1973	Chr06	28661022	28666156	5135	Chr06	29592194	29592188	0	Insertion	0	364992	212	28	35	17	21	41	37	0	1	42
1974	Chr06	28706720	28712301	5582	Chr06	29880516	29880510	0	Insertion	0	0	11	18	0	3	2	1	31	0	9	4
1975	Chr06	29043534	29053542	10009	Chr11	13036898	13036892	0	Insertion	0	0	281	408	319	676	279	328	1963	398	202	279
1976	Chr06	29136841	29143398	6558	Chr06	30029972	30036529	6558	Shared	99.88	245271	5	1	0	0	0	0	2	0	0	0
1977	Chr06	29228342	29234807	6466	Chr06	30100145	30100139	0	Insertion	0	164313	72	64	0	58	2	37	34	0	17	27
1978	Chr06	29412317	29420331	8015	Chr06	30291447	30299470	8024	Shared	99.81	214255	2	10	7	10	12	6	5	8	2	4
1979	Chr06	29467352	29482660	15309	Chr06	35539300	35539294	0	Insertion	0	150391	10	11	5	6	3	9	8	3	4	8
1980	Chr06	29527348	29532248	4901	Chr06	30430451	30435350	4900	Shared	99.29	227045	117	173	0	15	0	16	27	2	179	113
1981	Chr06	29719326	29728227	8902	Chr06	30656519	30665345	8827	Shared	98.97	625974	2	1	2	0	0	1	1	2	0	1
1982	Chr06	29814424	29822107	7684	Chr06	30754805	30754799	0	Insertion	0	750447	2	0	0	0	0	0	0	0	0	0
1983	Chr06	29847261	29859820	12560	Chr06	30773048	30773042	0	Insertion	0	226270	3	0	3	1	0	0	4	0	0	0
1984	Chr06	30005280	30010968	5689	Chr06	30984000	30983994	0	Insertion	0	33866	0	0	0	0	0	0	0	0	0	0
1985	Chr06	30027864	30041762	13899	Chr06	31001934	31015832	13899	Shared	99.76	1805333	0	0	0	1	0	0	0	0	0	0
1986	Chr06	30113125	30118420	5296	Chr06	31095611	31095605	0	Insertion	0	0	84	72	4	13	0	18	46	4	22	18
1987	Chr06	30195169	30200055	4887	Chr06	31179960	31184853	4894	Shared	99.41	382135	32	8	0	2	0	0	4	0	0	6
1988	Chr06	30467682	30483060	15379	Chr06	31452346	31457156	4811	Shared	31.23	200309	15414	14803	1814	2337	1405	2699	2368	1757	4575	3179
1989	Chr06	30545038	30550167	5130	Chr06	31519150	31524279	5130	Shared	100	82811	1	3	2	0	0	0	0	0	0	0
1990	Chr06	30676681	30681479	4799	Chr06	31650569	31655367	4799	Shared	100	370445	0	0	0	0	0	0	1	0	0	0
1991	Chr06	30816540	30831817	15278	Chr06	31823172	31823166	0	Insertion	0	303514	11	16	0	3	0	3	0	0	0	3
1992	Chr06	31112646	31120226	7581	Chr06	32136825	32143006	6182	Shared	79.41	1745206	2382	2760	678	1185	1174	1903	1247	635	1258	806
1993	Chr06	31300077	31304563	4487	Chr06	32331209	32331203	0	Insertion	0	0	16	13	1	5	0	1	9	0	1	14
1994	Chr06	31321291	31325221	3931	Chr06	32339491	32343393	3903	Shared	97.15	1161136	104	72	43	21	14	8	118	62	179	123
1995	Chr06	31572560	31576938	4379	Chr06	32607652	32607646	0	Insertion	0	157738	0	0	0	0	0	0	0	0	0	0
1996	Chr06	31675622	31689589	13968	Chr06	32720022	32720016	0	Insertion	0	0	20	12	38	36	2	0	6	39	6	24
1997	Chr06	31908549	31914712	6164	Chr06	32923125	32929293	6169	Shared	99.92	305069	2	0	2	6	30	61	85	21	0	6
[truncated: 3,803 more rows]

## Sheet: Figure 3e
No.	HFTH1				GDDH13			Type	Closest gene	Distance from genes (bp)
	Chr.	Start	End	Length (bp)	Chr.	Start	End
1	Chr00	4463336	4471682	8347	Chr06	18255539	18255533	Insertion	MD06G1073300	28038
2	Chr00	6760827	6764557	3731	Chr16	38913434	38913428	Insertion	MD16G1282900	1736
3	Chr00	863296	872779	9484	Chr17	29541862	29541856	Insertion	MD17G1246900	5236
4	Chr01	10450898	10465073	14176	Chr01	9931884	9931878	Insertion	MD01G1026600	8039
5	Chr01	10651194	10660817	9624	Chr00	35446040	35446034	Insertion	MD00G1160000	51400
6	Chr01	10914668	10920871	6204	Chr01	10378164	10378158	Insertion	MD01G1027700	13153
7	Chr01	1113522	1127530	14009	Chr01	1522961	1522955	Insertion	MD01G1005100	16138
8	Chr01	12280139	12292634	12496	Chr01	11747455	11747449	Insertion	MD01G1034500	18534
9	Chr01	12330405	12343060	12656	Chr01	11784743	11784737	Insertion	MD01G1034900	18053
10	Chr01	12598341	12602296	3956	Chr01	12025808	12025802	Insertion	MD01G1035600	6179
11	Chr01	12992751	13002529	9779	Chr01	12434821	12434815	Insertion	MD01G1037100	9398
12	Chr01	13050009	13059748	9740	Chr00	49835083	49835077	Insertion	MD00G1205100	20255
13	Chr01	13499624	13508617	8994	Chr01	12953913	12953907	Insertion	MD01G1037300	30571
14	Chr01	13595715	13601378	5664	Chr01	13074761	13074755	Insertion	MD01G1037800	5
15	Chr01	13675668	13685336	9669	Chr01	13155259	13155253	Insertion	MD01G1038300	5825
16	Chr01	14195763	14203028	7266	Chr01	13660160	13660154	Insertion	MD01G1040600	25544
17	Chr01	14203983	14219572	15590	Chr01	13661106	13661100	Insertion	MD01G1040600	26490
18	Chr01	1486215	1495893	9679	Chr01	1880389	1880383	Insertion	MD01G1005500	39790
19	Chr01	14865012	14872616	7605	Chr01	14408221	14408215	Insertion	MD01G1044500	1074
20	Chr01	14918284	14924947	6664	Chr01	14435394	14435388	Insertion	MD01G1044800	3691
21	Chr01	16349598	16359012	9415	Chr01	15856617	15856611	Insertion	MD01G1053800	2410
22	Chr01	17689073	17701078	12006	Chr01	17199246	17199240	Insertion	MD01G1068100	8512
23	Chr01	17730162	17735033	4872	Chr01	17242267	17242261	Insertion	MD01G1068400	0
24	Chr01	18141458	18154883	13426	Chr01	17610335	17610329	Insertion	MD01G1071400	1951
25	Chr01	18420917	18429465	8549	Chr01	17912543	17912537	Insertion	MD01G1073600	1994
26	Chr01	18479114	18488819	9706	Chr01	17979328	17979322	Insertion	MD01G1074000	23373
27	Chr01	18525737	18535335	9599	Chr01	18019973	18019967	Insertion	MD01G1074300	17756
28	Chr01	18935620	18943055	7436	Chr01	18435372	18435366	Insertion	MD01G1077600	21
29	Chr01	19015832	19027950	12119	Chr01	18523835	18523829	Insertion	MD01G1078100	2548
30	Chr01	19335803	19340644	4842	Chr01	18834735	18834729	Insertion	MD01G1081600	560
31	Chr01	1946285	1955666	9382	Chr16	15392473	15392467	Insertion	MD16G1179500	9871
32	Chr01	19660182	19669823	9642	Chr01	19155499	19155493	Insertion	MD01G1084900	3093
33	Chr01	19730741	19735767	5027	Chr01	19240822	19240816	Insertion	MD01G1085800	3368
34	Chr01	20099133	20106439	7307	Chr01	19666989	19666983	Insertion	MD01G1087300	5249
35	Chr01	21324247	21330048	5802	Chr01	20972468	20972463	Insertion	MD01G1094500	2995
36	Chr01	21680938	21686797	5860	Chr01	21208859	21208853	Insertion	MD01G1098100	10
37	Chr01	21746205	21750590	4386	Chr01	21265441	21265435	Insertion	MD01G1098900	592
38	Chr01	21790334	21796739	6406	Chr01	21298787	21298781	Insertion	MD01G1099700	1514
39	Chr01	22289889	22295475	5587	Chr01	21823950	21823944	Insertion	MD01G1105200	167
40	Chr01	22565173	22571728	6556	Chr01	22068054	22068048	Insertion	MD01G1107900	5336
41	Chr01	22646132	22650537	4406	Chr01	22090689	22090683	Insertion	MD01G1108000	5122
42	Chr01	22756909	22762956	6048	Chr01	22196228	22196222	Insertion	MD01G1109200	0
43	Chr01	22950606	22956213	5608	Chr01	22362513	22362507	Insertion	MD01G1111000	0
44	Chr01	23526655	23531867	5213	Chr04	1270064	1270058	Insertion	MD04G1011300	8358
45	Chr01	23725154	23740052	14899	Chr01	23209338	23209332	Insertion	MD01G1118300	2123
46	Chr01	23761486	23773878	12393	Chr01	23247938	23247932	Insertion	MD01G1118300	35679
47	Chr01	23843407	23853136	9730	Chr01	23334657	23334651	Insertion	MD01G1119300	232
48	Chr01	23994744	24003959	9216	Chr01	23454475	23454469	Insertion	MD01G1120900	10899
49	Chr01	24376319	24382097	5779	Chr01	23832917	23832911	Insertion	MD01G1126500	8625
50	Chr01	24521155	24526444	5290	Chr01	24363765	24363759	Insertion	MD01G1133900	1613
51	Chr01	24751315	24759526	8212	Chr16	3847986	3847980	Insertion	MD16G1054300	7737
52	Chr01	24887590	24891903	4314	Chr01	24724880	24724875	Insertion	MD01G1137600	4378
53	Chr01	25406877	25415055	8179	Chr01	25293909	25293903	Insertion	MD01G1143100	16665
54	Chr01	25963576	25966691	3116	Chr01	25852614	25852608	Insertion	MD01G1149600	3688
55	Chr01	28675285	28679522	4238	Chr01	28462687	28462681	Insertion	MD01G1185600	1313
56	Chr01	28759786	28765380	5595	Chr01	28552834	28552828	Insertion	MD01G1186800	0
57	Chr01	28975041	28980067	5027	Chr01	28636507	28636501	Insertion	MD01G1188000	0
58	Chr01	29366156	29372983	6828	Chr01	29076001	29075995	Insertion	MD01G1192000	9956
59	Chr01	29415015	29419164	4150	Chr01	29119164	29119158	Insertion	MD01G1192100	5723
60	Chr01	29428015	29433138	5124	Chr01	29128022	29128016	Insertion	MD01G1192100	1647
61	Chr01	29471923	29477353	5431	Chr01	29178416	29178410	Insertion	MD01G1192400	791
62	Chr01	29544784	29552179	7396	Chr01	29262745	29262739	Insertion	MD01G1193600	2011
63	Chr01	29946912	29957666	10755	Chr01	29631462	29631456	Insertion	MD01G1198500	758
64	Chr01	29946912	29957666	10755	Chr01	29631462	29631456	Insertion	MD01G1198500	758
65	Chr01	29946912	29957666	10755	Chr01	29631462	29631456	Insertion	MD01G1198500	758
66	Chr01	30180105	30184242	4138	Chr01	29847197	29847191	Insertion	MD01G1202700	157
67	Chr01	30311547	30316303	4757	Chr01	29979857	29979851	Insertion	MD01G1204400	4278
68	Chr01	30327495	30331329	3835	Chr01	30005968	30005962	Insertion	MD01G1204500	6587
69	Chr01	30333743	30348822	15080	Chr01	30008358	30008352	Insertion	MD01G1204500	4197
70	Chr01	30760268	30770385	10118	Chr01	30479866	30479860	Insertion	MD01G1211100	568
71	Chr01	30794646	30797383	2738	Chr01	30504375	30504369	Insertion	MD01G1211400	2859
72	Chr01	30965413	30978129	12717	Chr01	30661590	30661584	Insertion	MD01G1213200	0
73	Chr01	31240163	31245278	5116	Chr01	30896642	30896636	Insertion	MD01G1215900	0
74	Chr01	32129419	32134599	5181	Chr01	31787228	31787222	Insertion	MD01G1228000	7747
75	Chr01	32141834	32146851	5018	Chr01	31792759	31792753	Insertion	MD01G1228100	6004
76	Chr01	3998834	4013748	14915	Chr05	17564388	17564382	Insertion	MD05G1084000	75643
77	Chr01	4738746	4750318	11573	Chr15	40656742	40656736	Insertion	MD15G1345800	17388
78	Chr01	5266616	5276275	9660	Chr17	14267910	14267904	Insertion	MD17G1153000	20490
79	Chr01	8072507	8083159	10653	Chr00	44597014	44597008	Insertion	MD00G1188000	16806
80	Chr01	8141754	8151455	9702	Chr15	40658235	40658229	Insertion	MD15G1345800	15895
81	Chr01	8699601	8712599	12999	Chr01	8211357	8211351	Insertion	MD01G1019900	21595
82	Chr01	8757703	8767497	9795	Chr01	8232127	8232121	Insertion	MD01G1019900	825
83	Chr01	8926100	8933775	7676	Chr01	8397901	8397895	Insertion	MD01G1021100	6451
84	Chr01	9044731	9063390	18660	Chr01	8508254	8508248	Insertion	MD01G1021600	19238
85	Chr01	9349575	9359080	9506	Chr03	4955590	4955584	Insertion	MD03G1061400	6472
86	Chr01	9441170	9451011	9842	Chr01	8931327	8931321	Insertion	MD01G1022300	22981
87	Chr01	9852939	9863411	10473	Chr01	9333317	9333311	Insertion	MD01G1024900	2446
88	Chr02	10095550	10104407	8858	Chr00	40724790	40724784	Insertion	MD00G1176000	3236
89	Chr02	10134612	10148682	14071	Chr02	8964972	8964966	Insertion	MD02G1110400	0
90	Chr02	10134612	10148682	14071	Chr02	8964972	8964966	Insertion	MD02G1110400	0
91	Chr02	10948047	10953009	4963	Chr02	11805987	11805981	Insertion	MD02G1141800	5693
92	Chr02	11044774	11055025	10252	Chr13	33756959	33756953	Insertion	MD13G1263500	1672
93	Chr02	11067279	11074065	6787	Chr02	11921043	11921037	Insertion	MD02G1143500	6399
94	Chr02	11086101	11091377	5277	Chr02	11932820	11932814	Insertion	MD02G1143700	128
95	Chr02	11642162	11645136	2975	Chr11	27958058	27958052	Insertion	MD11G1194800	26780
96	Chr02	11656424	11659398	2975	Chr04	2513363	2513357	Insertion	MD04G1021200	10656
97	Chr02	1176814	1186460	9647	Chr02	1148072	1148066	Insertion	MD02G1015700	10138
98	Chr02	11951109	11955875	4767	Chr05	22963689	22963683	Insertion	MD05G1112100	6551
99	Chr02	12373469	12382873	9405	Chr02	13122238	13122232	Insertion	MD02G1157000	3660
100	Chr02	12482423	12487306	4884	Chr02	13223663	13223657	Insertion	MD02G1158600	8269
101	Chr02	12516152	12521019	4868	Chr02	13250936	13250930	Insertion	MD02G1159000	5513
102	Chr02	12921807	12931616	9810	Chr02	13713138	13713132	Insertion	MD02G1162300	0
103	Chr02	1292506	1297540	5035	Chr02	1260171	1260165	Insertion	MD02G1016800	0
104	Chr02	1321510	1326486	4977	Chr02	1296127	1296121	Insertion	MD02G1017300	9827
105	Chr02	13219915	13224755	4841	Chr02	14016110	14016104	Insertion	MD02G1164200	2542
106	Chr02	13422985	13429034	6050	Chr02	14142456	14142450	Insertion	MD02G1165400	10023
107	Chr02	13531166	13536777	5612	Chr02	14231030	14231024	Insertion	MD02G1166000	2173
108	Chr02	13765688	13770406	4719	Chr02	14416418	14416412	Insertion	MD02G1168000	1089
109	Chr02	13823540	13829165	5626	Chr02	14455238	14455232	Insertion	MD02G1168400	490
110	Chr02	1442384	1451939	9556	Chr02	1405750	1405744	Insertion	MD02G1019600	3374
111	Chr02	1497203	1506546	9344	Chr11	34057918	34057912	Insertion	MD11G1233900	4809
112	Chr02	153815	158956	5142	Chr02	13873	13867	Insertion	MD02G1000500	0
113	Chr02	16383739	16395952	12214	Chr02	16821096	16821090	Insertion	MD02G1185300	5553
114	Chr02	1666804	1672050	5247	Chr02	1586637	1586631	Insertion	MD02G1022700	0
115	Chr02	16726110	16734303	8194	Chr02	17156505	17156499	Insertion	MD02G1187800	9741
116	Chr02	16946744	16954679	7936	Chr02	17376831	17376825	Insertion	MD02G1189300	41850
117	Chr02	17508600	17513491	4892	Chr02	17939582	17939576	Insertion	MD02G1191900	329
118	Chr02	17655676	17664639	8964	Chr02	18096380	18096374	Insertion	MD02G1192500	50056
119	Chr02	18635340	18640617	5278	Chr02	19034667	19034661	Insertion	MD02G1197200	9433
120	Chr02	18916331	18928047	11717	Chr00	29661937	29661931	Insertion	MD00G1136700	4233
121	Chr02	19035129	19039886	4758	Chr02	19386863	19386857	Insertion	MD02G1198300	66133
122	Chr02	19164373	19167834	3462	Chr02	19507380	19507374	Insertion	MD02G1198600	0
123	Chr02	19178571	19192884	14314	Chr02	19517422	19517416	Insertion	MD02G1198800	2415
124	Chr02	19485230	19493117	7888	Chr02	19807235	19807229	Insertion	MD02G1200700	364
125	Chr02	20093203	20102982	9780	Chr02	20392714	20392708	Insertion	MD02G1204100	5267
126	Chr02	20205173	20213676	8504	Chr02	20512752	20512746	Insertion	MD02G1205100	6605
127	Chr02	20350193	20358062	7870	Chr00	21129721	21129715	Insertion	MD00G1099800	6267
128	Chr02	20378952	20388482	9531	Chr00	21148999	21148993	Insertion	MD00G1100000	2269
129	Chr02	20416649	20426374	9726	Chr02	20951063	20951057	Insertion	MD02G1207600	1189
130	Chr02	20551093	20556269	5177	Chr02	20846426	20846420	Insertion	MD02G1206800	0
131	Chr02	2109098	2114007	4910	Chr02	2245725	2245719	Insertion	MD02G1029100	7485
132	Chr02	21431809	21434314	2506	Chr02	21745436	21745430	Insertion	MD02G1210100	14091
133	Chr02	21473059	21484235	11177	Chr02	21784353	21784347	Insertion	MD02G1210100	21849
134	Chr02	21508699	21520614	11916	Chr02	21811326	21811320	Insertion	MD02G1210200	21001
135	Chr02	21684561	21692693	8133	Chr02	21896912	21896906	Insertion	MD02G1210400	35077
136	Chr02	21878651	21888342	9692	Chr02	22141273	22141267	Insertion	MD02G1210700	8818
137	Chr02	22008256	22024835	16580	Chr02	23684154	23684148	Insertion	MD02G1214100	48715
138	Chr02	22030881	22038718	7838	Chr02	23690192	23690186	Insertion	MD02G1214100	42677
139	Chr02	22150514	22162170	11657	Chr02	22415431	22415425	Insertion	MD02G1211300	54236
140	Chr02	22345585	22355181	9597	Chr02	22619880	22619874	Insertion	MD02G1211600	12456
141	Chr02	22604540	22614374	9835	Chr02	22848448	22848442	Insertion	MD02G1212800	24508
142	Chr02	22615631	22625418	9788	Chr02	22860616	22860610	Insertion	MD02G1212800	12340
143	Chr02	22922837	22932699	9863	Chr09	26393004	26392998	Insertion	MD09G1223300	35989
144	Chr02	23030530	23038644	8115	Chr00	27603982	27603976	Insertion	MD00G1129300	52198
145	Chr02	23636916	23648816	11901	Chr11	19026302	19026296	Insertion	MD11G1172100	29006
146	Chr02	23720768	23730215	9448	Chr00	21682485	21682479	Insertion	MD00G1102900	16658
147	Chr02	23826621	23834913	8293	Chr11	25278605	25278599	Insertion	MD11G1186200	17799
148	Chr02	24583136	24592743	9608	Chr00	11785855	11785849	Insertion	MD00G1063600	17042
149	Chr02	24807546	24817016	9471	Chr02	24731639	24731633	Insertion	MD02G1216100	22059
150	Chr02	25328542	25339679	11138	Chr13	32363283	32363277	Insertion	MD13G1260900	106317
151	Chr02	25490004	25499337	9334	Chr02	23540981	23540975	Insertion	MD02G1213700	62964
152	Chr02	26137692	26148643	10952	Chr02	24928655	24928649	Insertion	MD02G1217600	11510
153	Chr02	26431446	26439197	7752	Chr00	10691084	10691078	Insertion	MD00G1058700	23831
154	Chr02	26539158	26547731	8574	Chr02	25338436	25338430	Insertion	MD02G1218100	8514
155	Chr02	26592143	26597218	5076	Chr02	25401065	25401059	Insertion	MD02G1218600	403
156	Chr02	26763312	26768423	5112	Chr02	25511253	25511247	Insertion	MD02G1219700	17720
157	Chr02	26877871	26883141	5271	Chr02	25626135	25626129	Insertion	MD02G1220600	5033
158	Chr02	27050773	27067930	17158	Chr02	25711674	25711668	Insertion	MD02G1221300	1366
159	Chr02	27261271	27272385	11115	Chr02	25953905	25953899	Insertion	MD02G1222100	10188
160	Chr02	27304040	27308018	3979	Chr02	25976480	25976475	Insertion	MD02G1222400	9299
161	Chr02	27331980	27341506	9527	Chr02	26000115	26000109	Insertion	MD02G1222700	1248
162	Chr02	27392484	27403593	11110	Chr02	26048829	26048823	Insertion	MD02G1223200	12059
163	Chr02	27736644	27744071	7428	Chr02	26405606	26405600	Insertion	MD02G1225200	861
164	Chr02	28103850	28109652	5803	Chr02	26798968	26798963	Insertion	MD02G1227000	33068
165	Chr02	28433414	28443823	10410	Chr00	46486592	46486586	Insertion	MD00G1191700	1086
166	Chr02	28451075	28455947	4873	Chr02	27215116	27215110	Insertion	MD02G1229000	64
167	Chr02	28852799	28865538	12740	Chr02	27643421	27643415	Insertion	MD02G1230600	533
168	Chr02	28991581	28995691	4111	Chr02	27763385	27763379	Insertion	MD02G1231800	1282
169	Chr02	2939464	2945862	6399	Chr00	4616864	4616858	Insertion	MD00G1028200	1079
170	Chr02	29552971	29566577	13607	Chr02	28662320	28662314	Insertion	MD02G1238800	1420
171	Chr02	29630008	29641446	11439	Chr02	28696867	28696861	Insertion	MD02G1239100	12922
172	Chr02	29744363	29753269	8907	Chr02	28822785	28822779	Insertion	MD02G1239900	1454
173	Chr02	3018926	3023678	4753	Chr02	3300010	3300004	Insertion	MD02G1040600	3705
174	Chr02	30237433	30242893	5461	Chr02	29281885	29281879	Insertion	MD02G1242500	3017
175	Chr02	3072325	3078312	5988	Chr02	3282641	3282635	Insertion	MD02G1040300	0
176	Chr02	34674684	34682334	7651	Chr02	33948937	33948931	Insertion	MD02G1283200	24718
177	Chr02	35252534	35257756	5223	Chr02	34639665	34639659	Insertion	MD02G1290700	0
178	Chr02	35410816	35416618	5803	Chr02	34788046	34788041	Insertion	MD02G1291800	4265
179	Chr02	35460688	35466385	5698	Chr02	34829309	34829303	Insertion	MD02G1292300	0
180	Chr02	35467563	35473087	5525	Chr02	34830480	34830474	Insertion	MD02G1292300	163
181	Chr02	35585196	35594267	9072	Chr02	34944848	34944842	Insertion	MD02G1294600	137
182	Chr02	35973874	35977608	3735	Chr02	35431441	35431435	Insertion	MD02G1298900	3490
183	Chr02	36933106	36938379	5274	Chr02	36011915	36011909	Insertion	MD02G1306700	12790
184	Chr02	37390434	37402577	12144	Chr02	36714405	36714399	Insertion	MD02G1312000	0
185	Chr02	37590765	37600391	9627	Chr02	36901763	36901757	Insertion	MD02G1313400	1256
186	Chr02	37656013	37661216	5204	Chr02	36951116	36951110	Insertion	MD02G1314200	1884
187	Chr02	4100762	4108650	7889	Chr02	4533997	4533991	Insertion	MD02G1056000	6288
188	Chr02	4146465	4156217	9753	Chr02	4562026	4562020	Insertion	MD02G1056300	0
189	Chr02	4424291	4429545	5255	Chr02	4822878	4822872	Insertion	MD02G1060200	6097
190	Chr02	4455233	4460436	5204	Chr02	4848286	4848280	Insertion	MD02G1060400	2701
191	Chr02	4515213	4520813	5601	Chr02	4909387	4909381	Insertion	MD02G1061300	986
192	Chr02	4644377	4656801	12425	Chr02	5273421	5273415	Insertion	MD02G1065100	782
193	Chr02	5131121	5144632	13512	Chr02	5828689	5828683	Insertion	MD02G1071800	1055
194	Chr02	5187535	5197994	10460	Chr02	5891733	5891727	Insertion	MD02G1072700	0
195	Chr02	5500118	5505411	5294	Chr02	6147629	6147623	Insertion	MD02G1078000	0
196	Chr02	5764404	5768195	3792	Chr02	6398579	6398573	Insertion	MD02G1081600	1409
197	Chr02	5886268	5891315	5048	Chr02	6532938	6532932	Insertion	MD02G1083700	3623
198	Chr02	5915517	5919032	3516	Chr02	6532397	6532391	Insertion	MD02G1083700	4164
199	Chr02	6007777	6017315	9539	Chr02	6606378	6606372	Insertion	MD02G1084300	720
200	Chr02	6096940	6110410	13471	Chr02	6692250	6692244	Insertion	MD02G1085300	2217
201	Chr02	6467435	6472727	5293	Chr02	7115045	7115039	Insertion	MD02G1089500	154
202	Chr02	6609782	6619183	9402	Chr02	7255340	7255334	Insertion	MD02G1091500	4022
203	Chr02	6661851	6666341	4491	Chr07	508048	508042	Insertion	MD07G1004800	2422
204	Chr02	7578554	7584089	5536	Chr02	8407032	8407026	Insertion	MD02G1104500	7277
205	Chr02	760843	766169	5327	Chr02	661100	661094	Insertion	MD02G1010000	0
206	Chr02	7653853	7658817	4965	Chr02	8492148	8492142	Insertion	MD02G1105000	2949
207	Chr02	7829355	7838767	9413	Chr02	8687178	8687172	Insertion	MD02G1107600	615
208	Chr02	7899290	7912824	13535	Chr02	8733348	8733342	Insertion	MD02G1108200	2414
209	Chr02	800117	803868	3752	Chr02	709008	709003	Insertion	MD02G1011000	552
210	Chr02	8146890	8152782	5893	Chr02	8887070	8887064	Insertion	MD02G1110100	793
211	Chr02	8231111	8236405	5295	Chr02	9207404	9207398	Insertion	MD02G1113400	693
212	Chr02	8256228	8260181	3954	Chr02	9226872	9226866	Insertion	MD02G1113600	904
213	Chr02	8500310	8505602	5293	Chr02	9568999	9568993	Insertion	MD02G1117600	4313
214	Chr02	8607454	8612489	5036	Chr02	9639974	9639968	Insertion	MD02G1118900	0
215	Chr02	8719976	8730824	10849	Chr02	9750422	9750416	Insertion	MD02G1119900	2412
216	Chr02	8859807	8865081	5275	Chr02	9937748	9937742	Insertion	MD02G1122000	2062
217	Chr02	8976126	8981644	5519	Chr02	10048486	10048480	Insertion	MD02G1123600	1118
218	Chr02	898830	911759	12930	Chr02	817327	817321	Insertion	MD02G1012900	4601
219	Chr02	9004240	9009367	5128	Chr02	10089562	10089556	Insertion	MD02G1123800	0
220	Chr02	9106915	9112540	5626	Chr02	10193416	10193410	Insertion	MD02G1125300	1833
221	Chr02	9407779	9413010	5232	Chr02	10489082	10489076	Insertion	MD02G1130100	404
222	Chr02	9937628	9943959	6332	Chr02	8962920	8962914	Insertion	MD02G1110400	0
223	Chr02	9944963	9949867	4905	Chr02	11023940	11023934	Insertion	MD02G1135300	0
224	Chr03	13881409	13891143	9735	Chr03	14405735	14405729	Insertion	MD03G1139200	13600
225	Chr03	14439025	14452569	13545	Chr03	14915892	14915886	Insertion	MD03G1141400	5603
226	Chr03	14537354	14546364	9011	Chr03	15110074	15110068	Insertion	MD03G1142000	4575
227	Chr03	14578179	14591677	13499	Chr03	15137009	15137003	Insertion	MD03G1142300	3946
228	Chr03	14662924	14678364	15441	Chr03	15212473	15212467	Insertion	MD03G1142800	18676
229	Chr03	14847391	14852133	4743	Chr03	15363106	15363100	Insertion	MD03G1143100	1835
230	Chr03	14933547	14938368	4822	Chr03	15452712	15452706	Insertion	MD03G1143800	7849
231	Chr03	15460007	15469771	9765	Chr12	16296096	16296090	Insertion	MD12G1103500	17685
232	Chr03	15724574	15730914	6341	Chr03	16411518	16411512	Insertion	MD03G1148100	3706
233	Chr03	15761617	15767450	5834	Chr03	16440005	16439999	Insertion	MD03G1148200	16883
234	Chr03	16013646	16023464	9819	Chr03	16689469	16689463	Insertion	MD03G1150000	9072
235	Chr03	16104953	16112665	7713	Chr03	16793250	16793244	Insertion	MD03G1150400	2554
236	Chr03	16734794	16739908	5115	Chr03	17478304	17478300	Insertion	MD03G1153700	1092
237	Chr03	17015252	17026695	11444	Chr03	17785185	17785179	Insertion	MD03G1155100	49
238	Chr03	17346828	17356509	9682	Chr03	17997445	17997439	Insertion	MD03G1155400	21057
239	Chr03	17374359	17382974	8616	Chr03	18013363	18013357	Insertion	MD03G1155400	5139
240	Chr03	17534372	17543325	8954	Chr03	18206520	18206514	Insertion	MD03G1156000	24171
241	Chr03	17591203	17601069	9867	Chr03	18229048	18229042	Insertion	MD03G1156000	1643
242	Chr03	17712536	17725975	13440	Chr03	18288222	18288216	Insertion	MD03G1156200	51179
243	Chr03	178380	190891	12512	Chr17	30815085	30815079	Insertion	MD17G1253900	281
244	Chr03	1785320	1797553	12234	Chr03	1777739	1777733	Insertion	MD03G1022200	0
245	Chr03	17866898	17876654	9757	Chr03	18746487	18746481	Insertion	MD03G1158100	45751
246	Chr03	18030789	18044293	13505	Chr03	18893048	18893042	Insertion	MD03G1159100	1016
247	Chr03	18082661	18092794	10134	Chr03	18932978	18932972	Insertion	MD03G1159300	33127
248	Chr03	18651066	18663084	12019	Chr03	19451610	19451604	Insertion	MD03G1161300	2422
249	Chr03	19257093	19270197	13105	Chr03	6677887	6677881	Insertion	MD03G1082600	12944
250	Chr03	19645470	19655234	9765	Chr15	38267829	38267823	Insertion	MD15G1339000	6831
251	Chr03	19804779	19822868	18090	Chr10	37782626	37782620	Insertion	MD10G1288500	7377
252	Chr03	20086994	20096109	9116	Chr00	42861937	42861931	Insertion	MD00G1181800	28095
253	Chr03	20569599	20578529	8931	Chr05	12051043	12051037	Insertion	MD05G1065500	30857
254	Chr03	21058100	21067767	9668	Chr03	18504700	18504694	Insertion	MD03G1156900	16018
255	Chr03	21271154	21278780	7627	Chr00	32397066	32397060	Insertion	MD00G1148000	5749
256	Chr03	2136973	2142128	5156	Chr03	2098139	2098133	Insertion	MD03G1025500	184
257	Chr03	21789907	21803032	13126	Chr00	49120421	49120415	Insertion	MD00G1204100	43104
258	Chr03	21945600	21955467	9868	Chr03	22211488	22211482	Insertion	MD03G1166300	10304
259	Chr03	21970463	21983579	13117	Chr03	22226680	22226674	Insertion	MD03G1166400	13015
260	Chr03	22049858	22054817	4960	Chr03	22288856	22288851	Insertion	MD03G1166700	13410
261	Chr03	22357890	22365971	8082	Chr00	26853246	26853240	Insertion	MD00G1126200	6839
262	Chr03	22712041	22720050	8010	Chr03	22875303	22875297	Insertion	MD03G1168900	1890
263	Chr03	24681569	24686318	4750	Chr03	24862828	24862822	Insertion	MD03G1181300	5415
264	Chr03	24700741	24705791	5051	Chr03	24926266	24926260	Insertion	MD03G1182500	0
265	Chr03	24861605	24866496	4892	Chr03	24895096	24895090	Insertion	MD03G1182100	0
266	Chr03	24951389	24961136	9748	Chr13	31953102	31953096	Insertion	MD13G1260600	2720
267	Chr03	25517836	25523130	5295	Chr03	25625735	25625729	Insertion	MD03G1187300	0
268	Chr03	25762696	25776617	13922	Chr03	25961839	25961833	Insertion	MD03G1189100	1910
269	Chr03	25795878	25805701	9824	Chr03	25983655	25983649	Insertion	MD03G1189400	2814
270	Chr03	26076113	26085628	9516	Chr03	26261278	26261272	Insertion	MD03G1191000	950
271	Chr03	26122989	26127263	4275	Chr03	26307241	26307235	Insertion	MD03G1191600	9867
272	Chr03	26716776	26726438	9663	Chr03	26912188	26912182	Insertion	MD03G1196700	45
273	Chr03	26738270	26749289	11020	Chr03	26919428	26919422	Insertion	MD03G1196800	1214
274	Chr03	27030302	27036950	6649	Chr03	27239944	27239938	Insertion	MD03G1199000	143
275	Chr03	27241957	27246968	5012	Chr03	27437847	27437841	Insertion	MD03G1200900	0
276	Chr03	27717727	27726523	8797	Chr03	27969318	27969312	Insertion	MD03G1204600	4216
277	Chr03	27984609	27991662	7054	Chr03	28214579	28214573	Insertion	MD03G1206300	16115
278	Chr03	28126486	28136155	9670	Chr03	28352131	28352125	Insertion	MD03G1207300	5562
279	Chr03	28304367	28308154	3788	Chr03	28712933	28712927	Insertion	MD03G1208000	1170
280	Chr03	28348649	28361013	12365	Chr02	6087848	6087842	Insertion	MD02G1077200	1457
281	Chr03	28445164	28454730	9567	Chr03	28838385	28838379	Insertion	MD03G1209100	7524
282	Chr03	3268762	3273832	5071	Chr03	3331717	3331711	Insertion	MD03G1042500	0
283	Chr03	3315097	3328384	13288	Chr03	3370627	3370621	Insertion	MD03G1043000	4846
284	Chr03	3359153	3362375	3223	Chr03	3416976	3416970	Insertion	MD03G1043400	11710
285	Chr03	34037173	34042013	4841	Chr03	34639484	34639478	Insertion	MD03G1259500	0
286	Chr03	34400672	34413176	12505	Chr03	34907699	34907693	Insertion	MD03G1263400	487
287	Chr03	34495431	34503032	7602	Chr03	34999831	34999825	Insertion	MD03G1264400	0
288	Chr03	34916561	34923380	6820	Chr03	35416791	35416785	Insertion	MD03G1270200	1425
289	Chr03	35278438	35290787	12350	Chr03	35792190	35792184	Insertion	MD03G1274900	1044
290	Chr03	35423368	35428951	5584	Chr03	35939110	35939104	Insertion	MD03G1276800	6508
291	Chr03	35758659	35767833	9175	Chr03	36222236	36222230	Insertion	MD03G1281300	771
292	Chr03	35848510	35855918	7409	Chr03	36299721	36299715	Insertion	MD03G1282300	676
293	Chr03	36071473	36078665	7193	Chr03	36511179	36511173	Insertion	MD03G1285500	460
294	Chr03	36082326	36087951	5626	Chr03	36514812	36514806	Insertion	MD03G1285500	4093
295	Chr03	36220076	36225117	5042	Chr03	36625020	36625014	Insertion	MD03G1287000	753
296	Chr03	3851826	3861238	9413	Chr03	3885652	3885646	Insertion	MD03G1048500	139
297	Chr03	4034406	4047901	13496	Chr03	4091484	4091478	Insertion	MD03G1051000	1008
298	Chr03	4083392	4088671	5280	Chr03	4118834	4118828	Insertion	MD03G1051400	4740
299	Chr03	4127376	4132436	5061	Chr03	4160264	4160258	Insertion	MD03G1052100	96
300	Chr03	4133220	4136695	3476	Chr03	4161042	4161036	Insertion	MD03G1052100	874
301	Chr03	4421292	4426725	5434	Chr03	4430333	4430327	Insertion	MD03G1055500	0
302	Chr03	4569737	4574803	5067	Chr03	4555700	4555694	Insertion	MD03G1057200	0
303	Chr03	4794649	4799502	4854	Chr03	4779991	4779985	Insertion	MD03G1059300	2014
304	Chr03	481429	487013	5585	Chr03	448759	448753	Insertion	MD03G1005500	1205
305	Chr03	5050732	5057002	6271	Chr03	4997850	4997844	Insertion	MD03G1062000	280
306	Chr03	5182528	5193296	10769	Chr03	5115901	5115895	Insertion	MD03G1063700	1620
307	Chr03	551262	560828	9567	Chr03	530650	530644	Insertion	MD03G1006400	0
308	Chr03	5533602	5540886	7285	Chr03	5454753	5454747	Insertion	MD03G1068100	734
309	Chr03	5903265	5908559	5295	Chr03	5795188	5795182	Insertion	MD03G1071000	0
310	Chr03	6203357	6209559	6203	Chr03	6046648	6046642	Insertion	MD03G1074400	8830
311	Chr03	6558667	6566222	7556	Chr03	6417061	6417055	Insertion	MD03G1079700	68
312	Chr03	6575938	6581927	5990	Chr03	6416984	6416978	Insertion	MD03G1079700	0
313	Chr03	6584625	6590180	5556	Chr03	6426036	6426030	Insertion	MD03G1079800	0
314	Chr03	6630140	6636578	6439	Chr03	6513065	6513059	Insertion	MD03G1080600	768
315	Chr03	6667453	6677282	9830	Chr03	6543262	6543256	Insertion	MD03G1081100	965
316	Chr03	6776243	6781809	5567	Chr03	6603824	6603818	Insertion	MD03G1082000	176
317	Chr03	6817516	6823436	5921	Chr03	6623916	6623910	Insertion	MD03G1082200	1869
318	Chr03	7094966	7099856	4891	Chr03	6960513	6960507	Insertion	MD03G1085600	0
319	Chr03	7592627	7598205	5579	Chr03	7447528	7447522	Insertion	MD03G1090600	0
320	Chr03	7703561	7706596	3036	Chr03	7695733	7695727	Insertion	MD03G1091900	8814
321	Chr03	7758221	7762396	4176	Chr03	7736524	7736518	Insertion	MD03G1092100	1183
322	Chr03	7926691	7931954	5264	Chr03	7937969	7937963	Insertion	MD03G1094400	5557
323	Chr03	8115728	8121916	6189	Chr00	20492008	20492002	Insertion	MD00G1098300	1441
324	Chr03	812943	822588	9646	Chr03	799071	799065	Insertion	MD03G1010400	3233
325	Chr03	8463002	8469636	6635	Chr03	8423656	8423650	Insertion	MD03G1098100	908
326	Chr03	8542192	8546814	4623	Chr03	8488793	8488787	Insertion	MD03G1099200	1201
327	Chr03	9638569	9644112	5544	Chr03	9724643	9724637	Insertion	MD03G1111600	6134
328	Chr03	9823703	9833384	9682	Chr03	9943263	9943257	Insertion	MD03G1113200	221
329	Chr03	9924673	9931114	6442	Chr03	10047623	10047617	Insertion	MD03G1115100	6977
330	Chr04	10020329	10026651	6323	Chr04	10618419	10618413	Insertion	MD04G1077600	2832
331	Chr04	10182177	10191943	9767	Chr04	10771377	10771371	Insertion	MD04G1078600	26541
332	Chr04	10204648	10218585	13938	Chr04	10782357	10782351	Insertion	MD04G1078800	19516
333	Chr04	10434462	10444178	9717	Chr04	10982313	10982307	Insertion	MD04G1079900	1917
334	Chr04	10824118	10828384	4267	Chr04	11381946	11381940	Insertion	MD04G1082300	34661
335	Chr04	10981838	10991681	9844	Chr04	11496615	11496609	Insertion	MD04G1082600	23348
336	Chr04	11492393	11502240	9848	Chr04	12117945	12117939	Insertion	MD04G1083800	50878
337	Chr04	11615470	11625208	9739	Chr04	12242899	12242893	Insertion	MD04G1084500	8381
338	Chr04	12006686	12016338	9653	Chr04	12752342	12752336	Insertion	MD04G1086800	59574
339	Chr04	12311624	12321407	9784	Chr10	27985449	27985443	Insertion	MD10G1185600	1811
340	Chr04	12385851	12397599	11749	Chr04	13091818	13091812	Insertion	MD04G1087800	33170
341	Chr04	12427645	12437283	9639	Chr04	13165391	13165385	Insertion	MD04G1088000	17960
342	Chr04	12502349	12511966	9618	Chr07	22501782	22501776	Insertion	MD07G1155100	16198
343	Chr04	12544783	12554487	9705	Chr00	7488125	7488119	Insertion	MD00G1041800	44972
344	Chr04	12654572	12664441	9870	Chr04	13487040	13487034	Insertion	MD04G1088100	55133
345	Chr04	12759264	12766334	7071	Chr04	13626458	13626452	Insertion	MD04G1088400	9009
346	Chr04	12781260	12790940	9681	Chr00	24455848	24455842	Insertion	MD00G1114800	8294
347	Chr04	12884855	12896669	11815	Chr13	42666204	42666198	Insertion	MD13G1284400	127817
348	Chr04	12948531	12960403	11873	Chr10	40049097	40049091	Insertion	MD10G1317300	6880
349	Chr04	13105782	13118674	12893	Chr00	7913177	7913171	Insertion	MD00G1043700	25469
350	Chr04	13157438	13166846	9409	Chr00	7948694	7948688	Insertion	MD00G1043700	3122
351	Chr04	13355636	13365234	9599	Chr15	40142567	40142561	Insertion	MD15G1344500	5524
352	Chr04	13646651	13655553	8903	Chr00	38586534	38586528	Insertion	MD00G1167900	42340
353	Chr04	1365340	1377344	12005	Chr04	1747671	1747665	Insertion	MD04G1016100	0
354	Chr04	13798615	13806532	7918	Chr00	10190702	10190696	Insertion	MD00G1054600	36164
355	Chr04	13935018	13946952	11935	Chr00	14412114	14412108	Insertion	MD00G1072500	66713
356	Chr04	13973553	13983239	9687	Chr00	10253885	10253879	Insertion	MD00G1055100	1176
357	Chr04	14118733	14128056	9324	Chr00	22818134	22818128	Insertion	MD00G1108500	30004
358	Chr04	14217376	14228197	10822	Chr00	51395922	51395916	Insertion	MD00G1214800	1573
359	Chr04	14217376	14228197	10822	Chr00	51395922	51395916	Insertion	MD00G1214800	1573
360	Chr04	14268268	14279860	11593	Chr15	16109793	16109787	Insertion	MD15G1202300	3252
361	Chr04	14420760	14428886	8127	Chr00	35847150	35847144	Insertion	MD00G1161300	10717
362	Chr04	14487744	14492434	4691	Chr04	15421619	15421613	Insertion	MD04G1089000	0
363	Chr04	15155921	15158562	2642	Chr04	16319025	16319019	Insertion	MD04G1091400	5139
364	Chr04	15159812	15165806	5995	Chr04	16320269	16320263	Insertion	MD04G1091500	5181
365	Chr04	15251015	15257683	6669	Chr04	16415454	16415448	Insertion	MD04G1092300	177
366	Chr04	15471983	15481661	9679	Chr04	16613772	16613766	Insertion	MD04G1093000	8283
367	Chr04	15744224	15753754	9531	Chr04	16941117	16941111	Insertion	MD04G1093600	44378
368	Chr04	15989951	15995990	6040	Chr04	17132806	17132800	Insertion	MD04G1094000	225
369	Chr04	16069998	16075029	5032	Chr04	17288868	17288862	Insertion	MD04G1094600	1997
370	Chr04	16205172	16215030	9859	Chr04	17417420	17417414	Insertion	MD04G1095000	9857
371	Chr04	16463576	16467638	4063	Chr04	17677444	17677438	Insertion	MD04G1096000	4756
372	Chr04	1715275	1719447	4173	Chr10	24368305	24368299	Insertion	MD10G1155700	11657
373	Chr04	17612782	17622448	9667	Chr04	18767194	18767188	Insertion	MD04G1101400	14081
374	Chr04	17651284	17656230	4947	Chr04	18796102	18796096	Insertion	MD04G1101500	0
375	Chr04	17911030	17920244	9215	Chr04	19072695	19072689	Insertion	MD04G1103300	1940
376	Chr04	18083254	18087001	3748	Chr04	19238580	19238575	Insertion	MD04G1104800	3470
377	Chr04	1939115	1945489	6375	Chr04	2332427	2332421	Insertion	MD04G1019700	2771
378	Chr04	2258696	2263166	4471	Chr04	2675463	2675457	Insertion	MD04G1023400	1075
379	Chr04	23791892	23795598	3707	Chr04	25208785	25208779	Insertion	MD04G1161300	0
380	Chr04	24059300	24064065	4766	Chr04	25502937	25502931	Insertion	MD04G1164100	0
381	Chr04	24556857	24561902	5046	Chr04	26070902	26070896	Insertion	MD04G1170000	0
382	Chr04	24587867	24592862	4996	Chr04	26088504	26088498	Insertion	MD04G1170200	830
383	Chr04	24668620	24672495	3876	Chr04	26190918	26190912	Insertion	MD04G1170700	26551
384	Chr04	24813747	24826276	12530	Chr04	26359926	26359920	Insertion	MD04G1172200	4510
385	Chr04	25505945	25510993	5049	Chr04	27083908	27083902	Insertion	MD04G1179700	2085
386	Chr04	25584923	25598287	13365	Chr04	27144659	27144653	Insertion	MD04G1180600	4134
387	Chr04	25599126	25605367	6242	Chr04	27145493	27145487	Insertion	MD04G1180600	3300
388	Chr04	25799069	25809817	10749	Chr04	27303589	27303583	Insertion	MD04G1182100	0
389	Chr04	25982861	25992548	9688	Chr04	27515275	27515270	Insertion	MD04G1184000	0
390	Chr04	26341863	26346308	4446	Chr04	27854392	27854386	Insertion	MD04G1188000	0
391	Chr04	26537574	26542234	4661	Chr04	28047111	28047105	Insertion	MD04G1190500	1142
392	Chr04	27100399	27110066	9668	Chr04	28535244	28535238	Insertion	MD04G1197300	3281
393	Chr04	27126414	27131346	4933	Chr04	28543895	28543889	Insertion	MD04G1197400	0
394	Chr04	2855575	2865662	10088	Chr04	3134693	3134687	Insertion	MD04G1027300	3352
395	Chr04	28626403	28630945	4543	Chr04	30139820	30139814	Insertion	MD04G1220100	0
396	Chr04	28673975	28679614	5640	Chr04	30182026	30182020	Insertion	MD04G1220600	1021
397	Chr04	3040411	3045403	4993	Chr04	3296888	3296882	Insertion	MD04G1029000	0
398	Chr04	30848750	30862259	13510	Chr06	36632046	36632040	Insertion	MD06G1235300	3435
399	Chr04	3112147	3117433	5287	Chr04	3364608	3364602	Insertion	MD04G1029700	0
400	Chr04	3205353	3220624	15272	Chr04	3452094	3452088	Insertion	MD04G1030800	8
401	Chr04	3274627	3289938	15312	Chr04	3505549	3505543	Insertion	MD04G1031300	5977
402	Chr04	3430880	3440914	10035	Chr04	3700738	3700732	Insertion	MD04G1032700	11992
403	Chr04	4202691	4213326	10636	Chr04	4348594	4348588	Insertion	MD04G1039700	7267
404	Chr04	4227877	4230255	2379	Chr04	791456	791450	Insertion	MD04G1006600	18517
405	Chr04	4442654	4447038	4385	Chr04	4709248	4709242	Insertion	MD04G1040200	1156
406	Chr04	5869048	5873844	4797	Chr04	6117359	6117353	Insertion	MD04G1052000	3797
407	Chr04	597214	603633	6420	Chr04	698750	698744	Insertion	MD04G1005900	314
408	Chr04	7928961	7938573	9613	Chr04	8625865	8625859	Insertion	MD04G1064200	17345
409	Chr04	818299	826507	8209	Chr04	1137717	1137711	Insertion	MD04G1010200	633
410	Chr04	8225518	8235177	9660	Chr04	8931520	8931515	Insertion	MD04G1066400	357
411	Chr04	9143662	9157375	13714	Chr02	5215722	5215716	Insertion	MD02G1064500	3806
412	Chr04	9422385	9435348	12964	Chr00	22149419	22149413	Insertion	MD00G1106100	40842
413	Chr04	952597	957447	4851	Chr15	14183031	14183025	Insertion	MD15G1180200	0
414	Chr04	9718865	9725570	6706	Chr04	10367442	10367436	Insertion	MD04G1076800	15325
415	Chr04	9731354	9743882	12529	Chr04	10373238	10373232	Insertion	MD04G1076900	12868
416	Chr04	9864661	9878491	13831	Chr04	10473370	10473364	Insertion	MD04G1077400	3505
417	Chr05	1154710	1164475	9766	Chr08	17323632	17323626	Insertion	MD08G1155600	17778
418	Chr05	14919010	14930701	11692	Chr00	47945954	47945948	Insertion	MD00G1202100	32076
419	Chr05	14932540	14947261	14722	Chr00	11110122	11110116	Insertion	MD00G1059800	22328
420	Chr05	16405127	16414786	9660	Chr05	44069417	44069411	Insertion	MD05G1310000	8781
421	Chr05	17915938	17925783	9846	Chr05	17345843	17345837	Insertion	MD05G1082900	36570
422	Chr05	17947496	17960940	13445	Chr05	17367524	17367518	Insertion	MD05G1083200	19747
423	Chr05	18028465	18038888	10424	Chr05	17430596	17430590	Insertion	MD05G1083400	3226
424	Chr05	18028465	18038888	10424	Chr05	17430596	17430590	Insertion	MD05G1083400	3226
425	Chr05	18216620	18226432	9813	Chr05	17664920	17664914	Insertion	MD05G1084000	24446
426	Chr05	18264472	18273463	8992	Chr05	17705785	17705779	Insertion	MD05G1084200	7869
427	Chr05	18368018	18373820	5803	Chr05	17806290	17806285	Insertion	MD05G1085200	17434
428	Chr05	18687735	18697351	9617	Chr00	17900642	17900636	Insertion	MD00G1088100	27590
429	Chr05	18788890	18797458	8569	Chr05	19369204	19369198	Insertion	MD05G1091500	10679
430	Chr05	18905112	18914641	9530	Chr05	18440037	18440031	Insertion	MD05G1086500	20064
431	Chr05	19030455	19040240	9786	Chr05	18509553	18509547	Insertion	MD05G1086900	17857
432	Chr05	19049106	19058567	9462	Chr05	18520113	18520107	Insertion	MD05G1086900	7297
433	Chr05	19347547	19357159	9613	Chr05	18802050	18802044	Insertion	MD05G1087700	7882
434	Chr05	20373324	20379649	6326	Chr05	19875400	19875394	Insertion	MD05G1093700	5768
435	Chr05	20589364	20597620	8257	Chr05	20076786	20076780	Insertion	MD05G1094900	4751
436	Chr05	21667189	21674200	7012	Chr05	21250788	21250782	Insertion	MD05G1102500	27069
437	Chr05	21788258	21793094	4837	Chr05	21380078	21380072	Insertion	MD05G1103100	0
438	Chr05	21819491	21829345	9855	Chr05	21429221	21429215	Insertion	MD05G1103400	2115
439	Chr05	22859542	22869125	9584	Chr05	22421206	22421200	Insertion	MD05G1109200	13478
440	Chr05	23126266	23130508	4243	Chr05	22705211	22705205	Insertion	MD05G1110300	15826
441	Chr05	23788491	23796819	8329	Chr05	23412764	23412758	Insertion	MD05G1114800	16101
442	Chr05	23844114	23853889	9776	Chr10	37030673	37030667	Insertion	MD10G1279400	6960
443	Chr05	23992857	24003052	10196	Chr05	23639832	23639826	Insertion	MD05G1115200	4208
444	Chr05	24310763	24314830	4068	Chr05	23953512	23953506	Insertion	MD05G1118500	8266
445	Chr05	24605808	24612110	6303	Chr05	24233515	24233509	Insertion	MD05G1120400	11204
446	Chr05	24633598	24642943	9346	Chr05	24255671	24255665	Insertion	MD05G1120600	14008
447	Chr05	24892326	24901720	9395	Chr05	24507128	24507122	Insertion	MD05G1122400	11673
448	Chr05	25035898	25044616	8719	Chr05	24641441	24641435	Insertion	MD05G1124200	4867
449	Chr05	25120000	25130237	10238	Chr05	24726338	24726332	Insertion	MD05G1125000	1073
450	Chr05	25186977	25195059	8083	Chr05	24804052	24804046	Insertion	MD05G1125300	20509
451	Chr05	25248545	25258052	9508	Chr05	24855439	24855433	Insertion	MD05G1125700	7106
452	Chr05	25357392	25360467	3076	Chr05	24905976	24905970	Insertion	MD05G1126100	2802
453	Chr05	25711819	25718189	6371	Chr05	25190166	25190160	Insertion	MD05G1128000	248
454	Chr05	25971240	25976529	5290	Chr05	25460237	25460231	Insertion	MD05G1130200	0
455	Chr05	26144654	26149917	5264	Chr05	25633876	25633870	Insertion	MD05G1131200	763
456	Chr05	26219425	26228830	9406	Chr05	25721741	25721735	Insertion	MD05G1131700	3247
457	Chr05	26941299	26947969	6671	Chr05	26263175	26263169	Insertion	MD05G1134200	2950
458	Chr05	27255408	27271140	15733	Chr15	15740027	15740021	Insertion	MD15G1198200	0
459	Chr05	27527756	27535463	7708	Chr05	26955973	26955967	Insertion	MD05G1139000	533
460	Chr05	27565454	27575106	9653	Chr05	26983016	26983010	Insertion	MD05G1139300	2508
461	Chr05	27582959	27588201	5243	Chr05	26990791	26990785	Insertion	MD05G1139400	3292
462	Chr05	27669405	27671589	2185	Chr05	27068886	27068880	Insertion	MD05G1139900	245
463	Chr05	28403251	28413844	10594	Chr05	28132410	28132404	Insertion	MD05G1150500	6238
464	Chr05	28636284	28641570	5287	Chr05	28370850	28370844	Insertion	MD05G1152900	9663
465	Chr05	28815607	28820912	5306	Chr05	28548854	28548848	Insertion	MD05G1155500	331
466	Chr05	29552322	29558857	6536	Chr05	29380355	29380349	Insertion	MD05G1165400	4920
467	Chr05	30064763	30070007	5245	Chr05	29924740	29924734	Insertion	MD05G1169500	1184
468	Chr05	30097147	30100850	3704	Chr05	6050596	6050590	Insertion	MD05G1038100	2100
469	Chr05	30273255	30281040	7786	Chr05	30117539	30117533	Insertion	MD05G1172700	45
470	Chr05	30357001	30362374	5374	Chr05	30207254	30207248	Insertion	MD05G1173400	0
471	Chr05	30529829	30535388	5560	Chr05	30352695	30352689	Insertion	MD05G1176000	2627
472	Chr05	30719888	30732537	12650	Chr05	30534499	30534493	Insertion	MD05G1178700	6807
473	Chr05	30789063	30798730	9668	Chr05	30589503	30589497	Insertion	MD05G1178800	9696
474	Chr05	30849980	30859566	9587	Chr05	30627558	30627552	Insertion	MD05G1179000	8645
475	Chr05	31136591	31140571	3981	Chr05	30983251	30983245	Insertion	MD05G1181400	1393
476	Chr05	32198089	32203886	5798	Chr05	31984380	31984374	Insertion	MD05G1191200	81
477	Chr05	32235399	32245931	10533	Chr06	27944534	27944528	Insertion	MD06G1134800	10436
478	Chr05	32464365	32477293	12929	Chr05	32197118	32197112	Insertion	MD05G1194300	1824
479	Chr05	32638973	32641804	2832	Chr05	32371595	32371589	Insertion	MD05G1196300	4241
480	Chr05	38664299	38673907	9609	Chr08	5792753	5792747	Insertion	MD08G1072300	30693
481	Chr05	38738150	38740373	2224	Chr15	19759337	19759331	Insertion	MD15G1240100	1784
482	Chr05	38777812	38787409	9598	Chr01	2208381	2208375	Insertion	MD01G1006200	0
483	Chr05	39335129	39340081	4953	Chr05	39439306	39439300	Insertion	MD05G1258200	8635
484	Chr05	39726478	39728783	2306	Chr05	39846364	39846358	Insertion	MD05G1262800	42
485	Chr05	39921629	39933921	12293	Chr05	40041958	40041952	Insertion	MD05G1265500	873
486	Chr05	40385103	40394630	9528	Chr05	40503667	40503661	Insertion	MD05G1270000	3613
487	Chr05	40524036	40530268	6233	Chr05	40688364	40688358	Insertion	MD05G1271300	233
488	Chr05	40558285	40569251	10967	Chr05	40715919	40715913	Insertion	MD05G1271800	1999
489	Chr05	40833476	40838752	5277	Chr05	41022526	41022520	Insertion	MD05G1275700	26
490	Chr05	40923763	40931622	7860	Chr05	41105276	41105270	Insertion	MD05G1276500	3982
491	Chr05	41167188	41180702	13515	Chr05	41362503	41362497	Insertion	MD05G1279400	2658
492	Chr05	45265224	45269440	4217	Chr05	45356764	45356758	Insertion	MD05G1328000	0
493	Chr05	45356266	45361865	5600	Chr05	45504784	45504778	Insertion	MD05G1330900	0
494	Chr05	45364973	45371461	6489	Chr05	45508297	45508291	Insertion	MD05G1331000	0
495	Chr05	46014996	46025537	10542	Chr05	45907660	45907654	Insertion	MD05G1337400	492
496	Chr05	46014996	46025537	10542	Chr05	45907660	45907654	Insertion	MD05G1337400	492
497	Chr05	46083864	46090666	6803	Chr05	45873633	45873627	Insertion	MD05G1336900	2210
498	Chr05	46160899	46174349	13451	Chr05	46101786	46101780	Insertion	MD05G1340400	0
499	Chr05	46469912	46475095	5184	Chr05	46461079	46461073	Insertion	MD05G1344700	0
500	Chr05	46626501	46631450	4950	Chr05	46650684	46650679	Insertion	MD05G1347900	5
501	Chr05	47153309	47166807	13499	Chr05	47237135	47237129	Insertion	MD05G1356800	946
502	Chr05	47214285	47227748	13464	Chr05	47325918	47325912	Insertion	MD05G1357500	358
503	Chr05	47340067	47344781	4715	Chr05	47454025	47454019	Insertion	MD05G1359600	6347
504	Chr05	47474331	47479916	5586	Chr00	10592163	10592157	Insertion	MD00G1057200	71
505	Chr05	47498218	47502835	4618	Chr00	10573885	10573879	Insertion	MD00G1056800	1642
506	Chr05	47795755	47808317	12563	Chr05	47905282	47905276	Insertion	MD05G1364000	0
507	Chr06	10001038	10010710	9673	Chr00	7745829	7745823	Insertion	MD00G1043300	60621
508	Chr06	10081392	10095250	13859	Chr06	9907210	9907204	Insertion	MD06G1061100	44951
509	Chr06	10145552	10151078	5527	Chr06	9969206	9969200	Insertion	MD06G1061100	15749
510	Chr06	10518768	10528429	9662	Chr06	10540261	10540255	Insertion	MD06G1062400	41672
511	Chr06	10533771	10543579	9809	Chr06	10545707	10545701	Insertion	MD06G1062400	36226
512	Chr06	10558116	10567754	9639	Chr06	10562185	10562179	Insertion	MD06G1062400	19748
513	Chr06	10667292	10679067	11776	Chr06	10638156	10638150	Insertion	MD06G1062600	12058
514	Chr06	10691226	10700840	9615	Chr06	10650274	10650268	Insertion	MD06G1062600	24176
515	Chr06	10775522	10780567	5046	Chr06	10762601	10762595	Insertion	MD06G1062800	8444
516	Chr06	10870956	10876413	5458	Chr06	10862778	10862772	Insertion	MD06G1063000	0
517	Chr06	10990146	11000015	9870	Chr06	10978491	10978485	Insertion	MD06G1063600	2719
518	Chr06	11124210	11133997	9788	Chr06	14124883	14124877	Insertion	MD06G1066400	4922
519	Chr06	11356481	11366181	9701	Chr06	13931721	13931715	Insertion	MD06G1065500	23319
520	Chr06	11480161	11490018	9858	Chr00	51292125	51292119	Insertion	MD00G1214600	24046
521	Chr06	11671119	11680729	9611	Chr06	13588689	13588683	Insertion	MD06G1065400	58820
522	Chr06	11753696	11762774	9079	Chr13	27098371	27098365	Insertion	MD13G1252800	35270
523	Chr06	12000979	12006985	6007	Chr06	13329408	13329402	Insertion	MD06G1064700	6516
524	Chr06	12041253	12046188	4936	Chr06	13265451	13265445	Insertion	MD06G1064500	1474
525	Chr06	12086486	12096237	9752	Chr06	13238072	13238066	Insertion	MD06G1064500	21139
526	Chr06	12105336	12114913	9578	Chr06	13219042	13219036	Insertion	MD06G1064500	40169
527	Chr06	12129654	12141827	12174	Chr02	26350692	26350686	Insertion	MD02G1224600	5562
528	Chr06	12206053	12214473	8421	Chr06	13133937	13133931	Insertion	MD06G1064200	30112
529	Chr06	12542314	12553052	10739	Chr06	18590257	18590251	Insertion	MD06G1074500	20583
530	Chr06	12609037	12619773	10737	Chr00	46304015	46304009	Insertion	MD00G1191600	180155
531	Chr06	13024051	13033313	9263	Chr11	26454374	26454368	Insertion	MD11G1188000	7470
532	Chr06	13100392	13112495	12104	Chr00	38589247	38589241	Insertion	MD00G1167900	45053
533	Chr06	13860257	13871839	11583	Chr00	20063069	20063063	Insertion	MD00G1096400	52166
534	Chr06	14209541	14219335	9795	Chr06	15077397	15077391	Insertion	MD06G1067100	39075
535	Chr06	14648139	14657942	9804	Chr00	42785790	42785784	Insertion	MD00G1181700	34304
536	Chr06	14660739	14670433	9695	Chr00	42788583	42788577	Insertion	MD00G1181700	31511
537	Chr06	14688356	14699464	11109	Chr06	11521564	11521558	Insertion	MD06G1064000	462011
538	Chr06	15024646	15036267	11622	Chr00	34942230	34942224	Insertion	MD00G1158000	35475
539	Chr06	15053373	15063206	9834	Chr00	25829796	25829790	Insertion	MD00G1120300	32809
540	Chr06	15117221	15127081	9861	Chr00	34948525	34948519	Insertion	MD00G1158000	41770
541	Chr06	15133391	15143254	9864	Chr00	34942438	34942432	Insertion	MD00G1158000	35683
542	Chr06	15788918	15797111	8194	Chr00	13577908	13577902	Insertion	MD00G1069300	1406
543	Chr06	15903054	15912926	9873	Chr00	19298945	19298939	Insertion	MD00G1091900	25192
544	Chr06	15921908	15933120	11213	Chr06	16328038	16328032	Insertion	MD06G1068400	172706
545	Chr06	15980846	15989196	8351	Chr06	16361609	16361603	Insertion	MD06G1068400	206277
546	Chr06	16148365	16157157	8793	Chr06	16574383	16574377	Insertion	MD06G1068700	312
547	Chr06	16175858	16185457	9600	Chr06	16597866	16597860	Insertion	MD06G1068900	864
548	Chr06	16631554	16649313	17760	Chr06	17108617	17108611	Insertion	MD06G1070600	25501
549	Chr06	16660596	16670239	9644	Chr15	36417982	36417976	Insertion	MD15G1330300	17714
550	Chr06	16673390	16687239	13850	Chr06	17132975	17132969	Insertion	MD06G1070600	49859
551	Chr06	16908947	16918647	9701	Chr09	21145769	21145763	Insertion	MD09G1214600	13744
552	Chr06	17236341	17245953	9613	Chr06	17663778	17663772	Insertion	MD06G1071700	46960
553	Chr06	17838041	17847688	9648	Chr06	18182323	18182317	Insertion	MD06G1073100	6863
554	Chr06	17866583	17869391	2809	Chr06	18200777	18200772	Insertion	MD06G1073200	5021
555	Chr06	19682530	19691710	9181	Chr06	20421767	20421761	Insertion	MD06G1083300	2294
556	Chr06	2009647	2014691	5045	Chr06	1992511	1992505	Insertion	MD06G1016000	738
557	Chr06	20212502	20222175	9674	Chr06	21041353	21041347	Insertion	MD06G1085700	27797
558	Chr06	20317891	20327568	9678	Chr00	39999671	39999665	Insertion	MD00G1173300	5556
559	Chr06	2050120	2056564	6445	Chr06	2041354	2041348	Insertion	MD06G1016500	113
560	Chr06	20565691	20577024	11334	Chr06	21405520	21405514	Insertion	MD06G1087400	5663
561	Chr06	2076965	2081960	4996	Chr06	2038380	2038374	Insertion	MD06G1016400	1199
562	Chr06	21044182	21058091	13910	Chr06	21861068	21861062	Insertion	MD06G1090100	1097
563	Chr06	21712107	21717072	4966	Chr06	22499950	22499944	Insertion	MD06G1093800	0
564	Chr06	22005175	22014772	9598	Chr06	22777873	22777867	Insertion	MD06G1094800	30563
565	Chr06	22119729	22124897	5169	Chr06	22947864	22947858	Insertion	MD06G1095800	151
566	Chr06	22516222	22529645	13424	Chr06	23353303	23353297	Insertion	MD06G1098100	1248
567	Chr06	23096205	23101777	5573	Chr06	23960419	23960413	Insertion	MD06G1102500	3002
568	Chr06	23165436	23177004	11569	Chr06	24028339	24028333	Insertion	MD06G1103200	5021
569	Chr06	23317481	23327040	9560	Chr06	24201087	24201081	Insertion	MD06G1103900	14823
570	Chr06	23361553	23371278	9726	Chr06	24244318	24244312	Insertion	MD06G1104300	5338
571	Chr06	23738245	23743539	5295	Chr06	24615516	24615510	Insertion	MD06G1106800	13040
572	Chr06	24103430	24108541	5112	Chr06	24940614	24940608	Insertion	MD06G1110100	3820
573	Chr06	24149973	24155218	5246	Chr06	24978203	24978197	Insertion	MD06G1110900	4910
574	Chr06	24169626	24175787	6162	Chr06	24993258	24993252	Insertion	MD06G1111000	1032
575	Chr06	24299810	24310513	10704	Chr06	25092495	25092489	Insertion	MD06G1112400	0
576	Chr06	24322736	24334943	12208	Chr06	25114087	25114081	Insertion	MD06G1113000	4074
577	Chr06	24501313	24509345	8033	Chr06	25340950	25340944	Insertion	MD06G1114000	6474
578	Chr06	24644595	24653871	9277	Chr06	25582926	25582920	Insertion	MD06G1116600	12937
579	Chr06	25375542	25379693	4152	Chr06	26353865	26353859	Insertion	MD06G1122200	5186
580	Chr06	25700914	25706206	5293	Chr06	26668975	26668969	Insertion	MD06G1124500	0
581	Chr06	26255754	26265337	9584	Chr00	27834087	27834081	Insertion	MD00G1129700	5368
582	Chr06	26615306	26621689	6384	Chr06	27591881	27591875	Insertion	MD06G1132000	6047
583	Chr06	2681143	2693436	12294	Chr06	2628919	2628913	Insertion	MD06G1020900	1492
584	Chr06	26858909	26868405	9497	Chr06	27840691	27840685	Insertion	MD06G1134100	709
585	Chr06	27284382	27291787	7406	Chr06	28260671	28260665	Insertion	MD06G1137500	2174
586	Chr06	27839988	27845245	5258	Chr06	28821109	28821103	Insertion	MD06G1145700	0
587	Chr06	27967548	27976818	9271	Chr06	28946494	28946488	Insertion	MD06G1147300	0
588	Chr06	2806226	2812538	6313	Chr06	2749567	2749561	Insertion	MD06G1022100	2060
589	Chr06	28196069	28199926	3858	Chr06	29188901	29188895	Insertion	MD06G1149400	2594
590	Chr06	28256438	28260182	3745	Chr06	29323818	29323813	Insertion	MD06G1150300	5363
591	Chr06	28271863	28277422	5560	Chr06	29346684	29346678	Insertion	MD06G1150500	0
592	Chr06	28496036	28498979	2944	Chr06	29734512	29734506	Insertion	MD06G1154000	0
593	Chr06	2858229	2868184	9956	Chr06	2768793	2768787	Insertion	MD06G1022200	2983
594	Chr06	28661022	28666156	5135	Chr06	29592194	29592188	Insertion	MD06G1152200	0
595	Chr06	28706720	28712301	5582	Chr06	29880516	29880510	Insertion	MD06G1156300	4931
596	Chr06	29043534	29053542	10009	Chr11	13036898	13036892	Insertion	MD11G1140300	2531
597	Chr06	29228342	29234807	6466	Chr06	30100145	30100139	Insertion	MD06G1159500	0
598	Chr06	29467352	29482660	15309	Chr06	35539300	35539294	Insertion	MD06G1224600	1334
599	Chr06	29814424	29822107	7684	Chr06	30754805	30754799	Insertion	MD06G1167500	9332
600	Chr06	29847261	29859820	12560	Chr06	30773048	30773042	Insertion	MD06G1167700	204
601	Chr06	30005280	30010968	5689	Chr06	30984000	30983994	Insertion	MD06G1169200	1227
602	Chr06	30113125	30118420	5296	Chr06	31095611	31095605	Insertion	MD06G1170300	0
603	Chr06	30816540	30831817	15278	Chr06	31823172	31823166	Insertion	MD06G1178000	1222
604	Chr06	31300077	31304563	4487	Chr06	32331209	32331203	Insertion	MD06G1185400	453
605	Chr06	31572560	31576938	4379	Chr06	32607652	32607646	Insertion	MD06G1189100	1015
606	Chr06	31675622	31689589	13968	Chr06	32720022	32720016	Insertion	MD06G1190900	2169
607	Chr06	3536822	3550106	13285	Chr06	3524328	3524322	Insertion	MD06G1029400	14982
608	Chr06	3947365	3953790	6426	Chr14	28870625	28870619	Insertion	MD14G1198600	973
609	Chr06	3969116	3975411	6296	Chr06	3917766	3917760	Insertion	MD06G1032800	578
610	Chr06	4236991	4246645	9655	Chr06	4218629	4218623	Insertion	MD06G1034000	14210
611	Chr06	4261115	4265376	4262	Chr06	4233382	4233376	Insertion	MD06G1034100	14759
612	Chr06	4528867	4538056	9190	Chr06	4493685	4493679	Insertion	MD06G1035300	49081
613	Chr06	5180229	5187010	6782	Chr06	5084246	5084240	Insertion	MD06G1039500	20015
614	Chr06	5404152	5409264	5113	Chr00	16973993	16973987	Insertion	MD00G1084800	302
615	Chr06	5444539	5454354	9816	Chr06	5426706	5426700	Insertion	MD06G1041300	5388
616	Chr06	5487688	5499317	11630	Chr06	5459007	5459001	Insertion	MD06G1041400	33545
617	Chr06	5540079	5552246	12168	Chr06	5498432	5498426	Insertion	MD06G1041500	922
618	Chr06	5670839	5678064	7226	Chr06	5613530	5613524	Insertion	MD06G1042800	5776
619	Chr06	6122844	6136350	13507	Chr06	6124800	6124794	Insertion	MD06G1044800	3774
620	Chr06	6641303	6650989	9687	Chr06	6581129	6581123	Insertion	MD06G1048800	3840
621	Chr06	6653405	6660654	7250	Chr06	6583511	6583505	Insertion	MD06G1048800	6222
622	Chr06	6766715	6782114	15400	Chr06	6747313	6747307	Insertion	MD06G1049500	2926
623	Chr06	7238656	7242794	4139	Chr06	7251840	7251834	Insertion	MD06G1051900	723
624	Chr06	7501826	7511575	9750	Chr06	7565416	7565410	Insertion	MD06G1052300	21900
625	Chr06	7512764	7522454	9691	Chr06	7566575	7566569	Insertion	MD06G1052300	23059
626	Chr06	7729191	7743074	13884	Chr06	7786163	7786157	Insertion	MD06G1053300	16443
627	Chr06	7746592	7756336	9745	Chr06	7789748	7789742	Insertion	MD06G1053300	12858
628	Chr06	8016808	8026154	9347	Chr06	8044691	8044685	Insertion	MD06G1054800	2614
629	Chr06	8214645	8224153	9509	Chr06	8243272	8243266	Insertion	MD06G1055200	6910
630	Chr06	9086089	9094004	7916	Chr01	14231064	14231058	Insertion	MD01G1043500	5921
631	Chr06	9203844	9215557	11714	Chr06	9283238	9283232	Insertion	MD06G1060000	10055
632	Chr06	9566338	9576099	9762	Chr06	9430288	9430282	Insertion	MD06G1060700	19342
633	Chr06	9683563	9693138	9576	Chr06	9510083	9510077	Insertion	MD06G1060900	47339
634	Chr07	10412418	10421762	9345	Chr07	10715228	10715222	Insertion	MD07G1097500	5238
635	Chr07	10808200	10813044	4845	Chr07	11011543	11011537	Insertion	MD07G1100000	0
636	Chr07	1116978	1122203	5226	Chr07	949579	949573	Insertion	MD07G1010400	1344
637	Chr07	1128060	1133495	5436	Chr07	955434	955428	Insertion	MD07G1010500	1316
638	Chr07	11504067	11508331	4265	Chr07	11919055	11919049	Insertion	MD07G1105500	1804
639	Chr07	1155529	1161193	5665	Chr07	980000	979994	Insertion	MD07G1010700	398
640	Chr07	11595965	11600249	4285	Chr07	11981041	11981035	Insertion	MD07G1105900	33556
641	Chr07	1304970	1319237	14268	Chr07	1116459	1116453	Insertion	MD07G1012300	2269
642	Chr07	13200547	13205547	5001	Chr07	13732577	13732571	Insertion	MD07G1114500	1936
643	Chr07	1338958	1353787	14830	Chr07	1136414	1136408	Insertion	MD07G1012700	443
644	Chr07	1401530	1406520	4991	Chr07	1179175	1179169	Insertion	MD07G1013300	185
645	Chr07	14730530	14737866	7337	Chr02	21613435	21613429	Insertion	MD02G1209700	32278
646	Chr07	1480898	1489857	8960	Chr07	1559967	1559961	Insertion	MD07G1018100	1826
647	Chr07	15564234	15573088	8855	Chr04	18841951	18841945	Insertion	MD04G1102000	16431
648	Chr07	15574490	15583539	9050	Chr01	838927	838921	Insertion	MD01G1001800	8141
649	Chr07	1622600	1632073	9474	Chr17	29310934	29310928	Insertion	MD17G1244700	0
650	Chr07	165865	174101	8237	Chr00	10367610	10367604	Insertion	MD00G1055300	17734
651	Chr07	1836138	1843760	7623	Chr07	1920033	1920027	Insertion	MD07G1023100	10299
652	Chr07	2041755	2052606	10852	Chr02	8094266	8094260	Insertion	MD02G1101100	1929
653	Chr07	20557739	20567959	10221	Chr07	21251840	21251834	Insertion	MD07G1145800	29730
654	Chr07	21516358	21523816	7459	Chr07	22114865	22114859	Insertion	MD07G1151600	2374
655	Chr07	21567903	21572448	4546	Chr07	22160600	22160594	Insertion	MD07G1151900	5184
656	Chr07	21920099	21927660	7562	Chr07	22531076	22531070	Insertion	MD07G1155200	8707
657	Chr07	25243515	25248797	5283	Chr07	25968898	25968892	Insertion	MD07G1180500	1420
658	Chr07	25367771	25371644	3874	Chr07	26095296	26095290	Insertion	MD07G1181100	5787
659	Chr07	25699279	25707643	8365	Chr07	26582600	26582594	Insertion	MD07G1184700	12972
660	Chr07	26069167	26073392	4226	Chr07	26962251	26962245	Insertion	MD07G1189300	0
661	Chr07	26409818	26422688	12871	Chr07	27292752	27292746	Insertion	MD07G1192800	0
662	Chr07	26580641	26587835	7195	Chr07	27441635	27441629	Insertion	MD07G1195600	4873
663	Chr07	26722641	26727917	5277	Chr07	27618803	27618797	Insertion	MD07G1197700	0
664	Chr07	26920240	26933669	13430	Chr07	27807075	27807069	Insertion	MD07G1199800	1345
665	Chr07	27278381	27282306	3926	Chr07	28163810	28163804	Insertion	MD07G1204100	717
666	Chr07	2737392	2747878	10487	Chr07	2543968	2543962	Insertion	MD07G1030500	0
667	Chr07	27496767	27501978	5212	Chr07	28473356	28473350	Insertion	MD07G1206600	0
668	Chr07	27973333	27982670	9338	Chr07	28880622	28880616	Insertion	MD07G1209700	3374
669	Chr07	28069424	28073603	4180	Chr07	28976576	28976570	Insertion	MD07G1211100	866
670	Chr07	2814516	2820218	5703	Chr07	2589049	2589043	Insertion	MD07G1031800	1518
671	Chr07	2867566	2871535	3970	Chr07	2630883	2630877	Insertion	MD07G1032500	75
672	Chr07	30292823	30301894	9072	Chr07	30992156	30992150	Insertion	MD07G1237500	3420
673	Chr07	31049929	31056140	6212	Chr07	31730368	31730362	Insertion	MD07G1248100	3785
674	Chr07	3188326	3191591	3266	Chr07	3036452	3036446	Insertion	MD07G1036900	1376
675	Chr07	3604896	3612117	7222	Chr07	3463195	3463189	Insertion	MD07G1041600	1911
676	Chr07	3654293	3659277	4985	Chr07	3510565	3510559	Insertion	MD07G1041900	675
677	Chr07	3810943	3820591	9649	Chr07	3662308	3662302	Insertion	MD07G1043400	16240
678	Chr07	4236301	4245978	9678	Chr07	4206365	4206359	Insertion	MD07G1049200	9840
679	Chr07	5167825	5177796	9972	Chr07	5109819	5109813	Insertion	MD07G1055200	0
680	Chr07	5439513	5451640	12128	Chr07	5437469	5437463	Insertion	MD07G1058500	5789
681	Chr07	5729679	5741696	12018	Chr07	5756286	5756280	Insertion	MD07G1061600	3718
682	Chr07	5905761	5912253	6493	Chr07	5942283	5942277	Insertion	MD07G1063400	1360
683	Chr07	6018556	6026328	7773	Chr07	6036150	6036144	Insertion	MD07G1064300	931
684	Chr07	6064810	6075893	11084	Chr07	6080562	6080556	Insertion	MD07G1064600	17577
685	Chr07	6234223	6241648	7426	Chr07	6221611	6221605	Insertion	MD07G1066000	463
686	Chr07	6273272	6277370	4099	Chr07	6268730	6268724	Insertion	MD07G1066200	1629
687	Chr07	6379473	6382270	2798	Chr07	6369484	6369478	Insertion	MD07G1067600	18139
688	Chr07	664127	669109	4983	Chr07	497933	497927	Insertion	MD07G1004600	433
689	Chr07	7246696	7261270	14575	Chr07	7088714	7088708	Insertion	MD07G1074500	2379
690	Chr07	7619725	7633221	13497	Chr07	7467827	7467821	Insertion	MD07G1077800	0
691	Chr07	926338	930111	3774	Chr07	787864	787858	Insertion	MD07G1008400	3517
692	Chr08	12532570	12538954	6385	Chr08	13187708	13187702	Insertion	MD08G1137600	793
693	Chr08	12719961	12727899	7939	Chr08	13380411	13380405	Insertion	MD08G1138900	22353
694	Chr08	13101850	13106799	4950	Chr00	35765163	35765157	Insertion	MD00G1161100	19838
695	Chr08	13891642	13901469	9828	Chr08	14765703	14765697	Insertion	MD08G1147000	46229
696	Chr08	13943788	13953617	9830	Chr08	14780505	14780499	Insertion	MD08G1147000	31427
697	Chr08	1458196	1468486	10291	Chr08	1656997	1656991	Insertion	MD08G1022500	2845
698	Chr08	14970913	14975986	5074	Chr08	17513187	17513181	Insertion	MD08G1157500	237
699	Chr08	1507838	1514396	6559	Chr08	1702803	1702797	Insertion	MD08G1023700	2159
700	Chr08	15322843	15332518	9676	Chr08	16363625	16363619	Insertion	MD08G1152600	51773
701	Chr08	15456343	15464905	8563	Chr08	16557400	16557394	Insertion	MD08G1153000	24763
702	Chr08	15577015	15588900	11886	Chr14	9232074	9232068	Insertion	MD14G1080700	2367
703	Chr08	15611295	15620778	9484	Chr08	16692482	16692476	Insertion	MD08G1153300	12542
704	Chr08	15887960	15902821	14862	Chr08	16872966	16872960	Insertion	MD08G1154100	1694
705	Chr08	1674708	1684595	9888	Chr08	1856290	1856284	Insertion	MD08G1025700	4065
706	Chr08	16795356	16804013	8658	Chr08	17797847	17797841	Insertion	MD08G1158700	18000
707	Chr08	16825547	16831348	5802	Chr08	17778467	17778461	Insertion	MD08G1158600	0
708	Chr08	16856807	16864334	7528	Chr08	17752955	17752949	Insertion	MD08G1158400	5976
709	Chr08	16936494	16946220	9727	Chr08	17682512	17682506	Insertion	MD08G1158200	42074
710	Chr08	17357513	17366686	9174	Chr05	17558189	17558183	Insertion	MD05G1083900	69988
711	Chr08	17478940	17492829	13890	Chr00	38390589	38390583	Insertion	MD00G1167500	93535
712	Chr08	17751694	17763534	11841	Chr04	8355625	8355619	Insertion	MD04G1063200	8794
713	Chr08	17910024	17918594	8571	Chr00	34752221	34752215	Insertion	MD00G1156900	23924
714	Chr08	18098457	18105990	7534	Chr00	44597114	44597108	Insertion	MD00G1188000	16706
715	Chr08	18120343	18128932	8590	Chr14	26142903	26142897	Insertion	MD14G1168300	8250
716	Chr08	18380359	18386420	6062	Chr00	4684441	4684435	Insertion	MD00G1028600	604
717	Chr08	18644022	18655542	11521	Chr08	18833923	18833917	Insertion	MD08G1161600	66475
718	Chr08	18885948	18897158	11211	Chr08	18978274	18978268	Insertion	MD08G1161900	14760
719	Chr08	19012394	19017696	5303	Chr08	18879502	18879496	Insertion	MD08G1161600	20896
720	Chr08	19059936	19076795	16860	Chr08	19147878	19147872	Insertion	MD08G1162700	33996
721	Chr08	19103832	19119068	15237	Chr08	19171277	19171271	Insertion	MD08G1162800	13768
722	Chr08	19621670	19627753	6084	Chr08	19726446	19726440	Insertion	MD08G1166300	2597
723	Chr08	19637097	19640905	3809	Chr08	19735856	19735850	Insertion	MD08G1166600	104
724	Chr08	20023302	20028590	5289	Chr08	20109670	20109664	Insertion	MD08G1168800	6287
725	Chr08	20453892	20463130	9239	Chr08	20591277	20591271	Insertion	MD08G1171800	27990
726	Chr08	21192017	21201366	9350	Chr08	21316265	21316259	Insertion	MD08G1175400	14771
727	Chr08	21406580	21417544	10965	Chr08	21498984	21498978	Insertion	MD08G1177100	0
728	Chr08	21594846	21606370	11525	Chr08	21719679	21719673	Insertion	MD08G1177800	18921
729	Chr08	21720461	21730124	9664	Chr08	21840724	21840718	Insertion	MD08G1178100	17873
730	Chr08	21966568	21982319	15752	Chr08	20758821	20758815	Insertion	MD08G1172400	3149
731	Chr08	2216053	2220132	4080	Chr08	2392890	2392884	Insertion	MD08G1033800	0
732	Chr08	22923116	22932463	9348	Chr08	23023939	23023933	Insertion	MD08G1184700	2775
733	Chr08	23150722	23163910	13189	Chr08	23244124	23244118	Insertion	MD08G1185500	4327
734	Chr08	23309810	23319824	10015	Chr08	23423403	23423397	Insertion	MD08G1185800	7387
735	Chr08	23343712	23358369	14658	Chr08	23448774	23448768	Insertion	MD08G1186300	1286
736	Chr08	23623311	23633201	9891	Chr08	23705903	23705897	Insertion	MD08G1188100	46472
737	Chr08	23634036	23641961	7926	Chr08	23706732	23706726	Insertion	MD08G1188100	47301
738	Chr08	24123655	24128828	5174	Chr08	24221532	24221526	Insertion	MD08G1191100	7094
739	Chr08	24123655	24128828	5174	Chr08	24221532	24221526	Insertion	MD08G1191100	7094
740	Chr08	24255698	24265301	9604	Chr00	29505100	29505094	Insertion	MD00G1135600	18559
741	Chr08	24452278	24460114	7837	Chr08	24591469	24591463	Insertion	MD08G1192000	30069
742	Chr08	24724011	24728086	4076	Chr08	24878707	24878701	Insertion	MD08G1193300	4594
743	Chr08	26350394	26360412	10019	Chr08	26379487	26379481	Insertion	MD08G1204000	4566
744	Chr08	27062270	27069629	7360	Chr08	27081831	27081825	Insertion	MD08G1208400	2368
745	Chr08	27154794	27159075	4282	Chr08	27175597	27175592	Insertion	MD08G1209000	1215
746	Chr08	27190689	27198225	7537	Chr08	27216413	27216407	Insertion	MD08G1209500	1054
747	Chr08	2722961	2728257	5297	Chr08	3048800	3048794	Insertion	MD08G1041300	0
748	Chr08	27416024	27434829	18806	Chr08	27399277	27399271	Insertion	MD08G1210400	2899
749	Chr08	2774928	2785599	10672	Chr08	3100933	3100927	Insertion	MD08G1042000	2034
750	Chr08	27793104	27805701	12598	Chr08	27763133	27763127	Insertion	MD08G1214900	7165
751	Chr08	27938551	27942342	3792	Chr08	27904815	27904809	Insertion	MD08G1216200	199
752	Chr08	28051016	28066516	15501	Chr08	28024665	28024659	Insertion	MD08G1217400	0
753	Chr08	28914298	28924077	9780	Chr08	28895201	28895195	Insertion	MD08G1224200	12908
754	Chr08	28946277	28951390	5114	Chr08	28925346	28925340	Insertion	MD08G1224400	0
755	Chr08	29040275	29046703	6429	Chr08	29036266	29036260	Insertion	MD08G1225200	224
756	Chr08	29262899	29268941	6043	Chr08	29300634	29300628	Insertion	MD08G1226600	0
757	Chr08	29928310	29938646	10337	Chr08	30110211	30110205	Insertion	MD08G1234200	14385
758	Chr08	30067310	30077037	9728	Chr08	30245029	30245023	Insertion	MD08G1235100	23225
759	Chr08	3032703	3037664	4962	Chr08	3349217	3349211	Insertion	MD08G1043900	0
760	Chr08	30530350	30543872	13523	Chr08	30623502	30623496	Insertion	MD08G1240000	4855
761	Chr08	30632382	30640347	7966	Chr08	30712769	30712763	Insertion	MD08G1241600	0
762	Chr08	3092355	3097637	5283	Chr08	3406804	3406798	Insertion	MD08G1044800	0
763	Chr08	30939384	30944150	4767	Chr08	31014735	31014729	Insertion	MD08G1245600	148
764	Chr08	31013836	31017621	3786	Chr08	31083260	31083254	Insertion	MD08G1246900	0
765	Chr08	31023739	31029985	6247	Chr08	31089375	31089369	Insertion	MD08G1247200	0
766	Chr08	31223689	31227622	3934	Chr08	31323011	31323005	Insertion	MD08G1248700	4970
767	Chr08	3408700	3413994	5295	Chr08	3678294	3678288	Insertion	MD08G1048000	0
[truncated: 1,083 more rows]

## Sheet: Figure 4b
				Picture of 12 well-known apple varieties with non red or red skin color (upper panel) and PCR-based screen of absence (right) or presence (left) of the LTR retrotransposon insertion in the upstream of MdMYB1. A 750 bp fragment corresponding to the partial of redTE that is absent in non red-skinned varieties (lanes 1 to 6) and is present only in red-skinned varieties (lanes 7 to 12). Lane 13, cont…

[truncated: 9 more sheets: Figure 4d, Supplementary Figure 3, Supplementary Figure 6, Supplementary Figure 11b, Supplementary Figure 12, Supplementary Figure 14, Supplementary Figure 15, Supplementary Figure 16, Supplementary Figure 17]
