# Supplementary material for: A high-quality apple genome assembly reveals the association of a retrotransposon and red fruit colour
Source: Nat Commun. 2019 Apr 2;10:1494. doi: 10.1038/s41467-019-09518-x (PMC6445120; doi:10.1038/s41467-019-09518-x)
Supplement: Supplementary file 8 — Source Data 2 [file 41467_2019_9518_MOESM8_ESM.txt]

Chr._of_HFTH1	Position_of_HFTH1	Base_in_HFTH1	Base_in_GDDH13
Chr00	48915	T	G
Chr00	49099	A	T
Chr00	49209	T	G
Chr00	49287	G	T
Chr00	49332	A	C
Chr00	49425	T	G
Chr00	49588	C	A
Chr00	49642	G	A
Chr00	49820	C	T
Chr00	50048	G	A
Chr00	50462	T	A
Chr00	50528	C	A
Chr00	50756	A	T
Chr00	50895	T	A
Chr00	50965	T	G
Chr00	51057	A	G
Chr00	51167	T	A
Chr00	51236	A	T
Chr00	272493	G	T
Chr00	272818	T	A
Chr00	473239	T	G
Chr00	473902	C	G
Chr00	473928	G	A
Chr00	473940	C	T
Chr00	473974	C	T
Chr00	474049	G	T
Chr00	474100	A	G
Chr00	474158	T	C
Chr00	474172	T	C
Chr00	474176	T	C
Chr00	474223	T	C
Chr00	474307	T	C
Chr00	474349	G	T
Chr00	474416	C	G
Chr00	474446	C	A
Chr00	474450	C	T
Chr00	474522	C	T
Chr00	474530	A	G
Chr00	531703	C	A
Chr00	536292	T	C
Chr00	536412	C	T
Chr00	536617	T	A
Chr00	536672	T	A
Chr00	536964	A	G
Chr00	537077	C	T
Chr00	537870	A	T
Chr00	538013	C	G
Chr00	538108	C	T
Chr00	538293	A	C
Chr00	538429	T	G
Chr00	538477	G	A
Chr00	538534	A	T
Chr00	538570	T	A
Chr00	538653	A	C
Chr00	539133	A	G
Chr00	539141	A	C
Chr00	539172	C	T
Chr00	539285	C	T
Chr00	539292	T	C
Chr00	539339	A	T
Chr00	539347	T	C
Chr00	539397	A	T
Chr00	539398	G	A
Chr00	539478	C	T
Chr00	539535	G	A
Chr00	539538	A	G
Chr00	539667	G	C
Chr00	539937	C	A
Chr00	561171	G	T
Chr00	561188	G	T
Chr00	562758	A	G
Chr00	562961	G	A
Chr00	563431	T	C
Chr00	563468	A	G
Chr00	563939	A	G
Chr00	567880	G	A
Chr00	591517	T	A
Chr00	630860	C	T
Chr00	633811	A	G
Chr00	635738	C	T
Chr00	639970	C	T
Chr00	1107451	T	C
Chr00	1108041	G	T
Chr00	1257234	G	A
Chr00	1259510	C	G
Chr00	1263367	T	C
Chr00	1263426	A	C
Chr00	1263785	A	G
Chr00	1263789	C	A
Chr00	1264193	G	A
Chr00	1264238	C	T
Chr00	1264275	T	C
Chr00	1264278	C	T
Chr00	1287093	C	T
Chr00	1329997	T	A
Chr00	1330063	A	G
Chr00	1330175	T	G
Chr00	1330631	A	C
Chr00	1331557	T	C
Chr00	1331576	G	C
Chr00	1331723	T	C
Chr00	1331921	A	G
Chr00	1331950	G	A
Chr00	1332335	T	C
Chr00	1332338	C	T
Chr00	1332345	T	C
Chr00	1332354	C	T
Chr00	1332359	C	T
Chr00	1332397	T	C
Chr00	1332434	G	C
Chr00	1332435	A	G
Chr00	1332451	T	C
Chr00	1332486	T	G
Chr00	1333654	C	T
Chr00	1333787	A	G
Chr00	1333852	C	T
Chr00	1334109	A	G
Chr00	1334128	G	A
Chr00	1334173	G	C
Chr00	1334337	T	G
Chr00	1334355	C	T
Chr00	1334373	A	G
Chr00	1373627	G	A
Chr00	1378639	C	T
Chr00	1380131	C	T
Chr00	1389131	C	T
Chr00	1389615	C	T
Chr00	1508554	T	G
Chr00	1749321	T	G
Chr00	1749322	C	T
Chr00	1749661	C	T
Chr00	1749771	C	A
Chr00	1749894	G	C
Chr00	1750062	G	A
Chr00	1750803	T	C
Chr00	1751308	A	C
Chr00	1752780	T	G
Chr00	1785496	G	A
Chr00	1785502	A	T
Chr00	1803683	C	T
Chr00	1804793	G	A
Chr00	1877293	T	C
Chr00	2169651	G	A
Chr00	2270265	A	G
Chr00	2270270	C	A
Chr00	2270278	A	T
Chr00	2270281	A	G
Chr00	2270286	G	T
Chr00	2270307	C	T
Chr00	2270325	T	A
Chr00	2270327	C	A
Chr00	2463135	G	A
Chr00	2535421	T	G
Chr00	2535439	A	G
Chr00	2535459	A	T
Chr00	2535699	G	A
Chr00	2535727	A	C
Chr00	2535737	G	A
Chr00	2535743	G	A
Chr00	2559546	C	G
Chr00	2841145	T	C
Chr00	2841208	G	C
Chr00	2841221	T	C
Chr00	2841352	A	G
Chr00	2841799	A	G
Chr00	2841825	T	C
Chr00	2841890	T	A
Chr00	2841903	T	G
Chr00	2841934	C	A
Chr00	2842149	A	T
Chr00	2842725	C	T
Chr00	2842727	A	G
Chr00	2842742	A	G
Chr00	2842849	T	C
Chr00	2843154	T	G
Chr00	2843196	T	A
Chr00	2843202	C	A
Chr00	2843417	T	G
Chr00	2843549	A	C
Chr00	2844010	G	A
Chr00	2844067	A	G
Chr00	2844150	T	C
Chr00	2844170	A	G
Chr00	2844395	G	A
Chr00	2844410	G	A
Chr00	2844814	T	A
Chr00	2845050	A	G
Chr00	2845208	A	G
Chr00	2845253	T	C
Chr00	2846036	T	A
Chr00	2846073	G	A
Chr00	2846115	A	G
Chr00	2846345	G	A
Chr00	2846618	T	C
Chr00	2847047	A	G
Chr00	2847626	T	G
Chr00	2847923	T	C
Chr00	2848006	A	C
Chr00	2848085	A	G
Chr00	2848493	C	G
Chr00	2848581	T	C
Chr00	2848586	G	A
Chr00	2848677	T	A
Chr00	2848757	C	T
Chr00	2849014	A	G
Chr00	2849084	T	A
Chr00	2849123	A	G
Chr00	2849277	C	T
Chr00	2849683	C	T
Chr00	2849709	A	G
Chr00	2849747	G	A
Chr00	2849853	G	T
Chr00	2849923	C	T
Chr00	2849935	T	A
Chr00	2850018	C	T
Chr00	2850025	A	G
Chr00	2850049	A	G
Chr00	2850053	G	A
Chr00	2850062	C	T
Chr00	2850079	G	T
Chr00	2850124	G	A
Chr00	2850137	T	G
Chr00	2850161	C	T
Chr00	2850210	G	C
Chr00	2850284	G	A
Chr00	2850299	A	C
Chr00	2850303	G	A
Chr00	2850381	A	G
Chr00	2850528	C	A
Chr00	2850536	C	G
Chr00	2850555	C	T
Chr00	2850813	A	G
Chr00	2850839	C	T
Chr00	2851251	A	T
Chr00	2851409	T	G
Chr00	2851516	A	T
Chr00	2851632	G	T
Chr00	2852424	C	A
Chr00	2852728	T	C
Chr00	2853000	C	T
Chr00	2853106	G	A
Chr00	2853128	T	C
Chr00	2853422	C	A
Chr00	2853432	T	A
Chr00	2853437	C	A
Chr00	2853483	C	G
Chr00	2853560	T	G
Chr00	2853636	C	T
Chr00	2853760	A	G
Chr00	2853782	A	T
Chr00	2853785	A	T
Chr00	2853855	T	C
Chr00	2853950	A	G
Chr00	2854022	G	A
Chr00	2854147	A	G
Chr00	2854184	T	C
Chr00	2854314	G	A
Chr00	2854526	C	T
Chr00	2854536	T	A
Chr00	2854551	A	G
Chr00	2854575	T	C
Chr00	2854578	G	A
Chr00	2854589	A	G
Chr00	2854659	C	G
Chr00	2854885	G	A
Chr00	2984955	T	C
Chr00	2984966	A	T
Chr00	2984970	A	G
Chr00	2984973	C	T
Chr00	2984978	T	A
Chr00	2985161	G	C
Chr00	3390095	T	A
Chr00	3390615	C	T
Chr00	3391005	A	G
Chr00	3391442	C	T
Chr00	3393453	A	C
Chr00	3393935	C	T
Chr00	3394164	A	G
Chr00	3394624	C	A
Chr00	3394843	T	C
Chr00	3395653	C	T
Chr00	3395722	T	G
Chr00	3396642	T	C
Chr00	3397010	T	C
Chr00	3397448	C	T
Chr00	3397518	C	A
Chr00	3399655	A	T
Chr00	3400860	G	A
Chr00	3400995	C	T
Chr00	3400998	C	T
Chr00	3401098	T	G
Chr00	3509431	A	C
Chr00	3509717	T	C
Chr00	3509891	A	G
Chr00	3509922	G	A
Chr00	3510519	T	A
Chr00	3510904	A	G
Chr00	3513676	A	C
Chr00	3514001	C	T
Chr00	3514004	G	C
Chr00	3514112	T	C
Chr00	3514113	C	G
Chr00	3514601	C	T
Chr00	3545455	G	C
Chr00	3545459	G	C
Chr00	3545463	C	T
Chr00	3545467	C	A
Chr00	3545468	A	C
Chr00	3545483	T	A
Chr00	3545488	G	A
Chr00	3545490	C	T
Chr00	3545497	A	G
Chr00	3545505	T	C
Chr00	3545522	A	T
Chr00	3545539	C	A
Chr00	3545548	C	T
Chr00	3545550	C	T
Chr00	3545552	G	A
Chr00	3545555	G	C
Chr00	3545556	G	A
Chr00	3545561	G	A
Chr00	3545566	C	A
Chr00	3545583	G	T
Chr00	3545586	G	A
Chr00	3545600	A	G
Chr00	3545603	G	A
Chr00	3545605	G	C
Chr00	3545639	C	A,T
Chr00	3545640	G	A
Chr00	3545641	C	G
Chr00	3545648	C	G
Chr00	3545672	G	A
Chr00	3545675	G	C
Chr00	3693221	A	G
Chr00	3699096	G	A
Chr00	3710460	T	G
Chr00	3710592	G	A
Chr00	3713418	T	A
Chr00	3775142	T	A
Chr00	3946435	G	T
Chr00	3950607	A	T
Chr00	4001190	A	C
Chr00	4033645	C	T
Chr00	4033648	A	T
Chr00	4033649	T	C
Chr00	4033650	A	T
Chr00	4033667	C	A
Chr00	4033671	G	A
Chr00	4033682	C	A
Chr00	4033697	C	T
Chr00	4033700	G	A
Chr00	4033782	G	A
Chr00	4033784	C	T
Chr00	4033789	G	A
Chr00	4033791	C	T
Chr00	4033798	C	T
Chr00	4128140	G	A
Chr00	4224795	G	A
Chr00	4224799	C	A
Chr00	4224806	G	A
Chr00	4224821	T	C
Chr00	4829560	G	A
Chr00	4829563	A	G
Chr00	4829909	G	A
Chr00	4829932	A	G
Chr00	5177654	G	T
Chr00	5177675	G	A
Chr00	5177830	T	C
Chr00	5178053	T	C
Chr00	5178110	C	A
Chr00	5178136	C	T
Chr00	5178157	G	A
Chr00	5178188	T	C
Chr00	5287683	T	C
Chr00	5288004	G	A
Chr00	5377015	T	G
Chr00	5377096	C	A
Chr00	5377163	T	C
Chr00	5377201	A	G
Chr00	5377239	G	T
Chr00	5377286	G	A
Chr00	5377294	C	T
Chr00	5377311	G	A
Chr00	5377320	C	T
Chr00	5377384	G	A
Chr00	5377408	T	C
Chr00	5377440	G	A
Chr00	5377515	T	G
Chr00	5377533	G	A
Chr00	5377605	T	C
Chr00	5377640	C	A
Chr00	5377656	T	C
Chr00	5377751	T	C
Chr00	5377785	C	T
Chr00	5377836	T	C
Chr00	5377840	T	C
Chr00	5378016	T	G
Chr00	5378023	C	A
Chr00	5378024	T	C
Chr00	5378036	G	A
Chr00	5378055	T	C
Chr00	5378143	T	G
Chr00	5378162	T	G
Chr00	5378184	A	G
Chr00	5378204	C	A
Chr00	5378327	C	A
Chr00	5378371	T	G
Chr00	5378705	A	G
Chr00	5378725	C	T
Chr00	5378764	A	C
Chr00	5378841	T	G
Chr00	5379056	C	T
Chr00	5379108	A	G
Chr00	5379191	T	C
Chr00	5379198	T	C
Chr00	5379214	C	A
Chr00	5379220	C	T
Chr00	5379238	A	G
Chr00	5379327	T	G
Chr00	5379339	T	C
Chr00	5379395	A	G
Chr00	5379516	G	A
Chr00	5379587	A	G
Chr00	5379654	A	G
Chr00	5379656	T	A
Chr00	5379711	A	G
Chr00	5379715	A	C
Chr00	5379741	C	A
Chr00	5379840	G	A
Chr00	5379849	C	T
Chr00	5379859	A	C
Chr00	5379881	A	G
Chr00	5379921	T	C
Chr00	5380046	G	A
Chr00	5380068	G	A
Chr00	5380108	T	G
Chr00	5380189	C	A
Chr00	5380202	T	C
Chr00	5380342	A	G
Chr00	5380506	C	T
Chr00	5380679	T	C
Chr00	5380709	G	C
Chr00	5380710	T	C
Chr00	5380753	A	T
Chr00	5380784	A	G
Chr00	5380804	C	G
Chr00	5380852	A	G
Chr00	5380876	T	C
Chr00	5381065	A	G
Chr00	5381070	C	A
Chr00	5381109	G	A
Chr00	5381138	T	C
Chr00	5381161	A	G
Chr00	5381350	A	C
Chr00	5381421	A	G
Chr00	5381431	G	A
Chr00	5381456	G	A
Chr00	5381529	C	A
Chr00	5381617	C	T
Chr00	5381642	T	C
Chr00	5381668	G	A
Chr00	5381715	C	T
Chr00	5381761	G	A
Chr00	5381766	T	C
Chr00	5381837	T	C
Chr00	5381870	C	T
Chr00	5381898	T	C
Chr00	5381983	A	G
Chr00	5382032	A	C
Chr00	5382050	G	A
Chr00	5382106	G	A
Chr00	5382256	T	C
Chr00	5382288	G	T
Chr00	5382304	A	G
Chr00	5382307	G	C
Chr00	5382442	T	C
Chr00	5382448	C	A
Chr00	5382563	G	A
Chr00	5382673	A	G
Chr00	5382701	C	T
Chr00	5382755	A	G
Chr00	5382791	T	C
Chr00	5382809	C	G
Chr00	5382821	C	T
Chr00	5382983	A	G
Chr00	5383065	G	A
Chr00	5383334	C	A
Chr00	5383355	T	C
Chr00	5383369	C	A
Chr00	5383374	G	A
Chr00	5383519	G	A
Chr00	5383588	T	G
Chr00	5383712	T	C
Chr00	5383750	G	C
Chr00	5383835	T	A
Chr00	5383855	C	T
Chr00	5383935	T	C
Chr00	5384020	G	A
Chr00	5384053	G	A
Chr00	5384145	T	C
Chr00	5384181	C	T
Chr00	5384345	G	A
Chr00	5384373	G	A
Chr00	5384438	G	A
Chr00	5384502	G	T
Chr00	5384531	T	C
Chr00	5384549	T	G
Chr00	5384575	A	G
Chr00	5384577	C	T
Chr00	5384590	A	T
Chr00	5384699	T	C
Chr00	5384753	T	C
Chr00	5384790	G	C
Chr00	5384795	G	T
Chr00	5384930	A	G
Chr00	5384979	C	T
Chr00	5385017	A	G
Chr00	5385028	G	A
Chr00	5385128	A	G
Chr00	5385138	G	A
Chr00	5385154	A	C
Chr00	5385166	C	T
Chr00	5385182	T	A
Chr00	5385233	T	C
Chr00	5385237	T	G
Chr00	5385238	G	A
Chr00	5385301	T	C
Chr00	5385306	C	T
Chr00	5385323	G	A
Chr00	5385348	C	T
Chr00	5385368	G	A
Chr00	5385376	G	A
Chr00	5385399	C	T
Chr00	5385403	A	G
Chr00	5385429	C	T
Chr00	5385449	A	G
Chr00	5385456	T	C
Chr00	5385520	G	T
Chr00	5385528	T	C
Chr00	5385532	T	C
Chr00	5385592	A	G
Chr00	5385659	G	C
Chr00	5385664	T	C
Chr00	5385697	G	A
Chr00	5386178	T	C
Chr00	5386189	C	T
Chr00	5386191	A	G
Chr00	5386446	G	A
Chr00	5386468	C	T
Chr00	5387999	G	A
Chr00	5388004	T	A
Chr00	5388007	C	T
Chr00	5388350	T	C
Chr00	5388354	A	G
Chr00	5389791	G	A
Chr00	5389875	T	C
Chr00	5390058	C	T
Chr00	5390089	C	T
Chr00	5390559	C	T
Chr00	5390585	C	T
Chr00	5390622	A	C
Chr00	5390823	T	C
Chr00	5390852	T	C
Chr00	5396480	C	G
Chr00	5397830	T	C
Chr00	5397842	G	A
Chr00	5397870	T	G
Chr00	5398053	T	C
Chr00	5398368	C	T
Chr00	5398415	T	C
Chr00	5398419	A	C
Chr00	5398420	G	A
Chr00	5398431	C	T
Chr00	5398486	A	G
Chr00	5398661	G	C
Chr00	5398683	A	G
Chr00	5398684	A	G
Chr00	5398737	C	T
Chr00	5398743	G	A
Chr00	5398757	A	T
Chr00	5398764	A	G
Chr00	5398769	C	T
Chr00	5398780	A	G
Chr00	5398808	C	T
Chr00	5398923	A	G
Chr00	5398941	G	A
Chr00	5398968	C	T
Chr00	5399043	A	C
Chr00	5399050	A	G
Chr00	5399054	A	C
Chr00	5399111	T	C
Chr00	5399138	G	A
Chr00	5399139	G	A
Chr00	5399175	C	T
Chr00	5399217	C	T
Chr00	5399245	G	A
Chr00	5399456	T	C
Chr00	5400011	T	C
Chr00	5400029	A	G
Chr00	5400045	A	G
Chr00	5400046	T	C
Chr00	5400126	A	G
Chr00	5400176	C	A
Chr00	5400207	T	C
Chr00	5400227	G	T
Chr00	5400261	A	G
Chr00	5400265	A	C
Chr00	5400375	T	C
Chr00	5400474	G	T
Chr00	5400490	G	A
Chr00	5400513	A	G
Chr00	5400579	C	T
Chr00	5400605	T	C
Chr00	5400620	C	T
Chr00	5400640	G	A
Chr00	5400653	T	C
Chr00	5400696	C	T
Chr00	5400719	G	A
Chr00	5400751	A	G
Chr00	5400769	G	A
Chr00	5400785	A	G
Chr00	5400799	A	G
Chr00	5400803	T	C
Chr00	5400811	C	T
Chr00	5400852	C	A
Chr00	5400907	A	G
Chr00	5400942	T	G
Chr00	5400951	C	T
Chr00	5400969	T	C
Chr00	5400980	T	C
Chr00	5401026	A	G
Chr00	5401048	G	A
Chr00	5401051	T	C
Chr00	5401063	T	C
Chr00	5401073	A	G
Chr00	5401114	T	C
Chr00	5401185	G	A
Chr00	5401186	C	T
Chr00	5401210	T	C
Chr00	5401211	G	A
Chr00	5401218	G	A
Chr00	5401222	G	C
Chr00	5401234	T	C
Chr00	5401257	A	G
Chr00	5401260	A	G
Chr00	5401288	C	A
Chr00	5401460	T	A
Chr00	5401465	A	C
Chr00	5401573	G	A
Chr00	5401588	T	C
Chr00	5401590	A	C
Chr00	5552738	G	A
Chr00	5553114	G	T
Chr00	5920006	A	G
Chr00	5920253	A	G
Chr00	5920283	C	A
Chr00	5920324	A	C
Chr00	5920334	T	A
Chr00	5931549	G	A
Chr00	5931643	A	T
Chr00	5958502	G	A
Chr00	5958522	A	G
Chr00	5958525	T	C
Chr00	5958533	T	G
Chr00	5958548	T	C
Chr00	5958694	C	A
Chr00	5958710	A	C
Chr00	5958725	A	C
Chr00	5958728	G	A
Chr00	5958738	A	C
Chr00	5958761	G	T
Chr00	5958826	A	T
Chr00	5981796	C	A
Chr00	5982043	C	T
Chr00	5982785	G	A
Chr00	5982798	A	G
Chr00	5982802	C	T
Chr00	5982814	A	G
Chr00	5983193	G	T
Chr00	5983227	T	A
Chr00	5983999	T	C
Chr00	5984037	T	A
Chr00	5984297	A	G
Chr00	5985179	G	C
Chr00	6009995	G	A
Chr00	6010009	G	A
Chr00	6010131	C	T
Chr00	6010329	A	C
Chr00	6010433	T	C
Chr00	6010437	A	G
Chr00	6010691	A	G
Chr00	6010776	C	A
Chr00	6010845	T	C
Chr00	6012212	C	T
Chr00	6012289	C	T
Chr00	6012484	A	G
Chr00	6012706	G	A
Chr00	6012810	C	T
Chr00	6012822	T	G
Chr00	6012969	T	G
Chr00	6012982	A	G
Chr00	6013657	T	C
Chr00	6013747	G	A
Chr00	6013761	A	G
Chr00	6013778	A	G
Chr00	6013780	T	C
Chr00	6013856	G	A
Chr00	6013857	C	T
Chr00	6013859	A	C
Chr00	6013900	G	A
Chr00	6014032	C	A
Chr00	6014241	G	A
Chr00	6014634	C	T
Chr00	6014672	A	G
Chr00	6014944	T	G
Chr00	6014947	C	T
Chr00	6014956	G	T
Chr00	6014960	T	C
Chr00	6014994	C	A
Chr00	6014995	A	G
Chr00	6015011	A	G
Chr00	6015043	G	A
Chr00	6015060	T	C
Chr00	6015187	C	T
Chr00	6015230	T	G
Chr00	6015236	T	C
Chr00	6015354	T	C
Chr00	6015425	G	T
Chr00	6015431	T	G
Chr00	6015470	G	A
Chr00	6015525	T	G
Chr00	6015561	T	A
Chr00	6015602	G	A
Chr00	6015637	A	G
Chr00	6015844	C	T
Chr00	6015866	G	A
Chr00	6015881	T	C
Chr00	6015891	A	G
Chr00	6015935	A	G
Chr00	6015940	T	C
Chr00	6016144	T	C
Chr00	6016158	T	C
Chr00	6016172	C	A
Chr00	6016175	C	T
Chr00	6016199	G	A
Chr00	6016205	C	T
Chr00	6016232	C	T
Chr00	6016261	G	A
Chr00	6016524	T	C
Chr00	6016608	A	T
Chr00	6016611	T	C
Chr00	6016643	G	A
Chr00	6016705	C	T
Chr00	6016782	A	C
Chr00	6016954	T	C
Chr00	6016955	A	G
Chr00	6016964	C	A
Chr00	6016983	A	G
Chr00	6016997	T	C
Chr00	6016999	A	G
Chr00	6017294	C	T
Chr00	6017295	A	T
Chr00	6017318	T	C
Chr00	6017347	T	C
Chr00	6017422	T	C
Chr00	6017464	G	A
Chr00	6017515	T	C
Chr00	6017526	G	A
Chr00	6017842	A	G
Chr00	6017892	G	A
Chr00	6017894	A	G
Chr00	6017943	G	A
Chr00	6017978	T	C
Chr00	6018005	T	G
Chr00	6018036	T	C
Chr00	6018052	C	T
Chr00	6018206	C	T
Chr00	6018230	G	A
Chr00	6018300	C	T
Chr00	6018376	A	T
Chr00	6018429	A	G
Chr00	6018477	C	T
Chr00	6018528	A	T
Chr00	6018566	C	T
Chr00	6018580	A	G
Chr00	6018603	G	A
Chr00	6018608	T	A
Chr00	6018682	A	G
Chr00	6018685	A	C
Chr00	6018688	T	A
Chr00	6018720	T	C
Chr00	6018876	T	C
Chr00	6018882	G	A
Chr00	6019007	T	G
Chr00	6019079	C	T
Chr00	6019135	T	C
Chr00	6019161	G	A
Chr00	6019163	G	C
Chr00	6019164	A	C
Chr00	6019401	C	T
Chr00	6019463	G	A
Chr00	6019510	A	C
Chr00	6019850	A	G
Chr00	6019878	C	A
Chr00	6019943	A	T
Chr00	6020009	A	G
Chr00	6020027	G	A
Chr00	6020088	G	A
Chr00	6020127	T	C
Chr00	6020183	C	T
Chr00	6020188	T	C
Chr00	6020201	A	G
Chr00	6020255	A	G
Chr00	6020354	T	A
Chr00	6020406	G	T
Chr00	6020512	A	G
Chr00	6020601	C	A
Chr00	6020793	G	A
Chr00	6020840	G	A
Chr00	6020927	C	T
Chr00	6021171	A	G
Chr00	6021256	C	T
Chr00	6021389	T	G
Chr00	6021453	T	C
Chr00	6021469	A	T
Chr00	6021520	G	A
Chr00	6021614	C	T
Chr00	6021619	T	A
Chr00	6021740	G	A
Chr00	6022019	A	G
Chr00	6022209	T	A
Chr00	6022345	A	G
Chr00	6022442	C	A
Chr00	6022508	T	G
Chr00	6022912	A	G
Chr00	6023114	G	A
Chr00	6023185	C	G
Chr00	6023354	A	G
Chr00	6023380	C	G
Chr00	6023534	G	T
Chr00	6023693	G	T
Chr00	6023705	T	C
Chr00	6023708	G	A
Chr00	6023716	A	G
Chr00	6023775	A	T
Chr00	6023902	C	T
Chr00	6023909	T	A
Chr00	6024007	A	T
Chr00	6024048	A	T
Chr00	6024056	A	G
Chr00	6024136	G	A
Chr00	6024137	C	A
Chr00	6024201	A	C
Chr00	6024216	C	G
Chr00	6024304	C	A
Chr00	6024450	A	T
Chr00	6024471	A	T
Chr00	6024540	T	C
Chr00	6024820	G	T
Chr00	6025059	T	C
Chr00	6025146	C	T
Chr00	6025272	T	C
Chr00	6025472	C	T
Chr00	6025525	G	A
Chr00	6025572	T	C
Chr00	6025632	A	C
Chr00	6025635	A	C
Chr00	6025660	G	A
Chr00	6025719	T	C
Chr00	6025784	T	C
Chr00	6025823	G	A
Chr00	6025857	T	A
Chr00	6025954	G	A
Chr00	6026111	T	C
Chr00	6026345	A	C
Chr00	6026783	A	C
Chr00	6027093	G	A
Chr00	6027176	T	G
Chr00	6027396	G	A
Chr00	6027569	C	T
Chr00	6028172	G	T
Chr00	6028518	G	A
Chr00	6028903	G	T
Chr00	6030499	T	C
Chr00	6035149	C	T
Chr00	6035317	G	A
Chr00	6035573	A	G
Chr00	6695125	G	C
Chr00	6695127	G	A
Chr00	6695152	T	A
Chr00	6695157	G	A
Chr00	6695160	T	A
Chr00	6695162	G	A
Chr00	6763273	A	T
Chr00	6763537	G	A
Chr00	6763617	C	T
Chr00	6763619	T	C
Chr00	6911021	A	C
Chr00	6911126	T	C
Chr00	6911355	T	C
Chr00	6911422	G	T
Chr00	6911456	A	G
Chr00	6911669	T	C
Chr00	6911810	G	T
Chr00	6911832	C	T
Chr00	6911921	A	G
Chr00	6911977	T	C
Chr00	6911978	G	C
Chr00	6911991	A	G
Chr00	6912065	C	T
Chr00	6912142	C	T
Chr00	6912225	T	C
Chr00	6912307	T	C
Chr00	6912314	C	G
Chr00	6912361	A	G
Chr00	6912391	G	A
Chr00	6912405	C	T
Chr00	6912412	T	C
Chr00	6912423	G	A
Chr00	6912435	G	T
Chr00	6912439	C	T
Chr00	6912441	G	A
Chr00	6912444	C	G
Chr00	6912479	T	G
Chr00	6912775	C	T
Chr00	6912823	A	G
Chr00	6912828	A	G
Chr00	6912831	T	C
Chr00	6912840	A	G
Chr00	6912845	C	T
Chr00	6912846	A	G
Chr00	6912859	C	T
Chr00	6912877	G	A
Chr00	6912889	G	A
Chr00	6912899	G	A
Chr00	6912951	C	T
Chr00	6912972	T	C
Chr00	6913148	G	A
Chr00	6913149	A	C
Chr00	6913152	G	T
Chr00	6913232	G	A
Chr00	6913252	G	A
Chr00	6913254	T	G
Chr00	6913328	T	C
Chr00	6913368	G	A
Chr00	6913448	C	T
Chr00	6913464	T	C
Chr00	6913466	A	G
Chr00	6913509	G	A
Chr00	6913571	T	C
Chr00	6913627	A	G
Chr00	7014397	C	T
Chr00	7014450	G	T
Chr00	7014683	A	G
Chr00	7230860	A	G
Chr00	7317908	A	T
Chr00	7317920	G	A
Chr00	7317992	G	A
Chr00	7318006	T	G
Chr00	7318007	G	T
Chr00	7318014	G	A
Chr00	7318037	T	G
Chr00	7318038	C	A
Chr00	7318090	A	T
Chr00	7318118	G	T
Chr00	7318127	C	T
Chr00	7318136	A	G
Chr00	7318138	G	A
Chr00	7318145	C	T
Chr00	7318146	G	A
Chr00	7318160	C	T
Chr00	7318171	G	A
Chr00	7318178	G	A
Chr00	7318193	C	T
Chr00	7318196	T	G
Chr00	7318204	C	T
Chr00	7318208	G	A
Chr00	7318224	A	G
Chr00	7318266	A	G
Chr00	7318270	C	T
Chr00	7318272	G	A
Chr00	7318293	C	T
Chr00	7318298	C	A
Chr00	7318303	C	T
Chr00	7318304	A	G
Chr00	7318310	T	G
Chr00	7318333	A	T
Chr00	7318343	C	T
Chr00	7318347	C	T
Chr00	7318349	C	T
Chr00	7318350	C	A
Chr00	7318377	C	T
Chr00	7318387	C	T
Chr00	7318466	A	G
Chr00	7318562	G	A
Chr00	7318621	A	G
Chr00	7318646	C	A
Chr00	7318771	A	G
Chr00	7318808	G	T
Chr00	7318859	T	C
Chr00	7318891	C	T
Chr00	7318919	T	G
Chr00	7318933	T	C
Chr00	7318955	G	A
Chr00	7318964	T	A
Chr00	7318980	C	T
Chr00	7319143	A	G
Chr00	7319182	T	G
Chr00	7319184	G	T
Chr00	7319195	C	T
Chr00	7319199	G	A
Chr00	7319216	C	A
Chr00	7319244	G	A
Chr00	7319262	A	G
Chr00	7319263	A	G
Chr00	7319283	A	G
Chr00	7319289	A	G
Chr00	7319292	G	A
Chr00	7319302	G	T
Chr00	7319306	T	C
Chr00	7319314	G	A
Chr00	7319318	C	T
Chr00	7319331	G	C
Chr00	7319341	G	C
Chr00	7319344	A	G
Chr00	7319351	C	T
Chr00	7319360	C	T
Chr00	7319379	A	G
Chr00	7319390	G	A
Chr00	7319392	G	A
Chr00	7319406	G	A
Chr00	7319428	T	A
Chr00	7319450	G	A
Chr00	7319485	G	T
Chr00	7319509	A	G
Chr00	7319511	T	C
Chr00	7319514	T	G
Chr00	7319527	A	G
Chr00	7319529	C	T
Chr00	7319543	A	G
Chr00	7319545	A	G
Chr00	7319564	T	C
Chr00	7319620	G	T
Chr00	7319629	T	C
Chr00	7319646	T	C
Chr00	7319673	T	G
Chr00	7319695	A	T
Chr00	7319703	T	A
Chr00	7319705	T	A
Chr00	7319742	A	G
Chr00	7319760	G	A
Chr00	7319784	A	G
Chr00	7319814	A	C
Chr00	7319854	G	A
Chr00	7319857	C	T
Chr00	7319864	T	C
Chr00	7319868	A	G
Chr00	7319883	T	C
Chr00	7319903	C	T
Chr00	7319921	T	G
Chr00	7319945	A	G
Chr00	7319977	T	A
Chr00	7320004	A	G
Chr00	7320011	C	T
Chr00	7320065	T	C
Chr00	7320066	G	A
Chr00	7320083	G	A
Chr00	7320092	T	A
Chr00	7320107	C	A
Chr00	7320120	C	G
Chr00	7320154	A	G
Chr00	7320164	C	T
Chr00	7320166	A	T
Chr00	7320195	A	G
Chr00	7320215	T	G
Chr00	7320216	T	C
Chr00	7320238	A	C
Chr00	7320254	T	G
Chr00	7320282	G	C
Chr00	7320285	G	A
Chr00	7320286	G	T
Chr00	7320305	T	C
Chr00	7320309	A	T
Chr00	7320338	A	G
Chr00	7320372	C	T
Chr00	7320402	A	T
Chr00	7320409	T	A
Chr00	7320433	C	A
Chr00	7320463	A	T
Chr00	7320466	A	T
Chr00	7320475	A	G
Chr00	7320491	A	T
Chr00	7320511	G	T
Chr00	7320702	T	C
Chr00	7320782	G	A
Chr00	7320787	T	C
Chr00	7320790	T	C
Chr00	7320794	G	A
Chr00	7320797	C	T
Chr00	7320810	A	G
Chr00	7320811	A	G
Chr00	7320816	C	T
Chr00	7320822	A	G
Chr00	7320828	T	C
Chr00	7320849	C	T
Chr00	7320852	C	T
Chr00	7320863	G	A
Chr00	7320872	C	T
Chr00	7320878	T	C
Chr00	7320892	G	A
Chr00	7320893	T	C
Chr00	7320902	C	G
Chr00	7320912	T	C
Chr00	7320913	C	T
Chr00	7320930	C	T
Chr00	7320947	A	C
Chr00	7320949	T	G
Chr00	7320959	A	G
Chr00	7320963	G	C
Chr00	7320965	T	C
Chr00	7320975	C	T
Chr00	7320977	C	T
Chr00	7320988	G	A
Chr00	7320990	A	G
Chr00	7321014	T	G,A
Chr00	7321066	G	A
Chr00	7321087	C	A
Chr00	7321101	G	A
Chr00	7321106	C	T
Chr00	7321129	G	A
Chr00	7321139	C	T
Chr00	7321142	T	C
Chr00	7321146	G	A
Chr00	7321147	C	T
Chr00	7321148	C	T
Chr00	7321164	G	A
Chr00	7321186	C	T
Chr00	7321187	A	G
Chr00	7321218	C	T
Chr00	7321270	C	T
Chr00	7321290	G	A
Chr00	7321340	T	A
Chr00	7321354	C	A
Chr00	7321371	G	T
Chr00	7321372	A	G
Chr00	7321389	C	T
Chr00	7321393	T	A
Chr00	7321428	T	A
Chr00	7321442	A	C
Chr00	7321443	G	A
Chr00	7321449	G	A
Chr00	7321464	T	C
Chr00	7321469	T	C
Chr00	7321514	G	A
Chr00	7321520	A	G
Chr00	7321532	T	C
Chr00	7321535	A	G
Chr00	7321554	T	G
Chr00	7321582	T	C
Chr00	7321585	G	A
Chr00	7321587	T	A
Chr00	7321593	C	T
Chr00	7321595	A	T
Chr00	7321596	C	T
Chr00	7321610	G	C
Chr00	7321616	A	G
Chr00	7321681	G	T
Chr00	7321689	G	A
Chr00	7321706	A	T
Chr00	7321745	G	A
Chr00	7321793	T	A
Chr00	7321961	A	G
Chr00	7321970	A	G
Chr00	7321975	A	G
Chr00	7321980	C	T
Chr00	7321984	T	A
Chr00	7321993	A	G
Chr00	7322023	G	A
Chr00	7322028	A	G
Chr00	7322030	T	G
Chr00	7322034	G	A
Chr00	7322045	G	A
Chr00	7322060	A	T
Chr00	7322066	A	C
Chr00	7322071	T	G
Chr00	7322073	A	G
Chr00	7322088	C	T
Chr00	7322094	G	A
Chr00	7322103	G	A
Chr00	7322115	C	A
Chr00	7322129	G	A
Chr00	7322139	T	C
Chr00	7322142	A	T
Chr00	7322147	G	A
Chr00	7322152	T	G
Chr00	7322214	A	T
Chr00	7322215	A	G
Chr00	7322220	G	T
Chr00	7322229	C	T
Chr00	7322245	T	C
Chr00	7322299	C	T
Chr00	7322325	C	T
Chr00	7322349	C	A
Chr00	7322354	C	T
Chr00	7322357	A	G
Chr00	7322367	G	A
Chr00	7322402	T	G
Chr00	7322421	A	C
Chr00	7322431	T	C
Chr00	7322475	T	C
Chr00	7322477	A	C
Chr00	7322492	A	C
Chr00	7322506	G	T
Chr00	7322513	A	C
Chr00	7322524	G	A
Chr00	7322540	G	A
Chr00	7322561	T	G
Chr00	7322603	C	T
Chr00	7322605	G	T
Chr00	7322622	C	A
Chr00	7322629	G	T
Chr00	7323222	G	A
Chr00	7323276	A	G
Chr00	7323289	G	A
Chr00	7323293	C	T
Chr00	7323295	G	A
Chr00	7323320	T	C
Chr00	7323341	C	A
Chr00	7323353	A	C
Chr00	7323355	A	G
Chr00	7323362	A	C
Chr00	7323378	A	G
Chr00	7323390	C	G
Chr00	7323398	T	C
Chr00	7323445	G	A
Chr00	7323465	C	T
Chr00	7323493	C	T
Chr00	7323494	G	A
Chr00	7323496	C	A
Chr00	7323508	C	T
Chr00	7323601	A	T
Chr00	7323615	T	C
Chr00	7323627	C	T
Chr00	7323630	C	T
Chr00	7323666	C	T
Chr00	7323705	G	A
Chr00	7323749	A	C
Chr00	7323750	T	G
Chr00	7323755	G	A
Chr00	7323775	T	C
Chr00	7323777	C	G
Chr00	7323800	A	C
Chr00	7323849	C	T
Chr00	7323863	T	C
Chr00	7323874	C	G
Chr00	7323906	A	C
Chr00	7323979	A	G
Chr00	7323997	G	T
Chr00	7323999	G	A
Chr00	7324003	G	A
Chr00	7324031	T	C
Chr00	7324035	T	A
Chr00	7324036	C	T
Chr00	7324037	A	G
Chr00	7324038	G	A
Chr00	7324040	G	A
Chr00	7324061	G	C
Chr00	7324070	G	A
Chr00	7324073	A	G
Chr00	7324074	G	T
Chr00	7324090	A	T
Chr00	7324113	T	C
Chr00	7324121	A	G
Chr00	7324130	C	T
Chr00	7324168	G	T
Chr00	7324171	A	G
Chr00	7324181	G	T
Chr00	7324201	C	T
Chr00	7324207	T	C
Chr00	7324217	T	A
Chr00	7324225	C	T
Chr00	7324237	G	A
Chr00	7324247	A	G
Chr00	7324266	T	A
Chr00	7324267	A	C
Chr00	7324309	A	T
Chr00	7324311	A	G
Chr00	7324399	G	C
Chr00	7324402	A	G
Chr00	7324433	G	A
Chr00	7324447	C	A
Chr00	7324469	A	T
Chr00	7324498	T	G
Chr00	7324502	A	G
Chr00	7324532	A	G
Chr00	7324541	C	T
Chr00	7324565	T	C
Chr00	7324577	G	T
Chr00	7324610	A	T
Chr00	7324629	T	C
Chr00	7324630	A	G
Chr00	7324639	G	A
Chr00	7324641	A	G
Chr00	7324644	G	A
Chr00	7324667	T	C
Chr00	7324674	A	G
Chr00	7324754	T	A
Chr00	7324763	T	C
Chr00	7324764	G	T
Chr00	7324771	C	A
Chr00	7324901	G	A
Chr00	7324918	T	A
Chr00	7324925	T	C
Chr00	7324979	G	A
Chr00	7324985	C	T
Chr00	7325000	G	A
Chr00	7325011	A	C
Chr00	7325025	A	G
Chr00	7325026	G	A
Chr00	7325057	C	A
Chr00	7325076	T	C
Chr00	7325179	C	T
Chr00	7325184	T	C
Chr00	7325190	C	T
Chr00	7325213	G	A
Chr00	7325359	C	T
Chr00	7325464	T	A
Chr00	7325587	G	A
Chr00	7325700	C	T
Chr00	7325809	T	G
Chr00	7325852	C	T
Chr00	7325914	T	A
Chr00	7325919	C	T
Chr00	7326254	T	C
Chr00	7327949	C	A
Chr00	7328018	A	G
Chr00	7328048	A	C
Chr00	7328051	T	A
Chr00	7328067	T	A
Chr00	7328104	T	C
Chr00	7328110	G	A
Chr00	7328126	C	T
Chr00	7328154	T	G
Chr00	7328360	C	A
Chr00	7328423	T	A
Chr00	7328424	G	T
Chr00	7328433	T	A
Chr00	7328473	G	A
Chr00	7328574	C	T
Chr00	7328583	C	T
Chr00	7328587	C	T
Chr00	7328592	C	A
Chr00	7328593	A	G
Chr00	7328600	T	C
Chr00	7328610	G	C,T
Chr00	7328630	T	C
Chr00	7328631	G	A
Chr00	7328645	C	T
Chr00	7328657	A	G
Chr00	7328669	G	A
Chr00	7328676	A	T
Chr00	7328684	G	A
Chr00	7328709	G	C
Chr00	7328721	C	T
Chr00	7328724	G	A
Chr00	7328729	G	A
Chr00	7328749	G	T
Chr00	7328757	T	G
Chr00	7328782	A	T
Chr00	7328783	C	T
Chr00	7328793	A	G
Chr00	7328806	A	G
Chr00	7328816	T	C
Chr00	7328825	G	C
Chr00	7328826	T	C
Chr00	7328827	A	C
Chr00	7328833	T	G
Chr00	7328842	G	A
Chr00	7328852	G	T
Chr00	7328855	G	A
Chr00	7328864	C	T
Chr00	7328870	T	C
Chr00	7328884	C	A
Chr00	7328889	T	G
Chr00	7328896	A	G
Chr00	7328906	T	C
Chr00	7328909	T	C
Chr00	7328923	A	T
Chr00	7328997	G	A
Chr00	7329017	C	T
Chr00	7402997	G	A
Chr00	7411783	A	T
Chr00	7411942	A	G
Chr00	7412049	T	G
Chr00	7412915	T	A
Chr00	7412919	A	G
Chr00	7412929	C	G
Chr00	7412932	A	G
Chr00	7415152	G	T
Chr00	7415167	A	G
Chr00	7415172	T	C
Chr00	7415462	A	C
Chr00	7415465	A	T
Chr00	7431579	A	G
Chr00	7431586	A	T
Chr00	7431597	G	A
Chr00	7504334	A	C
Chr00	7531866	A	C
Chr00	7532964	C	A
Chr00	7532969	A	T
Chr00	7533137	G	A
Chr00	7533150	G	A
Chr00	7533154	G	A
Chr00	7533155	T	C
Chr00	7533177	T	G
Chr00	7533286	T	A
Chr00	7533404	G	A
Chr00	7533410	T	A
Chr00	7533737	A	G
Chr00	7533842	C	G
Chr00	7533865	T	A
Chr00	7533928	C	G
Chr00	7545460	A	C
Chr00	7545484	A	G
Chr00	7545944	T	C
Chr00	7546197	C	A
Chr00	7546222	G	A
Chr00	7546223	G	T
Chr00	7546232	T	C
Chr00	7546278	G	A
Chr00	7546297	G	T
Chr00	7633653	G	A
Chr00	7638301	C	A
Chr00	7638564	G	A
Chr00	7647199	G	A
Chr00	7647315	C	A
Chr00	7691190	A	G
Chr00	7814457	T	G
Chr00	7814474	C	T
Chr00	7814546	A	G
Chr00	7814569	A	C
Chr00	7814616	G	T
Chr00	7814652	T	G
Chr00	7814720	T	A
Chr00	7814995	C	G
Chr00	7815087	A	G
Chr00	7815093	T	G
Chr00	7815216	A	G
Chr00	7815366	A	C
Chr00	7815497	C	T
Chr00	7815517	A	T
Chr00	7815634	T	G
Chr00	7816288	C	G
Chr00	7816334	T	A
Chr00	7816924	G	A
Chr00	7817004	T	G
Chr00	7817240	A	G
Chr00	7817259	T	C
Chr00	7817734	A	G
Chr00	7817736	C	T
Chr00	7817771	G	A
Chr00	7817812	T	G
Chr00	7817867	G	A
Chr00	7818043	A	T
Chr00	7818094	C	T
Chr00	7818098	T	C
Chr00	7818164	T	G
Chr00	7818283	G	T
Chr00	7818297	G	A
Chr00	7818311	T	G
Chr00	7818355	C	T
Chr00	7818363	T	C
Chr00	7818401	G	T
Chr00	7818404	G	A
Chr00	7818450	A	G
Chr00	7818479	T	C
Chr00	7818481	G	A
Chr00	7818502	T	C
Chr00	7818557	C	T
Chr00	7818586	A	C
Chr00	7818755	C	G
Chr00	7818856	G	A
Chr00	7818878	A	T
Chr00	7818895	T	G
Chr00	7818940	C	T
Chr00	7818942	C	T
Chr00	7818945	T	C
Chr00	7818947	T	A
Chr00	7818994	C	T
Chr00	7819048	A	G
Chr00	7819121	C	T
Chr00	7819183	C	T
Chr00	7819210	C	G
Chr00	7819218	C	T
Chr00	7819411	A	C
Chr00	7819527	G	A
Chr00	7819572	T	G
Chr00	7819654	G	A
Chr00	7819714	A	G
Chr00	7819814	C	A
Chr00	7819946	C	A
Chr00	7819948	T	C
Chr00	7819961	A	G
Chr00	7819988	G	A
Chr00	7820015	G	A
Chr00	7820079	A	T
Chr00	7820201	C	T
Chr00	7820224	T	G
Chr00	7820230	C	T
Chr00	7820260	T	C
Chr00	7820278	G	A
Chr00	7820288	G	A
Chr00	7820308	G	A
Chr00	7820310	A	G
Chr00	7820344	T	G
Chr00	7820353	C	T
Chr00	7820376	T	C
Chr00	7820377	T	C
Chr00	7820387	A	G
Chr00	7820425	G	A
Chr00	7820431	A	G
Chr00	7820442	C	A
Chr00	7820461	G	A
Chr00	7820462	C	A
Chr00	7820535	T	A
Chr00	7820554	G	A
Chr00	7820561	A	G
Chr00	7820573	C	T
Chr00	7820599	T	C
Chr00	7820601	A	T
Chr00	7820646	T	C
Chr00	7820773	A	T
Chr00	7820830	A	T
Chr00	7821004	A	G
Chr00	7821060	C	A
Chr00	7821084	C	T
Chr00	7821090	G	A
Chr00	7821093	C	T
Chr00	7821101	A	G
Chr00	7821107	G	A
Chr00	7821111	C	A
Chr00	7821306	A	G
Chr00	7821350	G	A
Chr00	7821426	G	C
Chr00	7821572	G	A
Chr00	7821598	C	T
Chr00	7821623	A	G
Chr00	7821635	A	G
Chr00	7821668	C	T
Chr00	7821840	G	A
Chr00	7821852	A	G
Chr00	7821894	T	C
Chr00	7822030	A	G
Chr00	7822066	C	T
Chr00	7822086	G	A
Chr00	7822266	C	T
Chr00	7822304	G	A
Chr00	7822633	A	C
Chr00	7822913	A	G
Chr00	7823301	T	G
Chr00	7823375	T	C
Chr00	7823408	T	A
Chr00	7823447	T	A
Chr00	7823506	T	C
Chr00	7824071	C	T
Chr00	7824128	A	C
Chr00	7824404	A	C
Chr00	7824415	C	T
Chr00	7824472	C	T
Chr00	7824587	C	G
Chr00	7824646	C	T
Chr00	7824813	A	T
Chr00	7824887	A	G
Chr00	7824909	A	G
Chr00	7824978	G	T
Chr00	7824983	C	T
Chr00	7825061	T	C
Chr00	7825081	T	C
Chr00	7825151	A	C
Chr00	7825243	A	G
Chr00	7825280	T	C
Chr00	7825298	G	T
Chr00	7825348	C	T
Chr00	7825376	T	G
Chr00	7825407	G	A
Chr00	7825429	T	C
Chr00	7825492	A	G
Chr00	7825515	G	A
Chr00	7825637	A	T
Chr00	7825684	C	A
Chr00	7825857	C	T
Chr00	7825915	C	T
Chr00	7825962	G	T
Chr00	7825998	G	A
Chr00	7825999	C	T
Chr00	7826052	A	G
Chr00	7826090	T	C
Chr00	7826103	C	A
Chr00	7826108	G	A
Chr00	7826200	A	G
Chr00	7826215	T	C
Chr00	7826285	A	G
Chr00	7826305	G	A
Chr00	7826508	G	A
Chr00	7826603	G	A
Chr00	7826727	G	A
Chr00	7827080	G	A
Chr00	7827136	C	T
Chr00	7827174	C	T
Chr00	7827198	A	G
Chr00	7827237	T	C
Chr00	7827239	T	C
Chr00	7827492	A	G
Chr00	7827572	G	A
Chr00	7827612	A	T
Chr00	7827620	A	G
Chr00	7827695	A	G
Chr00	7827744	G	A
Chr00	7827856	A	T
Chr00	7828040	G	A
Chr00	7828242	G	A
Chr00	7828251	A	G
Chr00	7828282	C	T
Chr00	7828368	G	A
Chr00	7828444	C	T
Chr00	7828703	C	A
Chr00	7828866	G	A
Chr00	7828957	A	C
Chr00	7829079	A	G
Chr00	7829248	T	C
Chr00	7829274	C	T
Chr00	7829292	T	C
Chr00	7829476	T	G
Chr00	7829512	G	T
Chr00	7829543	G	T
Chr00	7829548	G	T
Chr00	7829840	G	A
Chr00	7829847	T	C
Chr00	7829897	C	T
Chr00	7829902	G	C
Chr00	7829903	C	G
Chr00	7829931	G	A
Chr00	7829936	A	G
Chr00	7829941	C	T
Chr00	7829950	A	G
Chr00	7829957	A	T
Chr00	7829963	G	A
Chr00	7829979	T	G
Chr00	7829986	G	A
Chr00	7830335	G	A
Chr00	7830338	G	A
Chr00	7830406	T	C
Chr00	7830512	A	T
Chr00	7830570	A	G
Chr00	7830997	T	A
Chr00	7831470	G	A
Chr00	7831961	C	T
Chr00	7832178	G	A
Chr00	7832215	C	A
Chr00	7832393	G	A
Chr00	7832593	C	A
Chr00	7833182	C	T
Chr00	7833279	A	G
Chr00	7833332	T	C
Chr00	7833547	G	A
Chr00	7833602	T	C
Chr00	7833832	T	C
Chr00	7833916	A	T
Chr00	7834011	A	G
Chr00	7834031	T	C
Chr00	7834198	A	G
Chr00	7834203	A	G
Chr00	7834232	A	G
Chr00	7834322	G	A
Chr00	7834324	A	G
Chr00	7834335	A	G
Chr00	7834336	G	A
Chr00	7834349	A	G
Chr00	7834364	G	A
Chr00	7834400	A	G
Chr00	7834450	G	T
Chr00	7834455	C	T
Chr00	7834484	C	T
Chr00	7834488	G	A
Chr00	7834783	T	C
Chr00	7834793	C	A
Chr00	7835300	G	A
Chr00	7835367	C	T
Chr00	7835373	T	C
Chr00	7835475	T	G
Chr00	7835523	G	A
Chr00	7835584	C	T
Chr00	7835724	C	G
Chr00	7835767	C	A
Chr00	7835921	C	G
Chr00	7836368	G	A
Chr00	7836389	T	C
Chr00	7836402	C	T
Chr00	7836416	T	C
Chr00	7836428	A	G
Chr00	7836440	T	C
Chr00	7836446	C	T
Chr00	7836465	C	T
Chr00	7836508	G	A
Chr00	7836513	C	T
Chr00	7836546	T	G
Chr00	7836566	A	G
Chr00	7836567	G	A
Chr00	7836575	A	G
Chr00	7836704	T	G
Chr00	7836785	G	A
Chr00	7963634	T	C
Chr01	67850	T	G
Chr01	67858	T	G
Chr01	67859	A	C
Chr01	67871	C	G
Chr01	67880	G	A
Chr01	67900	G	A
Chr01	67911	C	T
Chr01	94031	C	T
Chr01	94790	T	C
Chr01	96888	A	T
Chr01	108444	C	A
Chr01	115523	A	T
Chr01	115527	C	T
Chr01	115561	G	A
Chr01	116021	T	A
Chr01	118666	C	A
Chr01	118670	C	A
Chr01	118678	T	A
Chr01	118688	C	T
Chr01	118743	T	C
Chr01	118748	G	A
Chr01	119063	G	T
Chr01	119066	C	T
Chr01	121248	G	T
Chr01	121334	C	T
Chr01	121339	G	A
Chr01	121518	C	T
Chr01	121519	A	C
Chr01	121524	A	G
Chr01	121527	C	A
Chr01	121549	G	A
Chr01	121554	A	G
Chr01	121651	T	C
Chr01	121656	G	A
Chr01	121684	C	T
Chr01	122151	G	A
Chr01	122242	C	T
Chr01	144734	A	G
Chr01	192872	A	T
Chr01	192955	C	T
Chr01	192986	T	A
Chr01	193002	A	G
Chr01	193077	A	G
Chr01	201443	C	A
Chr01	210425	T	A
Chr01	210431	A	T
Chr01	210445	C	T
Chr01	210452	T	A
Chr01	210644	A	T
Chr01	210653	C	A
Chr01	211111	T	C
Chr01	211125	C	T
Chr01	211176	G	C
Chr01	211517	C	T
Chr01	211521	A	G
Chr01	211524	A	C
Chr01	217008	G	A
Chr01	217016	G	A
Chr01	217087	C	T
Chr01	217088	A	G
Chr01	217102	C	A
Chr01	217110	T	A
Chr01	217111	T	A
Chr01	217327	A	G
Chr01	217330	T	C
Chr01	217365	C	T
Chr01	217418	A	G
Chr01	217420	A	C
Chr01	218819	C	T
Chr01	218852	A	G
Chr01	218856	C	T
Chr01	219741	G	A
Chr01	223903	T	A
Chr01	224895	T	A
Chr01	224912	G	A
Chr01	224930	T	C
Chr01	224955	A	C
Chr01	225191	T	G
Chr01	225225	C	T
Chr01	225280	T	C
Chr01	225363	C	T
Chr01	225365	G	A
Chr01	225403	G	A
Chr01	225418	C	T
Chr01	225492	T	A
Chr01	225500	G	A
Chr01	225544	C	T
Chr01	225564	C	T
Chr01	225567	T	G
Chr01	225710	C	T
Chr01	225717	C	T
Chr01	225726	C	G
Chr01	225773	C	A
Chr01	227304	T	A
Chr01	229070	C	A
Chr01	229077	C	A
Chr01	229085	T	A
Chr01	236653	G	C
Chr01	237052	G	A
Chr01	238769	C	A
Chr01	238812	G	T
Chr01	247560	G	A
Chr01	274368	C	T
Chr01	274385	G	A
Chr01	274390	A	T
Chr01	281245	T	A
Chr01	290890	T	C
Chr01	314720	T	G
Chr01	325515	A	G
Chr01	325578	C	A
Chr01	325582	G	A
Chr01	328517	A	T
Chr01	331707	T	A
Chr01	332937	A	G
Chr01	340550	G	A
Chr01	340560	C	T
Chr01	340593	T	C
Chr01	340606	T	A
Chr01	340621	G	A
Chr01	344965	C	T
Chr01	344966	A	G
Chr01	345028	T	G
Chr01	345032	G	A
Chr01	345050	T	C
Chr01	345051	A	G
Chr01	346631	T	C
Chr01	346640	C	A
Chr01	346642	T	G
Chr01	346655	A	C
Chr01	346658	G	C
Chr01	346660	T	C
Chr01	346663	C	T
Chr01	346688	C	G
Chr01	346689	C	T
Chr01	346695	T	C
Chr01	353773	C	G
Chr01	353930	T	C
Chr01	353954	A	T
Chr01	355024	C	T
Chr01	355026	A	G
Chr01	355060	G	A
Chr01	355075	T	G
Chr01	355082	C	T
Chr01	355105	G	A
Chr01	355220	A	C
Chr01	355252	C	T
Chr01	355314	A	G
Chr01	355323	T	G
Chr01	355326	G	A
Chr01	355350	C	T
Chr01	355363	A	C
Chr01	355369	C	T
Chr01	355383	T	C
Chr01	355771	C	T
Chr01	355773	G	A
Chr01	355975	C	T
Chr01	356009	C	T
Chr01	356290	T	A
Chr01	356364	G	A
Chr01	360206	A	G
Chr01	360209	G	A
Chr01	360244	G	A
Chr01	360716	T	C
Chr01	360728	A	T
Chr01	360895	G	T
Chr01	360911	A	G
Chr01	360912	T	C
Chr01	360955	T	G
Chr01	360968	T	G
Chr01	360972	T	C
Chr01	368527	G	A
Chr01	370264	A	G
Chr01	370266	G	A
Chr01	370308	C	T
Chr01	377592	A	T
Chr01	377607	C	G
Chr01	377624	C	G
Chr01	377670	A	T
Chr01	380148	C	A
Chr01	381492	A	T
Chr01	381549	T	C
Chr01	381805	T	C
Chr01	381826	A	T
Chr01	386388	G	T
Chr01	386635	G	A
Chr01	386778	G	C
Chr01	386787	T	C
Chr01	387591	G	A
Chr01	400842	C	T
Chr01	406436	T	A
Chr01	406452	C	A
Chr01	406453	G	C
Chr01	406486	T	G
Chr01	406492	G	A
Chr01	406497	A	G
Chr01	406508	C	T
Chr01	406512	C	T
Chr01	406545	G	A
Chr01	406706	C	T
Chr01	406709	C	T
Chr01	414934	C	T
Chr01	414941	A	G
Chr01	415000	A	G
Chr01	415013	A	T
Chr01	417394	T	A
Chr01	417512	A	G
Chr01	417541	T	C
Chr01	426656	G	T
Chr01	426675	G	T
Chr01	438853	G	A
Chr01	438858	C	T
Chr01	438864	G	A
Chr01	451507	C	T
Chr01	451699	C	T
Chr01	451809	C	T
Chr01	451843	G	A
Chr01	459521	A	G
Chr01	459537	G	A
Chr01	459538	A	T
Chr01	459541	G	T
Chr01	459548	G	A
Chr01	459553	G	A
Chr01	459555	G	A
Chr01	459560	G	A
Chr01	459565	G	T
Chr01	459572	A	G
Chr01	459589	C	T
Chr01	459629	C	T
Chr01	459630	A	G
Chr01	472956	C	T
Chr01	473826	C	T
Chr01	474131	C	T
Chr01	497537	C	T
Chr01	497543	G	A
Chr01	497718	G	A
Chr01	497731	C	T
Chr01	497748	G	T
Chr01	497796	C	T
Chr01	506301	G	A
Chr01	507589	T	A
Chr01	507605	C	A
Chr01	534696	G	A
Chr01	534701	G	T
Chr01	562099	G	A
Chr01	562100	T	C
Chr01	562106	C	A
Chr01	562107	C	T
Chr01	562306	T	G
Chr01	562308	T	C
Chr01	562309	A	G
Chr01	562312	C	T
Chr01	562337	C	A
Chr01	562340	C	T
Chr01	562342	T	C
Chr01	562347	A	G
Chr01	562348	T	G
Chr01	562367	A	G
Chr01	579731	C	T
Chr01	579761	A	T
Chr01	579768	A	G
Chr01	579785	T	C
Chr01	579794	C	G
Chr01	579815	T	A
Chr01	601391	G	A
Chr01	601403	T	A
Chr01	601404	A	T
Chr01	637440	T	A
Chr01	637505	A	T
Chr01	639447	T	C
Chr01	639468	C	A
Chr01	639484	C	G
Chr01	639507	C	G
Chr01	639579	A	C
Chr01	639601	A	G
Chr01	639604	G	A
Chr01	639629	G	A
Chr01	639712	T	C
Chr01	639747	C	A
Chr01	639803	T	A
Chr01	639958	C	T
Chr01	639995	A	C
Chr01	641663	T	A
Chr01	641665	C	A
Chr01	642327	A	G
Chr01	642377	G	C
Chr01	642391	T	C
Chr01	642524	A	C
[truncated: 998,000+ more rows]
